# Supplementary material for: Bis(mefloquinium) butane­dioate ethanol monosolvate: crystal structure and Hirshfeld surface analysis
Source: Acta Crystallogr E Crystallogr Commun. 2019 Jul 12;75(Pt 8):1162–8. doi: 10.1107/S2056989019009654 (PMC6690461; doi:10.1107/S2056989019009654)
Supplement: Supplementary file 1 [file e-75-01162-sup1.cif]

##############################################################################
#                                                                            #
# This CIF contains the data in a paper accepted for publication in          #
# Acta Crystallographica Section E. It conforms to the requirements of       #
# Notes for Authors for Acta Crystallographica Section E, and has been       #
# peer reviewed under the auspices of the IUCr Commission on Journals.       #
#                                                                            #
# Full details of the Crystallographic Information File format               #
# are given in the paper "The Crystallographic Information File (CIF):       #
# a New Standard Archive File for Crystallography" by S. R. Hall, F. H.      #
# Allen and I. D. Brown [Acta Cryst. (1991), A47, 655-685].                  #
#                                                                            #
# The current version of the core CIF dictionary is obtainable from          #
# ftp://ftp.iucr.org/pub/cif_core.dic.                                       #
#                                                                            #
# Software is freely available for graphical display of the structure(s)     #
# in this CIF. For information consult the CIF software page                 #
# http://www.iucr.org/resources/cif/software.                                #
#                                                                            #
# This file may be used for bona fide research purposes within the           #
# scientific community so long as proper attribution is given to the journal # 
# article from which it was obtained.                                        #
#                                                                            #
##############################################################################
data_I
_audit_creation_method     'SHELXL-2014/7'
_chemical_name_systematic
;
2-{[2,8-Bis(trifluoromethyl)quinolin-4-yl](hydroxy)methyl}piperidin-1-ium
butanedioate ethanol monosolvate
;
_chemical_name_common
;
Bis(mefloquinium) butanedioate ethanol monosolvate
;
_chemical_formula_moiety     '2(C17 H17 F6 N2 O +), C4 H4 O4 2-, C2 H6 O'
_chemical_formula_sum     'C40 H44 F12 N4 O7'
_chemical_formula_iupac     '2C17 H17 F6 N2 O +, C4 H4 O4 2-, C2 H6 O'
_chemical_formula_weight     920.79
_chemical_melting_point     ?
_space_group_crystal_system     triclinic
_space_group_name_H-M_alt     'P -1'
_space_group_name_Hall     '-P 1'
loop_
    _space_group_symop_operation_xyz
    'x, y, z'
    '-x, -y, -z'
_cell_length_a     10.0405(2)
_cell_length_b     14.6482(4)
_cell_length_c     14.6547(4)
_cell_angle_alpha     100.7450(10)
_cell_angle_beta     93.830(2)
_cell_angle_gamma     98.497(2)
_cell_volume     2084.41(9)
_cell_formula_units_Z     2
_cell_measurement_reflns_used     32862
_cell_measurement_theta_min     2.91
_cell_measurement_theta_max     27.48
_cell_measurement_temperature     120(2)
_exptl_crystal_description     plate
_exptl_crystal_colour     colourless
_exptl_crystal_size_max     0.420
_exptl_crystal_size_mid     0.050
_exptl_crystal_size_min     0.030
_exptl_crystal_density_diffrn     1.467
_exptl_crystal_density_meas     ?
_exptl_crystal_density_method     ?
_exptl_crystal_F_000     952
_exptl_absorpt_coefficient_mu     0.135
_exptl_absorpt_correction_type     multi-scan
_exptl_absorpt_process_details
;
(<i>SADABS</i>;Sheldrick, 2007)
;
_exptl_absorpt_correction_T_min     0.848732
_exptl_absorpt_correction_T_max     1.000000
_diffrn_ambient_temperature     120(2)
_diffrn_radiation_type     MoK\a
_diffrn_radiation_wavelength     0.71073
_diffrn_radiation_source     'Bruker--Nonius FR591 rotating anode'
_diffrn_radiation_monochromator     'graphite'
_diffrn_measurement_device_type
;
Bruker--Nonius Roper CCD camera on \k-goniostat
;
_diffrn_measurement_method     '\f & \w scans'
_diffrn_detector_area_resol_mean     9.091
_diffrn_reflns_number     42885
_diffrn_reflns_av_R_equivalents     0.0849
_diffrn_reflns_av_unetI/netI     0.0660
_diffrn_reflns_theta_min     2.938
_diffrn_reflns_theta_max     27.551
_diffrn_reflns_theta_full     25.242
_diffrn_measured_fraction_theta_max     0.990
_diffrn_measured_fraction_theta_full     0.997
_diffrn_reflns_limit_h_min     -12
_diffrn_reflns_limit_h_max     13
_diffrn_reflns_limit_k_min     -18
_diffrn_reflns_limit_k_max     19
_diffrn_reflns_limit_l_min     -19
_diffrn_reflns_limit_l_max     19
_refine_special_details
;
Owing to poor agreement, possibly to interference from the beam-stop,
one reflection, i.e. (0 -1 2), was omitted from the final cycles of
refinement.
;
_reflns_number_total     9543
_reflns_number_gt     6505
_reflns_threshold_expression     'I > 2\s(I)'
_refine_ls_structure_factor_coef     Fsqd
_refine_ls_matrix_type     full
_refine_ls_R_factor_all     0.1166
_refine_ls_R_factor_gt     0.0741
_refine_ls_wR_factor_gt     0.1561
_refine_ls_wR_factor_ref     0.1797
_refine_ls_goodness_of_fit_ref     1.042
_refine_ls_restrained_S_all     1.041
_refine_ls_number_reflns     9543
_refine_ls_number_parameters     590
_refine_ls_number_restraints     7
_refine_ls_hydrogen_treatment     mixed
_refine_ls_weighting_scheme     calc
_refine_ls_weighting_details
              'w=1/[\s^2^(Fo^2^)+(0.0525P)^2^+4.9226P] where P=(Fo^2^+2Fc^2^)/3'
_atom_sites_solution_hydrogens     mixed
_atom_sites_solution_primary     direct
_atom_sites_solution_secondary     difmap
_refine_ls_shift/su_max     0.000
_refine_ls_shift/su_mean     0.000
_refine_diff_density_max     0.600
_refine_diff_density_min     -0.579
_refine_ls_extinction_method     none
_refine_ls_extinction_coef     .
loop_
    _atom_type_symbol
    _atom_type_description
    _atom_type_scat_dispersion_real
    _atom_type_scat_dispersion_imag
    _atom_type_scat_source
    'C' 'C' 0.0033 0.0016
                         'International Tables Vol C Tables 4.2.6.8 and 6.1.1.4'
    'H' 'H' 0.0000 0.0000
                         'International Tables Vol C Tables 4.2.6.8 and 6.1.1.4'
    'F' 'F' 0.0171 0.0103
                         'International Tables Vol C Tables 4.2.6.8 and 6.1.1.4'
    'N' 'N' 0.0061 0.0033
                         'International Tables Vol C Tables 4.2.6.8 and 6.1.1.4'
    'O' 'O' 0.0106 0.0060
                         'International Tables Vol C Tables 4.2.6.8 and 6.1.1.4'
_computing_data_collection
;
COLLECT (Hooft, 1998)
;
_computing_cell_refinement
;
DENZO (Otwinowski & Minor, 1997) and COLLECT (Hooft, 1998)
;
_computing_data_reduction
;
DENZO (Otwinowski & Minor, 1997) and COLLECT (Hooft, 1998)
;
_computing_structure_solution
;
SHELXS97 (Sheldrick, 2008)
;
_computing_structure_refinement
;
SHELXL2014 (Sheldrick, 2015)
;
_computing_molecular_graphics
;
ORTEP-3 for Windows (Farrugia, 2012) and DIAMOND (Brandenburg,
2006)
;
_computing_publication_material
;
publCIF (Westrip, 2010)
;
loop_
    _atom_site_type_symbol
    _atom_site_label
    _atom_site_fract_x
    _atom_site_fract_y
    _atom_site_fract_z
    _atom_site_U_iso_or_equiv
    _atom_site_adp_type
    _atom_site_calc_flag
    _atom_site_occupancy
    _atom_site_disorder_assembly
    _atom_site_disorder_group
    F F1 0.2808(2) 0.67260(18) 0.16134(18) 0.0504(7) Uani d 1 . .
    F F2 0.2712(2) 0.65790(19) 0.01402(19) 0.0506(7) Uani d 1 . .
    F F3 0.2412(2) 0.53596(15) 0.07419(19) 0.0430(6) Uani d 1 . .
    F F4 -0.1087(2) 0.38548(14) 0.16771(16) 0.0344(5) Uani d 1 . .
    F F5 -0.03229(19) 0.48942(14) 0.29119(15) 0.0319(5) Uani d 1 . .
    F F6 -0.2296(2) 0.40671(14) 0.28320(16) 0.0364(5) Uani d 1 . .
    O O1 -0.0896(2) 0.82971(15) -0.04003(16) 0.0212(5) Uani d 1 . .
    H H1O -0.061(4) 0.869(2) 0.0096(16) 0.032 Uiso d 1 . .
    N N1 -0.0028(2) 0.57189(18) 0.12924(19) 0.0207(6) Uani d 1 . .
    N N2 -0.3489(3) 0.78367(18) -0.13680(19) 0.0190(5) Uani d 1 . .
    H H1N -0.289(3) 0.8273(18) -0.152(2) 0.023 Uiso d 1 . .
    H H2N -0.390(3) 0.811(2) -0.0906(17) 0.023 Uiso d 1 . .
    C C1 0.0642(3) 0.6271(2) 0.0803(2) 0.0198(6) Uani d 1 . .
    C C2 0.0089(3) 0.6897(2) 0.0331(2) 0.0190(6) Uani d 1 . .
    H H2 0.0631 0.7264 -0.0019 0.023 Uiso calc 1 . .
    C C3 -0.1251(3) 0.6968(2) 0.0384(2) 0.0188(6) Uani d 1 . .
    C C4 -0.2021(3) 0.6417(2) 0.0930(2) 0.0181(6) Uani d 1 . .
    C C5 -0.3393(3) 0.6472(2) 0.1083(2) 0.0223(7) Uani d 1 . .
    H H5 -0.3852 0.6885 0.0799 0.027 Uiso calc 1 . .
    C C6 -0.4056(3) 0.5940(2) 0.1630(2) 0.0237(7) Uani d 1 . .
    H H6 -0.4971 0.5989 0.1728 0.028 Uiso calc 1 . .
    C C7 -0.3403(3) 0.5318(2) 0.2053(3) 0.0260(7) Uani d 1 . .
    H H7 -0.3881 0.4952 0.2435 0.031 Uiso calc 1 . .
    C C8 -0.2090(3) 0.5233(2) 0.1922(2) 0.0217(7) Uani d 1 . .
    C C9 -0.1351(3) 0.5793(2) 0.1366(2) 0.0195(6) Uani d 1 . .
    C C10 0.2142(3) 0.6225(2) 0.0822(2) 0.0244(7) Uani d 1 . .
    C C11 -0.1435(3) 0.4521(2) 0.2331(3) 0.0259(7) Uani d 1 . .
    C C12 -0.1883(3) 0.7644(2) -0.0125(2) 0.0184(6) Uani d 1 . .
    H H12 -0.2441 0.8000 0.0309 0.022 Uiso calc 1 . .
    C C13 -0.2802(3) 0.7122(2) -0.1001(2) 0.0176(6) Uani d 1 . .
    H H13 -0.3506 0.6652 -0.0815 0.021 Uiso calc 1 . .
    C C14 -0.4440(3) 0.7429(2) -0.2226(2) 0.0263(7) Uani d 1 . .
    H H14A -0.4816 0.7940 -0.2457 0.032 Uiso calc 1 . .
    H H14B -0.5202 0.6991 -0.2071 0.032 Uiso calc 1 . .
    C C15 -0.3715(4) 0.6904(3) -0.2983(2) 0.0295(8) Uani d 1 . .
    H H15A -0.3033 0.7359 -0.3196 0.035 Uiso calc 1 . .
    H H15B -0.4376 0.6596 -0.3524 0.035 Uiso calc 1 . .
    C C16 -0.3015(3) 0.6160(2) -0.2630(2) 0.0262(7) Uani d 1 . .
    H H16A -0.3704 0.5665 -0.2484 0.031 Uiso calc 1 . .
    H H16B -0.2501 0.5861 -0.3123 0.031 Uiso calc 1 . .
    C C17 -0.2054(3) 0.6606(2) -0.1756(2) 0.0201(6) Uani d 1 . .
    H H17A -0.1649 0.6110 -0.1517 0.024 Uiso calc 1 . .
    H H17B -0.1312 0.7056 -0.1918 0.024 Uiso calc 1 . .
    F F7 -0.6032(3) 0.6297(2) 0.3672(3) 0.0874(12) Uani d 1 . .
    F F8 -0.6420(2) 0.7695(2) 0.3979(2) 0.0572(8) Uani d 1 . .
    F F9 -0.5432(2) 0.7145(2) 0.50201(19) 0.0670(9) Uani d 1 . .
    F F10 -0.1334(2) 0.67918(15) 0.55849(15) 0.0343(5) Uani d 1 . .
    F F11 -0.1959(2) 0.55632(14) 0.44945(16) 0.0371(5) Uani d 1 . .
    F F12 0.0147(2) 0.60063(14) 0.49868(15) 0.0332(5) Uani d 1 . .
    O O2 -0.4008(2) 0.92583(16) 0.18909(16) 0.0236(5) Uani d 1 . .
    H H2O -0.424(4) 0.897(2) 0.1338(12) 0.035 Uiso d 1 . .
    N N3 -0.3160(3) 0.71100(19) 0.4089(2) 0.0229(6) Uani d 1 . .
    N N4 -0.1656(3) 1.06682(18) 0.20532(19) 0.0186(5) Uani d 1 . .
    H H3N -0.240(2) 1.071(2) 0.172(2) 0.022 Uiso d 1 . .
    H H4N -0.114(3) 1.036(2) 0.168(2) 0.022 Uiso d 1 . .
    C C18 -0.4157(3) 0.7498(2) 0.3795(2) 0.0239(7) Uani d 1 . .
    C C19 -0.4077(3) 0.8153(2) 0.3206(2) 0.0221(7) Uani d 1 . .
    H H19 -0.4848 0.8413 0.3036 0.027 Uiso calc 1 . .
    C C20 -0.2853(3) 0.8408(2) 0.2883(2) 0.0188(6) Uani d 1 . .
    C C21 -0.1731(3) 0.7995(2) 0.3149(2) 0.0188(6) Uani d 1 . .
    C C22 -0.0438(3) 0.8172(2) 0.2819(2) 0.0191(6) Uani d 1 . .
    H H22 -0.0287 0.8594 0.2402 0.023 Uiso calc 1 . .
    C C23 0.0591(3) 0.7740(2) 0.3097(2) 0.0229(7) Uani d 1 . .
    H H23 0.1448 0.7858 0.2864 0.027 Uiso calc 1 . .
    C C24 0.0399(3) 0.7124(2) 0.3722(2) 0.0224(7) Uani d 1 . .
    H H24 0.1126 0.6831 0.3907 0.027 Uiso calc 1 . .
    C C25 -0.0821(3) 0.6942(2) 0.4067(2) 0.0223(7) Uani d 1 . .
    C C26 -0.1939(3) 0.7360(2) 0.3771(2) 0.0191(6) Uani d 1 . .
    C C27 -0.5505(3) 0.7155(3) 0.4130(3) 0.0339(8) Uani d 1 . .
    C C28 -0.1002(3) 0.6326(2) 0.4778(2) 0.0259(7) Uani d 1 . .
    C C29 -0.2730(3) 0.9119(2) 0.2244(2) 0.0182(6) Uani d 1 . .
    H H29 -0.2221 0.8882 0.1710 0.022 Uiso calc 1 . .
    C C30 -0.1964(3) 1.0076(2) 0.2770(2) 0.0187(6) Uani d 1 . .
    H H30 -0.1091 0.9978 0.3076 0.022 Uiso calc 1 . .
    C C31 -0.0944(3) 1.1651(2) 0.2457(2) 0.0243(7) Uani d 1 . .
    H H31A -0.0841 1.2015 0.1953 0.029 Uiso calc 1 . .
    H H31B -0.0029 1.1628 0.2739 0.029 Uiso calc 1 . .
    C C32 -0.1729(3) 1.2135(2) 0.3186(3) 0.0291(8) Uani d 1 . .
    H H32A -0.2611 1.2213 0.2891 0.035 Uiso calc 1 . .
    H H32B -0.1223 1.2768 0.3467 0.035 Uiso calc 1 . .
    C C33 -0.1966(4) 1.1559(2) 0.3949(3) 0.0309(8) Uani d 1 . .
    H H33A -0.1087 1.1505 0.4265 0.037 Uiso calc 1 . .
    H H33B -0.2494 1.1880 0.4420 0.037 Uiso calc 1 . .
    C C34 -0.2739(3) 1.0578(2) 0.3511(2) 0.0253(7) Uani d 1 . .
    H H34A -0.2880 1.0202 0.4002 0.030 Uiso calc 1 . .
    H H34B -0.3638 1.0634 0.3226 0.030 Uiso calc 1 . .
    O O3 0.3721(2) 0.87780(16) -0.09688(16) 0.0245(5) Uani d 1 . .
    O O4 0.5232(2) 0.85378(16) 0.00986(16) 0.0246(5) Uani d 1 . .
    O O5 0.1931(2) 1.05633(15) 0.18195(15) 0.0217(5) Uani d 1 . .
    O O6 0.0086(2) 0.96016(15) 0.10987(16) 0.0215(5) Uani d 1 . .
    C C35 0.4142(3) 0.8829(2) -0.0146(2) 0.0194(6) Uani d 1 . .
    C C36 0.3374(3) 0.9243(2) 0.0649(2) 0.0212(6) Uani d 1 . .
    H H36A 0.3096 0.8752 0.1011 0.025 Uiso calc 1 . .
    H H36B 0.3993 0.9762 0.1072 0.025 Uiso calc 1 . .
    C C37 0.2127(3) 0.9620(2) 0.0338(2) 0.0188(6) Uani d 1 . .
    H H37A 0.2407 1.0150 0.0024 0.023 Uiso calc 1 . .
    H H37B 0.1535 0.9118 -0.0123 0.023 Uiso calc 1 . .
    C C38 0.1328(3) 0.9955(2) 0.1142(2) 0.0176(6) Uani d 1 . .
    O O7 0.1253(3) 1.0539(3) 0.3588(2) 0.0587(9) Uani d 1 . .
    H H7O 0.147(6) 1.052(4) 0.3036(17) 0.088 Uiso d 1 . .
    C C39 0.2349(6) 1.0663(5) 0.4209(4) 0.083(2) Uani d 1 . .
    H H39A 0.2025 1.0473 0.4780 0.100 Uiso calc 1 . .
    H H39B 0.2682 1.1349 0.4375 0.100 Uiso calc 1 . .
    C C40 0.3465(6) 1.0231(7) 0.4013(4) 0.105(3) Uani d 1 . .
    H H40A 0.3264 0.9569 0.4070 0.158 Uiso calc 1 . .
    H H40B 0.4242 1.0552 0.4456 0.158 Uiso calc 1 . .
    H H40C 0.3679 1.0265 0.3377 0.158 Uiso calc 1 . .
loop_
    _atom_site_aniso_label
    _atom_site_aniso_U_11
    _atom_site_aniso_U_22
    _atom_site_aniso_U_33
    _atom_site_aniso_U_12
    _atom_site_aniso_U_13
    _atom_site_aniso_U_23
    F1 0.0210(11) 0.0686(16) 0.0492(15) 0.0145(10) -0.0092(10) -0.0207(13)
    F2 0.0212(11) 0.0813(18) 0.0645(17) 0.0170(11) 0.0168(10) 0.0419(15)
    F3 0.0250(11) 0.0294(11) 0.0778(18) 0.0147(9) 0.0100(11) 0.0087(11)
    F4 0.0393(12) 0.0239(10) 0.0413(13) 0.0132(8) 0.0039(9) 0.0037(9)
    F5 0.0298(11) 0.0327(11) 0.0343(12) 0.0066(8) -0.0040(9) 0.0112(9)
    F6 0.0360(11) 0.0318(11) 0.0482(14) 0.0061(9) 0.0097(10) 0.0225(10)
    O1 0.0189(11) 0.0214(11) 0.0216(13) 0.0002(8) -0.0014(9) 0.0033(9)
    N1 0.0161(12) 0.0221(13) 0.0230(15) 0.0049(10) -0.0009(10) 0.0016(11)
    N2 0.0162(13) 0.0197(13) 0.0201(15) 0.0033(10) -0.0002(10) 0.0017(11)
    C1 0.0158(14) 0.0208(15) 0.0208(17) 0.0049(11) -0.0011(12) -0.0011(13)
    C2 0.0147(14) 0.0213(15) 0.0200(17) 0.0024(11) 0.0014(11) 0.0027(13)
    C3 0.0202(15) 0.0163(14) 0.0193(17) 0.0047(11) -0.0001(12) 0.0017(12)
    C4 0.0139(14) 0.0192(15) 0.0195(17) 0.0027(11) -0.0001(11) 0.0002(12)
    C5 0.0183(15) 0.0226(16) 0.0259(18) 0.0063(12) 0.0009(12) 0.0025(14)
    C6 0.0125(14) 0.0267(16) 0.0312(19) 0.0030(12) 0.0026(12) 0.0043(14)
    C7 0.0192(16) 0.0276(17) 0.032(2) 0.0017(13) 0.0030(13) 0.0078(15)
    C8 0.0211(15) 0.0187(15) 0.0241(18) 0.0036(12) -0.0007(12) 0.0021(13)
    C9 0.0189(15) 0.0173(14) 0.0216(17) 0.0049(11) 0.0002(12) 0.0010(12)
    C10 0.0178(15) 0.0251(16) 0.0297(19) 0.0058(12) -0.0008(13) 0.0036(14)
    C11 0.0230(16) 0.0239(16) 0.031(2) 0.0034(13) 0.0022(14) 0.0075(15)
    C12 0.0127(14) 0.0198(15) 0.0229(17) 0.0040(11) 0.0000(11) 0.0047(13)
    C13 0.0156(14) 0.0219(15) 0.0165(16) 0.0045(11) 0.0022(11) 0.0052(12)
    C14 0.0243(16) 0.0326(18) 0.0203(18) 0.0088(13) -0.0045(13) 0.0002(14)
    C15 0.0336(19) 0.0365(19) 0.0172(18) 0.0116(15) -0.0039(14) 0.0003(15)
    C16 0.0264(17) 0.0268(17) 0.0230(19) 0.0041(13) 0.0033(13) -0.0013(14)
    C17 0.0205(15) 0.0176(15) 0.0228(18) 0.0039(11) 0.0038(12) 0.0045(13)
    F7 0.0547(18) 0.0618(19) 0.127(3) -0.0282(14) 0.0462(19) -0.0129(19)
    F8 0.0204(11) 0.098(2) 0.0746(19) 0.0233(12) 0.0199(11) 0.0562(17)
    F9 0.0271(12) 0.144(3) 0.0493(17) 0.0202(14) 0.0152(11) 0.0595(19)
    F10 0.0382(12) 0.0429(12) 0.0272(12) 0.0135(9) 0.0061(9) 0.0139(10)
    F11 0.0348(12) 0.0283(11) 0.0494(14) -0.0020(9) 0.0005(10) 0.0177(10)
    F12 0.0325(11) 0.0342(11) 0.0385(13) 0.0146(9) -0.0008(9) 0.0159(10)
    O2 0.0196(11) 0.0317(13) 0.0199(13) 0.0086(9) -0.0029(9) 0.0047(10)
    N3 0.0180(13) 0.0271(14) 0.0257(16) 0.0047(10) 0.0039(11) 0.0090(12)
    N4 0.0184(13) 0.0221(13) 0.0167(14) 0.0072(10) 0.0028(10) 0.0046(11)
    C18 0.0174(15) 0.0301(17) 0.0241(18) 0.0027(12) 0.0015(12) 0.0058(14)
    C19 0.0144(14) 0.0258(16) 0.0272(19) 0.0059(12) 0.0034(12) 0.0053(14)
    C20 0.0171(14) 0.0190(15) 0.0186(17) 0.0019(11) -0.0005(11) 0.0006(12)
    C21 0.0143(14) 0.0207(15) 0.0198(17) 0.0015(11) -0.0004(11) 0.0021(13)
    C22 0.0184(15) 0.0215(15) 0.0172(16) 0.0033(11) 0.0008(11) 0.0034(12)
    C23 0.0138(14) 0.0256(16) 0.0281(19) 0.0037(12) 0.0014(12) 0.0024(14)
    C24 0.0211(15) 0.0201(15) 0.0252(18) 0.0057(12) -0.0020(12) 0.0023(13)
    C25 0.0219(15) 0.0207(15) 0.0232(18) 0.0026(12) -0.0024(12) 0.0041(13)
    C26 0.0187(15) 0.0184(14) 0.0185(17) 0.0024(11) -0.0009(12) 0.0007(12)
    C27 0.0206(17) 0.044(2) 0.039(2) 0.0029(15) 0.0051(15) 0.0150(18)
    C28 0.0248(17) 0.0272(17) 0.0271(19) 0.0069(13) 0.0003(13) 0.0079(15)
    C29 0.0141(14) 0.0211(15) 0.0196(17) 0.0051(11) 0.0009(11) 0.0030(13)
    C30 0.0179(14) 0.0226(15) 0.0160(16) 0.0057(11) 0.0026(11) 0.0026(12)
    C31 0.0212(16) 0.0232(16) 0.0284(19) 0.0010(12) -0.0007(13) 0.0080(14)
    C32 0.0265(17) 0.0225(16) 0.036(2) 0.0081(13) -0.0040(14) -0.0009(15)
    C33 0.040(2) 0.0285(18) 0.0228(19) 0.0104(15) 0.0041(15) -0.0023(15)
    C34 0.0284(17) 0.0270(17) 0.0219(18) 0.0071(13) 0.0099(13) 0.0041(14)
    O3 0.0218(11) 0.0347(13) 0.0185(13) 0.0113(9) 0.0004(9) 0.0046(10)
    O4 0.0181(11) 0.0343(13) 0.0224(13) 0.0115(9) -0.0002(9) 0.0033(10)
    O5 0.0206(11) 0.0249(11) 0.0186(12) 0.0031(9) 0.0006(9) 0.0023(9)
    O6 0.0150(10) 0.0225(11) 0.0261(13) 0.0024(8) 0.0035(9) 0.0027(9)
    C35 0.0149(14) 0.0185(15) 0.0261(18) 0.0035(11) 0.0024(12) 0.0071(13)
    C36 0.0194(15) 0.0266(16) 0.0194(17) 0.0082(12) 0.0030(12) 0.0056(13)
    C37 0.0146(14) 0.0222(15) 0.0193(17) 0.0042(11) 0.0012(11) 0.0028(13)
    C38 0.0170(14) 0.0190(15) 0.0189(17) 0.0068(11) 0.0015(11) 0.0061(12)
    O7 0.0374(16) 0.111(3) 0.0352(18) 0.0244(17) 0.0060(13) 0.0237(19)
    C39 0.074(4) 0.136(6) 0.040(3) 0.053(4) -0.015(3) -0.004(3)
    C40 0.052(3) 0.220(9) 0.058(4) 0.060(4) 0.004(3) 0.036(5)
_geom_special_details
;
 All esds (except the esd in the dihedral angle between two l.s. planes)
 are estimated using the full covariance matrix.  The cell esds are taken
 into account individually in the estimation of esds in distances, angles
 and torsion angles; correlations between esds in cell parameters are only
 used when they are defined by crystal symmetry.  An approximate (isotropic)
 treatment of cell esds is used for estimating esds involving l.s. planes.
;
loop_
    _geom_bond_atom_site_label_1
    _geom_bond_atom_site_label_2
    _geom_bond_site_symmetry_2
    _geom_bond_distance
    _geom_bond_publ_flag
    F1 C10 . 1.328(4) ?
    F2 C10 . 1.333(4) ?
    F3 C10 . 1.321(4) ?
    F4 C11 . 1.338(4) ?
    F5 C11 . 1.338(4) ?
    F6 C11 . 1.352(4) ?
    O1 C12 . 1.406(4) ?
    O1 H1O . 0.840(10) ?
    N1 C1 . 1.319(4) ?
    N1 C9 . 1.358(4) ?
    N2 C13 . 1.495(4) ?
    N2 C14 . 1.497(4) ?
    N2 H1N . 0.880(10) ?
    N2 H2N . 0.883(10) ?
    C1 C2 . 1.401(4) ?
    C1 C10 . 1.517(4) ?
    C2 C3 . 1.370(4) ?
    C2 H2 . 0.9500 ?
    C3 C4 . 1.425(4) ?
    C3 C12 . 1.530(4) ?
    C4 C5 . 1.422(4) ?
    C4 C9 . 1.428(4) ?
    C5 C6 . 1.357(5) ?
    C5 H5 . 0.9500 ?
    C6 C7 . 1.406(5) ?
    C6 H6 . 0.9500 ?
    C7 C8 . 1.365(4) ?
    C7 H7 . 0.9500 ?
    C8 C9 . 1.427(4) ?
    C8 C11 . 1.503(4) ?
    C12 C13 . 1.533(4) ?
    C12 H12 . 1.0000 ?
    C13 C17 . 1.525(4) ?
    C13 H13 . 1.0000 ?
    C14 C15 . 1.519(5) ?
    C14 H14A . 0.9900 ?
    C14 H14B . 0.9900 ?
    C15 C16 . 1.529(5) ?
    C15 H15A . 0.9900 ?
    C15 H15B . 0.9900 ?
    C16 C17 . 1.527(5) ?
    C16 H16A . 0.9900 ?
    C16 H16B . 0.9900 ?
    C17 H17A . 0.9900 ?
    C17 H17B . 0.9900 ?
    F7 C27 . 1.323(5) ?
    F8 C27 . 1.331(4) ?
    F9 C27 . 1.304(5) ?
    F10 C28 . 1.340(4) ?
    F11 C28 . 1.341(4) ?
    F12 C28 . 1.346(4) ?
    O2 C29 . 1.409(3) ?
    O2 H2O . 0.841(10) ?
    N3 C18 . 1.309(4) ?
    N3 C26 . 1.363(4) ?
    N4 C31 . 1.502(4) ?
    N4 C30 . 1.502(4) ?
    N4 H3N . 0.882(10) ?
    N4 H4N . 0.882(10) ?
    C18 C19 . 1.403(5) ?
    C18 C27 . 1.518(5) ?
    C19 C20 . 1.373(4) ?
    C19 H19 . 0.9500 ?
    C20 C21 . 1.419(4) ?
    C20 C29 . 1.522(4) ?
    C21 C22 . 1.421(4) ?
    C21 C26 . 1.423(4) ?
    C22 C23 . 1.366(4) ?
    C22 H22 . 0.9500 ?
    C23 C24 . 1.404(5) ?
    C23 H23 . 0.9500 ?
    C24 C25 . 1.365(5) ?
    C24 H24 . 0.9500 ?
    C25 C26 . 1.435(4) ?
    C25 C28 . 1.504(5) ?
    C29 C30 . 1.533(4) ?
    C29 H29 . 1.0000 ?
    C30 C34 . 1.519(4) ?
    C30 H30 . 1.0000 ?
    C31 C32 . 1.504(5) ?
    C31 H31A . 0.9900 ?
    C31 H31B . 0.9900 ?
    C32 C33 . 1.532(5) ?
    C32 H32A . 0.9900 ?
    C32 H32B . 0.9900 ?
    C33 C34 . 1.529(5) ?
    C33 H33A . 0.9900 ?
    C33 H33B . 0.9900 ?
    C34 H34A . 0.9900 ?
    C34 H34B . 0.9900 ?
    O3 C35 . 1.236(4) ?
    O4 C35 . 1.285(4) ?
    O5 C38 . 1.255(4) ?
    O6 C38 . 1.271(4) ?
    C35 C36 . 1.522(4) ?
    C36 C37 . 1.517(4) ?
    C36 H36A . 0.9900 ?
    C36 H36B . 0.9900 ?
    C37 C38 . 1.517(4) ?
    C37 H37A . 0.9900 ?
    C37 H37B . 0.9900 ?
    O7 C39 . 1.347(6) ?
    O7 H7O . 0.847(10) ?
    C39 C40 . 1.388(8) ?
    C39 H39A . 0.9900 ?
    C39 H39B . 0.9900 ?
    C40 H40A . 0.9800 ?
    C40 H40B . 0.9800 ?
    C40 H40C . 0.9800 ?
loop_
    _geom_angle_atom_site_label_1
    _geom_angle_atom_site_label_2
    _geom_angle_atom_site_label_3
    _geom_angle_site_symmetry_1
    _geom_angle_site_symmetry_3
    _geom_angle
    _geom_angle_publ_flag
    C12 O1 H1O . . 104(3) ?
    C1 N1 C9 . . 116.7(3) ?
    C13 N2 C14 . . 113.4(2) ?
    C13 N2 H1N . . 111(2) ?
    C14 N2 H1N . . 106(2) ?
    C13 N2 H2N . . 106(2) ?
    C14 N2 H2N . . 112(2) ?
    H1N N2 H2N . . 108(3) ?
    N1 C1 C2 . . 125.4(3) ?
    N1 C1 C10 . . 114.3(3) ?
    C2 C1 C10 . . 120.2(3) ?
    C3 C2 C1 . . 118.6(3) ?
    C3 C2 H2 . . 120.7 ?
    C1 C2 H2 . . 120.7 ?
    C2 C3 C4 . . 118.9(3) ?
    C2 C3 C12 . . 119.8(3) ?
    C4 C3 C12 . . 121.3(3) ?
    C5 C4 C3 . . 124.0(3) ?
    C5 C4 C9 . . 118.7(3) ?
    C3 C4 C9 . . 117.3(3) ?
    C6 C5 C4 . . 120.8(3) ?
    C6 C5 H5 . . 119.6 ?
    C4 C5 H5 . . 119.6 ?
    C5 C6 C7 . . 120.7(3) ?
    C5 C6 H6 . . 119.7 ?
    C7 C6 H6 . . 119.7 ?
    C8 C7 C6 . . 120.8(3) ?
    C8 C7 H7 . . 119.6 ?
    C6 C7 H7 . . 119.6 ?
    C7 C8 C9 . . 120.1(3) ?
    C7 C8 C11 . . 120.1(3) ?
    C9 C8 C11 . . 119.7(3) ?
    N1 C9 C8 . . 118.1(3) ?
    N1 C9 C4 . . 123.0(3) ?
    C8 C9 C4 . . 118.8(3) ?
    F3 C10 F1 . . 107.1(3) ?
    F3 C10 F2 . . 106.5(3) ?
    F1 C10 F2 . . 105.9(3) ?
    F3 C10 C1 . . 113.2(3) ?
    F1 C10 C1 . . 111.1(3) ?
    F2 C10 C1 . . 112.5(3) ?
    F5 C11 F4 . . 107.0(3) ?
    F5 C11 F6 . . 106.0(3) ?
    F4 C11 F6 . . 106.2(3) ?
    F5 C11 C8 . . 114.0(3) ?
    F4 C11 C8 . . 112.6(3) ?
    F6 C11 C8 . . 110.6(3) ?
    O1 C12 C3 . . 112.0(2) ?
    O1 C12 C13 . . 107.7(2) ?
    C3 C12 C13 . . 112.0(2) ?
    O1 C12 H12 . . 108.4 ?
    C3 C12 H12 . . 108.4 ?
    C13 C12 H12 . . 108.4 ?
    N2 C13 C17 . . 110.2(2) ?
    N2 C13 C12 . . 107.1(2) ?
    C17 C13 C12 . . 113.9(2) ?
    N2 C13 H13 . . 108.5 ?
    C17 C13 H13 . . 108.5 ?
    C12 C13 H13 . . 108.5 ?
    N2 C14 C15 . . 110.6(3) ?
    N2 C14 H14A . . 109.5 ?
    C15 C14 H14A . . 109.5 ?
    N2 C14 H14B . . 109.5 ?
    C15 C14 H14B . . 109.5 ?
    H14A C14 H14B . . 108.1 ?
    C14 C15 C16 . . 111.4(3) ?
    C14 C15 H15A . . 109.4 ?
    C16 C15 H15A . . 109.4 ?
    C14 C15 H15B . . 109.4 ?
    C16 C15 H15B . . 109.4 ?
    H15A C15 H15B . . 108.0 ?
    C17 C16 C15 . . 110.5(3) ?
    C17 C16 H16A . . 109.5 ?
    C15 C16 H16A . . 109.5 ?
    C17 C16 H16B . . 109.5 ?
    C15 C16 H16B . . 109.5 ?
    H16A C16 H16B . . 108.1 ?
    C13 C17 C16 . . 110.9(2) ?
    C13 C17 H17A . . 109.5 ?
    C16 C17 H17A . . 109.5 ?
    C13 C17 H17B . . 109.5 ?
    C16 C17 H17B . . 109.5 ?
    H17A C17 H17B . . 108.1 ?
    C29 O2 H2O . . 113(3) ?
    C18 N3 C26 . . 116.1(3) ?
    C31 N4 C30 . . 114.0(2) ?
    C31 N4 H3N . . 108(2) ?
    C30 N4 H3N . . 111(2) ?
    C31 N4 H4N . . 111(2) ?
    C30 N4 H4N . . 105(2) ?
    H3N N4 H4N . . 108(3) ?
    N3 C18 C19 . . 126.2(3) ?
    N3 C18 C27 . . 113.7(3) ?
    C19 C18 C27 . . 120.0(3) ?
    C20 C19 C18 . . 118.0(3) ?
    C20 C19 H19 . . 121.0 ?
    C18 C19 H19 . . 121.0 ?
    C19 C20 C21 . . 119.0(3) ?
    C19 C20 C29 . . 119.4(3) ?
    C21 C20 C29 . . 121.6(3) ?
    C22 C21 C20 . . 123.7(3) ?
    C22 C21 C26 . . 119.0(3) ?
    C20 C21 C26 . . 117.3(3) ?
    C23 C22 C21 . . 120.4(3) ?
    C23 C22 H22 . . 119.8 ?
    C21 C22 H22 . . 119.8 ?
    C22 C23 C24 . . 120.8(3) ?
    C22 C23 H23 . . 119.6 ?
    C24 C23 H23 . . 119.6 ?
    C25 C24 C23 . . 120.8(3) ?
    C25 C24 H24 . . 119.6 ?
    C23 C24 H24 . . 119.6 ?
    C24 C25 C26 . . 120.1(3) ?
    C24 C25 C28 . . 120.7(3) ?
    C26 C25 C28 . . 119.2(3) ?
    N3 C26 C21 . . 123.3(3) ?
    N3 C26 C25 . . 117.9(3) ?
    C21 C26 C25 . . 118.8(3) ?
    F9 C27 F7 . . 107.9(3) ?
    F9 C27 F8 . . 106.4(3) ?
    F7 C27 F8 . . 105.4(3) ?
    F9 C27 C18 . . 113.5(3) ?
    F7 C27 C18 . . 111.5(3) ?
    F8 C27 C18 . . 111.6(3) ?
    F10 C28 F11 . . 107.0(3) ?
    F10 C28 F12 . . 106.1(3) ?
    F11 C28 F12 . . 106.4(3) ?
    F10 C28 C25 . . 112.0(3) ?
    F11 C28 C25 . . 113.4(3) ?
    F12 C28 C25 . . 111.4(3) ?
    O2 C29 C20 . . 111.7(2) ?
    O2 C29 C30 . . 107.7(2) ?
    C20 C29 C30 . . 110.8(3) ?
    O2 C29 H29 . . 108.9 ?
    C20 C29 H29 . . 108.9 ?
    C30 C29 H29 . . 108.9 ?
    N4 C30 C34 . . 110.2(2) ?
    N4 C30 C29 . . 106.9(2) ?
    C34 C30 C29 . . 113.9(3) ?
    N4 C30 H30 . . 108.6 ?
    C34 C30 H30 . . 108.6 ?
    C29 C30 H30 . . 108.6 ?
    N4 C31 C32 . . 110.6(3) ?
    N4 C31 H31A . . 109.5 ?
    C32 C31 H31A . . 109.5 ?
    N4 C31 H31B . . 109.5 ?
    C32 C31 H31B . . 109.5 ?
    H31A C31 H31B . . 108.1 ?
    C31 C32 C33 . . 110.5(3) ?
    C31 C32 H32A . . 109.5 ?
    C33 C32 H32A . . 109.5 ?
    C31 C32 H32B . . 109.5 ?
    C33 C32 H32B . . 109.5 ?
    H32A C32 H32B . . 108.1 ?
    C34 C33 C32 . . 109.4(3) ?
    C34 C33 H33A . . 109.8 ?
    C32 C33 H33A . . 109.8 ?
    C34 C33 H33B . . 109.8 ?
    C32 C33 H33B . . 109.8 ?
    H33A C33 H33B . . 108.2 ?
    C30 C34 C33 . . 110.9(3) ?
    C30 C34 H34A . . 109.5 ?
    C33 C34 H34A . . 109.5 ?
    C30 C34 H34B . . 109.5 ?
    C33 C34 H34B . . 109.5 ?
    H34A C34 H34B . . 108.0 ?
    O3 C35 O4 . . 123.2(3) ?
    O3 C35 C36 . . 121.1(3) ?
    O4 C35 C36 . . 115.7(3) ?
    C37 C36 C35 . . 114.3(3) ?
    C37 C36 H36A . . 108.7 ?
    C35 C36 H36A . . 108.7 ?
    C37 C36 H36B . . 108.7 ?
    C35 C36 H36B . . 108.7 ?
    H36A C36 H36B . . 107.6 ?
    C38 C37 C36 . . 112.7(3) ?
    C38 C37 H37A . . 109.1 ?
    C36 C37 H37A . . 109.1 ?
    C38 C37 H37B . . 109.1 ?
    C36 C37 H37B . . 109.1 ?
    H37A C37 H37B . . 107.8 ?
    O5 C38 O6 . . 123.4(3) ?
    O5 C38 C37 . . 118.3(3) ?
    O6 C38 C37 . . 118.3(3) ?
    C39 O7 H7O . . 112(4) ?
    O7 C39 C40 . . 122.4(5) ?
    O7 C39 H39A . . 106.7 ?
    C40 C39 H39A . . 106.7 ?
    O7 C39 H39B . . 106.7 ?
    C40 C39 H39B . . 106.7 ?
    H39A C39 H39B . . 106.6 ?
    C39 C40 H40A . . 109.5 ?
    C39 C40 H40B . . 109.5 ?
    H40A C40 H40B . . 109.5 ?
    C39 C40 H40C . . 109.5 ?
    H40A C40 H40C . . 109.5 ?
    H40B C40 H40C . . 109.5 ?
loop_
    _geom_torsion_atom_site_label_1
    _geom_torsion_atom_site_label_2
    _geom_torsion_atom_site_label_3
    _geom_torsion_atom_site_label_4
    _geom_torsion_site_symmetry_1
    _geom_torsion_site_symmetry_2
    _geom_torsion_site_symmetry_3
    _geom_torsion_site_symmetry_4
    _geom_torsion
    _geom_torsion_publ_flag
    C9 N1 C1 C2 . . . . -2.4(5) ?
    C9 N1 C1 C10 . . . . 174.4(3) ?
    N1 C1 C2 C3 . . . . 1.3(5) ?
    C10 C1 C2 C3 . . . . -175.4(3) ?
    C1 C2 C3 C4 . . . . 1.1(4) ?
    C1 C2 C3 C12 . . . . -179.9(3) ?
    C2 C3 C4 C5 . . . . 176.1(3) ?
    C12 C3 C4 C5 . . . . -2.8(5) ?
    C2 C3 C4 C9 . . . . -2.1(4) ?
    C12 C3 C4 C9 . . . . 178.9(3) ?
    C3 C4 C5 C6 . . . . -178.4(3) ?
    C9 C4 C5 C6 . . . . -0.2(5) ?
    C4 C5 C6 C7 . . . . -0.4(5) ?
    C5 C6 C7 C8 . . . . -0.1(5) ?
    C6 C7 C8 C9 . . . . 1.3(5) ?
    C6 C7 C8 C11 . . . . -176.2(3) ?
    C1 N1 C9 C8 . . . . -177.5(3) ?
    C1 N1 C9 C4 . . . . 1.2(5) ?
    C7 C8 C9 N1 . . . . 176.8(3) ?
    C11 C8 C9 N1 . . . . -5.6(5) ?
    C7 C8 C9 C4 . . . . -2.0(5) ?
    C11 C8 C9 C4 . . . . 175.6(3) ?
    C5 C4 C9 N1 . . . . -177.3(3) ?
    C3 C4 C9 N1 . . . . 1.0(5) ?
    C5 C4 C9 C8 . . . . 1.4(4) ?
    C3 C4 C9 C8 . . . . 179.7(3) ?
    N1 C1 C10 F3 . . . . 42.1(4) ?
    C2 C1 C10 F3 . . . . -140.9(3) ?
    N1 C1 C10 F1 . . . . -78.4(4) ?
    C2 C1 C10 F1 . . . . 98.6(4) ?
    N1 C1 C10 F2 . . . . 163.0(3) ?
    C2 C1 C10 F2 . . . . -20.0(4) ?
    C7 C8 C11 F5 . . . . -121.8(3) ?
    C9 C8 C11 F5 . . . . 60.6(4) ?
    C7 C8 C11 F4 . . . . 116.1(3) ?
    C9 C8 C11 F4 . . . . -61.5(4) ?
    C7 C8 C11 F6 . . . . -2.5(5) ?
    C9 C8 C11 F6 . . . . 179.9(3) ?
    C2 C3 C12 O1 . . . . -15.4(4) ?
    C4 C3 C12 O1 . . . . 163.5(3) ?
    C2 C3 C12 C13 . . . . 105.7(3) ?
    C4 C3 C12 C13 . . . . -75.4(4) ?
    C14 N2 C13 C17 . . . . 56.2(3) ?
    C14 N2 C13 C12 . . . . -179.4(2) ?
    O1 C12 C13 N2 . . . . -63.4(3) ?
    C3 C12 C13 N2 . . . . 173.1(2) ?
    O1 C12 C13 C17 . . . . 58.7(3) ?
    C3 C12 C13 C17 . . . . -64.8(3) ?
    C13 N2 C14 C15 . . . . -55.5(4) ?
    N2 C14 C15 C16 . . . . 54.4(4) ?
    C14 C15 C16 C17 . . . . -55.4(4) ?
    N2 C13 C17 C16 . . . . -55.8(3) ?
    C12 C13 C17 C16 . . . . -176.1(3) ?
    C15 C16 C17 C13 . . . . 56.0(3) ?
    C26 N3 C18 C19 . . . . -1.4(5) ?
    C26 N3 C18 C27 . . . . 177.0(3) ?
    N3 C18 C19 C20 . . . . 1.5(5) ?
    C27 C18 C19 C20 . . . . -176.8(3) ?
    C18 C19 C20 C21 . . . . 0.5(5) ?
    C18 C19 C20 C29 . . . . -179.9(3) ?
    C19 C20 C21 C22 . . . . 176.8(3) ?
    C29 C20 C21 C22 . . . . -2.9(5) ?
    C19 C20 C21 C26 . . . . -2.2(4) ?
    C29 C20 C21 C26 . . . . 178.1(3) ?
    C20 C21 C22 C23 . . . . -179.1(3) ?
    C26 C21 C22 C23 . . . . -0.2(5) ?
    C21 C22 C23 C24 . . . . -0.9(5) ?
    C22 C23 C24 C25 . . . . 0.1(5) ?
    C23 C24 C25 C26 . . . . 1.8(5) ?
    C23 C24 C25 C28 . . . . -176.5(3) ?
    C18 N3 C26 C21 . . . . -0.7(5) ?
    C18 N3 C26 C25 . . . . -179.2(3) ?
    C22 C21 C26 N3 . . . . -176.6(3) ?
    C20 C21 C26 N3 . . . . 2.4(5) ?
    C22 C21 C26 C25 . . . . 1.9(4) ?
    C20 C21 C26 C25 . . . . -179.0(3) ?
    C24 C25 C26 N3 . . . . 175.9(3) ?
    C28 C25 C26 N3 . . . . -5.8(4) ?
    C24 C25 C26 C21 . . . . -2.7(5) ?
    C28 C25 C26 C21 . . . . 175.5(3) ?
    N3 C18 C27 F9 . . . . 47.0(5) ?
    C19 C18 C27 F9 . . . . -134.4(4) ?
    N3 C18 C27 F7 . . . . -75.0(4) ?
    C19 C18 C27 F7 . . . . 103.5(4) ?
    N3 C18 C27 F8 . . . . 167.3(3) ?
    C19 C18 C27 F8 . . . . -14.2(5) ?
    C24 C25 C28 F10 . . . . 118.1(3) ?
    C26 C25 C28 F10 . . . . -60.2(4) ?
    C24 C25 C28 F11 . . . . -120.7(3) ?
    C26 C25 C28 F11 . . . . 61.1(4) ?
    C24 C25 C28 F12 . . . . -0.6(4) ?
    C26 C25 C28 F12 . . . . -178.9(3) ?
    C19 C20 C29 O2 . . . . -14.1(4) ?
    C21 C20 C29 O2 . . . . 165.5(3) ?
    C19 C20 C29 C30 . . . . 105.9(3) ?
    C21 C20 C29 C30 . . . . -74.4(4) ?
    C31 N4 C30 C34 . . . . 53.7(3) ?
    C31 N4 C30 C29 . . . . 177.9(2) ?
    O2 C29 C30 N4 . . . . -68.4(3) ?
    C20 C29 C30 N4 . . . . 169.2(2) ?
    O2 C29 C30 C34 . . . . 53.6(3) ?
    C20 C29 C30 C34 . . . . -68.9(3) ?
    C30 N4 C31 C32 . . . . -54.6(3) ?
    N4 C31 C32 C33 . . . . 56.3(4) ?
    C31 C32 C33 C34 . . . . -58.7(4) ?
    N4 C30 C34 C33 . . . . -55.2(4) ?
    C29 C30 C34 C33 . . . . -175.3(3) ?
    C32 C33 C34 C30 . . . . 58.3(4) ?
    O3 C35 C36 C37 . . . . -3.0(4) ?
    O4 C35 C36 C37 . . . . 177.4(3) ?
    C35 C36 C37 C38 . . . . 175.4(3) ?
    C36 C37 C38 O5 . . . . 55.5(4) ?
    C36 C37 C38 O6 . . . . -124.1(3) ?
loop_
    _geom_hbond_atom_site_label_D
    _geom_hbond_atom_site_label_H
    _geom_hbond_atom_site_label_A
    _geom_hbond_site_symmetry_A
    _geom_hbond_distance_DH
    _geom_hbond_distance_HA
    _geom_hbond_distance_DA
    _geom_hbond_angle_DHA
    N2 H1N O1 . 0.88(3) 2.49(3) 2.806(4) 102(2)
    N4 H3N O2 . 0.88(2) 2.54(3) 2.863(4) 103(2)
    O1 H1O O6 . 0.84(3) 1.81(3) 2.653(3) 175(2)
    O2 H2O O4 1_455 0.841(19) 1.823(19) 2.656(3) 170(3)
    N2 H1N O5 2_575 0.88(3) 1.97(3) 2.830(4) 165(3)
    N2 H2N O4 1_455 0.88(3) 1.82(3) 2.694(4) 173(3)
    N4 H3N O3 2_575 0.88(2) 1.99(3) 2.832(4) 161(3)
    N4 H4N O6 . 0.89(3) 1.92(3) 2.789(4) 168(3)
    O7 H7O O5 . 0.85(3) 1.88(3) 2.729(4) 176(7)
    C30 H30 O7 . 1.00 2.40 3.296(4) 149
    C10 F3 Cg1 2_565 1.321(4) 3.282(3) 4.101(3) 119.74(18)
_shelx_space_group_comment
;
The symmetry employed for this shelxl refinement is uniquely defined
by the following loop, which should always be used as a source of
symmetry information in preference to the above space-group names.
They are only intended as comments.
;
_shelx_estimated_absorpt_T_min     0.945
_shelx_estimated_absorpt_T_max     0.996
_shelx_hkl_file
;
   0   0   3  439.00   13.90  50
   0   0   3  420.40   13.90 136
   0   0   3  413.60   13.30 241
   0   0  -3  415.10   13.80  46
   0   0  -3  410.10   13.40 140
   0   0  -3  426.00   13.10 208
   0   0   4   18.40    1.30  51
   0   0   4   22.40    1.10 135
   0   0   4   18.10    0.80 243
   0   0  -4   22.20    1.20  45
   0   0  -4   20.30    1.10 141
   0   0  -4   18.80    0.80 211
   0   0   5    3.00    0.80  52
   0   0   5    3.90    0.80 135
   0   0   5    7.00    0.40 245
   0   0   5    4.90    0.50 318
   0   0  -5    7.70    1.20  45
   0   0  -5    5.60    0.80 142
   0   0  -5    5.20    0.30 213
   0   0   6    3.40    1.20  52
   0   0   6    5.10    0.70 134
   0   0   6    3.20    0.50 246
   0   0   6    4.30    0.50 319
   0   0  -6    4.20    0.90  44
   0   0  -6    2.30    0.90 142
   0   0  -6    2.40    0.20 216
   0   0   7    7.90    1.00  53
   0   0   7   10.80    0.90 133
   0   0   7    6.60    0.60 248
   0   0   7    8.10    0.70 320
   0   0  -7   11.00    1.30  43
   0   0  -7   10.40    1.00 143
   0   0  -7    8.00    0.40 219
   0   0   8   52.20    2.90  54
   0   0   8   55.30    2.40 132
   0   0   8   46.10    1.90 250
   0   0   8   48.10    2.40 320
   0   0  -8   46.40    2.60  42
   0   0  -8   51.10    2.30 144
   0   0  -8   40.10    1.60 222
   0   0   9   63.90    3.30  55
   0   0   9   74.10    3.30 132
   0   0   9   68.80    2.70 252
   0   0   9   74.90    3.00 321
   0   0  -9   66.50    3.60  42
   0   0  -9   66.30    3.20 145
   0   0  -9   68.30    2.40 226
   0   0  10    1.60    1.10  55
   0   0  10   -0.60    0.50 131
   0   0  10    2.40    0.50 254
   0   0  10    2.20    0.60 322
   0   0 -10    1.50    0.90  41
   0   0 -10    1.40    1.00 145
   0   0  11    4.40    1.00  56
   0   0  11    0.60    0.60 130
   0   0  11    3.00    0.70 323
   0   0 -11    1.90    1.00  40
   0   0 -11    0.80    0.70 146
   0   0  12    5.40    1.00  57
   0   0  12    1.50    0.60 324
   0   0 -12    5.60    0.90 147
   0   0 -12    3.70    0.50 257
   0   0  13   32.90    2.50  58
   0   0  13   33.20    1.70 325
   0   0 -13   31.40    2.20 148
   0   0 -13   28.30    1.60 259
   0   0  14    2.20    1.40  58
   0   0  14    0.00    0.50 326
   0   0 -14   -1.40    1.10 148
   0   0 -14    1.10    0.50 260
   0   0  15    1.40    1.20  59
   0   0  15   -0.70    0.70 327
   0   0 -15    2.10    1.00 149
   0   0 -15    0.30    0.30 262
   0   0  16   -0.60    1.10  60
   0   0  16   -1.90    0.90 328
   0   0 -16    0.30    0.80 150
   0   0 -16    0.30    0.40 264
   0   0  17    4.60    1.20  61
   0   0  17    9.10    1.30 329
   0   0 -17   10.70    1.70 151
   0   0  18    0.30    1.50  62
   0   0  18   -2.10    0.90 330
   0   0 -18    2.40    1.60 152
   0   1 -18    5.10    1.40 153
   0  -1  18   -2.80    1.00  63
   0  -1  18   -1.50    0.60 331
   0   1 -17   -1.80    1.00 152
   0  -1  17    1.60    1.30  62
   0  -1  17   -1.10    0.70 330
   0   1 -16    1.50    1.40 152
   0   1 -16    2.30    0.40 267
   0  -1  16    1.60    1.60  62
   0  -1  16    3.20    0.80 329
   0   1 -15    6.70    1.10 151
   0   1 -15    4.40    0.60 266
   0  -1  15    3.80    0.80 328
   0   1 -14    5.00    1.00 150
   0   1 -14    3.80    0.60 264
   0  -1  14    3.50    1.00  60
   0  -1  14    5.80    1.00 327
   0   1 -13    0.70    0.80 150
   0   1 -13   -1.10    0.40 263
   0  -1  13   -2.20    0.90  60
   0   1 -12   32.70    1.80 149
   0   1 -12   29.90    1.60 262
   0  -1  12   32.60    2.20  59
   0  -1  12   30.70    1.80 326
   0   1 -11   -0.30    0.80  43
   0   1 -11    1.90    0.90 149
   0   1 -11    0.70    0.50 260
   0  -1  11   -0.70    1.10  59
   0  -1  11    1.30    0.60 133
   0  -1  11    0.80    0.50 325
   0   1 -10    7.40    1.20  44
   0  -1  10    3.10    0.80  58
   0  -1  10    2.60    0.60 134
   0  -1  10    2.40    0.70 324
   0   1  -9   21.10    1.30 148
   0   1  -9   14.80    0.90 258
   0  -1   9   20.00    1.50  58
   0  -1   9   19.50    1.40 135
   0  -1   9   20.60    1.20 324
   0   1  -8   45.40    2.40  46
   0   1  -8   51.10    2.30 147
   0   1  -8   47.60    2.00 258
   0  -1   8   46.60    2.10 136
   0  -1   8   55.80    2.20 323
   0   1  -7   39.40    2.00  47
   0   1  -7   40.30    2.10 147
   0   1  -7   40.20    1.50 232
   0   1  -7   36.30    1.60 257
   0  -1   7   41.90    1.90  57
   0  -1   7   40.60    1.80 137
   0  -1   7   40.40    1.60 323
   0   1  -6  149.20    5.60  49
   0   1  -6  149.60    5.50 147
   0   1  -6  154.20    5.00 236
   0   1  -6  145.10    5.10 257
   0  -1   6  164.00    5.80  57
   0  -1   6  153.40    5.60 139
   0  -1   6  163.50    5.70 322
   0   1  -5    1.10    1.00  50
   0   1  -5    2.00    0.80 147
   0   1  -5    1.40    0.30 240
   0   1  -5    1.80    0.40 258
   0  -1   5    1.20    1.00  57
   0  -1   5    1.30    0.80 140
   0  -1   5   -0.40    0.40 322
   0   1  -4  123.20    4.60  53
   0   1  -4  118.60    4.20 148
   0   1  -4  121.30    4.00 246
   0   1  -4  115.50    4.00 259
   0  -1   4  129.90    4.50  58
   0  -1   4  115.20    4.70 143
   0  -1   4  130.80    4.20 323
   0   1  -3   13.80    1.00  56
   0   1  -3   12.90    0.80 150
   0   1  -3   15.80    0.60 255
   0   1  -3   16.20    0.70 318
   0  -1   3   15.60    0.90  60
   0  -1   3   15.00    0.90 146
   0  -1   3   16.10    0.70 324
   0   1  -2  430.50   13.80 154
   0   1  -2  433.40   13.90 269
   0  -1   2  446.10   14.30  64
   0  -1   2  436.20   14.40 263
   0  -1   2  466.00   14.20 329
   0   1   2   30.30    1.50  38
   0   1   2   28.10    1.30 125
   0  -1  -2   27.90    1.50  35
   0  -1  -2   29.70    1.30 128
   0   1   3   63.40    2.70  42
   0   1   3   65.50    2.50 127
   0  -1  -3   52.90    2.80  37
   0  -1  -3   57.50    2.20 132
   0   1   4  372.90   12.50  45
   0   1   4  355.30   12.30 129
   0  -1  -4  379.60   13.20  39
   0  -1  -4  374.10   12.40 135
   0   1   5    2.80    1.10  47
   0   1   5    2.70    0.60 129
   0   1   5    4.40    0.50 234
   0  -1  -5    6.60    1.10  39
   0  -1  -5    3.60    1.00 137
   0   1   6    0.80    0.90  48
   0   1   6    0.30    0.50 129
   0   1   6    0.80    0.40 237
   0  -1  -6    1.60    1.00  39
   0  -1  -6    2.90    0.70 138
   0   1   7    9.30    1.60  50
   0   1   7    8.90    0.90 129
   0   1   7    6.30    0.50 240
   0  -1  -7    8.80    1.30  39
   0  -1  -7    6.80    1.10 140
   0   1   8   11.10    1.20  51
   0   1   8    7.50    1.10 129
   0   1   8    6.60    0.60 243
   0   1   8    7.90    0.70 318
   0  -1  -8    7.10    1.00  39
   0  -1  -8    6.50    0.80 141
   0  -1  -8    6.50    0.40 211
   0   1   9   11.40    1.40  52
   0   1   9   14.80    1.40 128
   0   1   9   13.80    0.80 245
   0   1   9   13.30    1.00 319
   0  -1  -9   17.80    2.00  38
   0  -1  -9   20.00    1.30 142
   0  -1  -9   13.80    0.70 215
   0   1  10   29.50    2.10  53
   0   1  10   27.30    1.70 128
   0   1  10   26.90    1.40 248
   0   1  10   21.10    1.40 320
   0  -1 -10   31.80    2.30  38
   0  -1 -10   24.40    1.70 143
   0  -1 -10   25.80    1.10 218
   0   1  11    4.40    1.10  54
   0   1  11    0.10    0.90 128
   0   1  11    0.80    0.40 250
   0   1  11   -0.80    0.70 321
   0  -1 -11    5.20    1.40  38
   0  -1 -11    1.60    0.70 144
   0  -1 -11    1.00    0.30 222
   0   1  12   10.70    1.60  55
   0   1  12   14.30    0.90 253
   0   1  12   18.90    1.40 322
   0  -1 -12   16.30    1.50 145
   0  -1 -12   14.60    0.70 227
   0   1  13   -0.30    1.10  56
   0   1  13   -0.70    0.80 323
   0  -1 -13    1.10    0.90 146
   0   1  14   -1.60    1.40  57
   0   1  14    0.30    0.20 204
   0   1  14    2.90    0.90 324
   0  -1 -14    3.60    1.30 147
   0  -1 -14    0.50    0.60 256
   0   1  15    0.40    1.30  58
   0   1  15    4.80    1.00 325
   0  -1 -15    3.00    1.30 148
   0  -1 -15    1.50    0.60 258
   0   1  16    1.20    1.50  58
   0   1  16    8.90    1.40 326
   0  -1 -16    7.90    1.60 148
   0  -1 -16    5.20    0.80 260
   0   1  17   18.20    2.60  59
   0   1  17   17.20    1.60 327
   0  -1 -17   25.90    2.50 149
   0   1  18    4.60    1.70  60
   0   1  18    2.50    1.20 328
   0  -1 -18    3.30    1.40 150
   0   2 -18    0.50    1.50 154
   0  -2  18    4.20    1.80  64
   0  -2  18   -0.70    1.10 333
   0   2 -17    3.70    1.10 154
   0  -2  17    3.80    1.30  64
   0  -2  17    0.60    1.00 332
   0   2 -16    2.50    0.90 153
   0   2 -16    0.90    0.40 271
   0  -2  16    1.40    1.00  63
   0  -2  16    0.90    0.70 331
   0   2 -15   43.30    2.80 153
   0   2 -15   45.60    2.20 270
   0  -2  15   46.10    2.90  63
   0  -2  15   47.80    2.50 330
   0   2 -14    0.80    0.70 152
   0   2 -14    0.70    0.40 268
   0  -2  14   -1.10    0.90  62
   0  -2  14   -1.20    0.70 329
   0   2 -13   16.00    1.40 152
   0   2 -13   19.00    1.00 267
   0  -2  13   18.80    1.50  62
   0  -2  13   20.30    1.40 329
   0   2 -12    6.00    1.10 151
   0   2 -12    0.90    0.40 266
   0  -2  12    3.50    1.20  61
   0  -2  12    1.60    0.50 328
   0   2 -11    4.60    1.20  46
   0   2 -11    3.40    0.80 151
   0   2 -11    3.30    0.50 266
   0  -2  11    6.20    1.10  61
   0  -2  11    6.40    1.00 136
   0  -2  11    5.10    0.80 328
   0   2 -10   48.60    2.90  47
   0   2 -10   44.60    2.30 151
   0   2 -10   42.30    2.00 265
   0  -2  10   43.60    2.30  61
   0  -2  10   44.50    2.40 137
   0  -2  10   48.20    1.90 327
   0   2  -9   17.00    1.50  48
   0   2  -9   18.40    1.30 151
   0   2  -9   17.10    0.80 233
   0  -2   9   16.20    1.40  61
   0  -2   9   18.70    1.40 138
   0  -2   9   19.00    1.00 327
   0   2  -8   19.10    1.30  50
   0   2  -8   15.90    1.20 151
   0   2  -8   18.30    0.80 238
   0   2  -8   18.10    0.90 265
   0  -2   8   16.10    1.20  61
   0  -2   8   13.90    0.90 327
   0   2  -7   -0.90    0.90  51
   0   2  -7    1.00    0.70 151
   0   2  -7    0.30    0.30 243
   0   2  -7   -0.70    0.40 265
   0  -2   7    2.40    0.70  61
   0  -2   7   -1.00    0.70 141
   0  -2   7    0.00    0.30 327
   0   2  -6    2.40    1.00  53
   0   2  -6    1.20    0.60 152
   0   2  -6    0.30    0.40 266
   0  -2   6    0.50    0.70 143
   0  -2   6   -0.30    0.40 327
   0   2  -5  135.40    4.80  56
   0   2  -5  139.50    4.90 153
   0   2  -5  120.20    4.40 268
   0  -2   5  138.50    4.90  63
   0  -2   5  133.00    4.80 146
   0  -2   5  141.90    4.80 329
   0   2  -4  276.60    9.10  59
   0   2  -4  264.70    9.10 155
   0   2  -4  274.80    8.70 205
   0   2  -4  257.30    8.80 271
   0   2  -4  288.30    8.80 321
   0  -2   4  294.90    9.20  65
   0  -2   4  280.50    9.30 149
   0  -2   4  258.30    8.80 261
   0  -2   4  269.90    8.90 331
   0   2  -3  345.40   10.60  64
   0   2  -3  301.70   10.50 159
   0   2  -3  331.80   10.70 276
   0   2  -3  330.20   10.50 328
   0  -2   3  340.30   11.00  69
   0  -2   3  355.60   11.10 154
   0  -2   3  323.70   10.90 268
   0  -2   3  340.00   11.00 337
   0   2  -2   38.00    1.60  72
   0   2  -2   43.70    1.60 165
   0   2  -2   39.90    1.50 282
   0   2  -2   42.60    1.50 341
   0  -2   2   44.50    1.60  75
   0  -2   2   36.20    1.50 162
   0  -2   2   37.50    1.40 277
   0  -2   2   40.00    1.40 349
   0   2  -1    0.20    0.20  83
   0  -2   1    0.80    0.30 173
   0   2   1  156.70    5.70  23
   0   2   1  155.20    5.30 109
   0  -2  -1  175.00    5.90 113
   0   2   2  413.80   14.10  31
   0   2   2  416.60   13.50 116
   0  -2  -2  399.00   14.50  26
   0  -2  -2  408.10   13.10 121
   0   2   3 2221.30   67.50  36
   0   2   3 1989.80   66.50 120
   0  -2  -3 2003.80   69.10  30
   0  -2  -3 2216.90   66.50 126
   0   2   4   -5.50    1.60  40
   0   2   4    0.00    0.50 123
   0  -2  -4    0.60    1.00  33
   0  -2  -4    1.70    0.70 130
   0   2   5   38.20    2.60  42
   0   2   5   33.80    1.60 124
   0  -2  -5   27.90    1.70  34
   0  -2  -5   30.30    1.80 132
   0   2   6   41.00    2.80  45
   0   2   6   36.70    1.70 125
   0  -2  -6   37.30    2.30  35
   0  -2  -6   30.50    2.00 135
   0   2   7  389.10   13.90  46
   0   2   7  380.80   13.30 125
   0   2   7  373.50   12.50 234
   0  -2  -7  360.40   13.90  35
   0  -2  -7  383.40   12.70 136
   0   2   8    0.40    0.90  48
   0   2   8   -0.10    0.80 125
   0   2   8    0.60    0.30 237
   0  -2  -8    1.50    1.40  35
   0  -2  -8    1.10    0.80 138
   0   2   9   25.00    2.00  49
   0   2   9   21.30    1.50 125
   0   2   9   20.40    1.20 240
   0   2   9   26.20    1.30 318
   0  -2  -9   20.50    2.40  35
   0  -2  -9   27.10    1.50 139
   0  -2  -9   24.60    1.20 208
   0   2  10    2.80    1.40  51
   0   2  10    0.40    0.50 125
   0   2  10    0.50    0.50 242
   0   2  10   -0.20    0.40 319
   0  -2 -10    1.60    1.00  35
   0   2  11   10.20    1.20  52
   0   2  11    4.70    0.80 125
   0   2  11    7.40    0.70 245
   0   2  11    7.10    0.80 320
   0  -2 -11    9.60    1.10 142
   0  -2 -11    8.70    0.60 215
   0   2  12   52.00    3.10  53
   0   2  12   50.10    2.30 248
   0   2  12   52.50    2.70 321
   0  -2 -12   57.60    3.00 143
   0  -2 -12   55.40    2.20 218
   0   2  13   14.70    1.80  54
   0   2  13    9.50    0.80 250
   0   2  13   15.00    1.40 322
   0  -2 -13   13.30    1.40 144
   0  -2 -13   11.80    0.70 223
   0   2  14   -0.90    1.00  55
   0   2  14   -0.20    0.40 253
   0   2  14    3.50    0.80 323
   0  -2 -14    1.40    0.90 145
   0  -2 -14    1.00    0.20 228
   0   2  15    0.00    1.10  56
   0   2  15   -0.70    0.70 324
   0  -2 -15    2.10    1.00 146
   0   2  16    0.30    0.70 325
   0  -2 -16   -1.70    0.80 147
   0  -2 -16    1.90    0.60 257
   0   2  17    3.50    1.60  58
   0   2  17    3.90    1.20 326
   0  -2 -17    3.50    1.30 148
   0   3 -18    0.00    1.00 156
   0  -3  18   -2.50    1.00  66
   0  -3  18    0.50    1.10 334
   0   3 -17    3.00    1.30 156
   0  -3  17    2.40    1.50  66
   0  -3  17    1.30    0.90 334
   0   3 -16    0.90    0.40 275
   0  -3  16    4.40    1.20  65
   0  -3  16    0.40    0.60 333
   0   3 -15    5.20    1.10 155
   0   3 -15    5.80    0.70 273
   0  -3  15    7.40    1.00 332
   0   3 -14    4.80    1.40 154
   0   3 -14    8.60    0.70 272
   0  -3  14   11.20    1.60  64
   0  -3  14    7.60    1.00 332
   0   3 -13   12.70    1.20 154
   0   3 -13   10.20    0.70 271
   0  -3  13    9.40    1.30  64
   0  -3  13    8.90    0.90 331
   0   3 -12    1.40    0.70 154
   0   3 -12    2.40    0.50 271
   0  -3  12    3.90    1.00  64
   0  -3  12    1.60    0.60 331
   0   3 -11   13.60    1.40  48
   0   3 -11    7.10    1.00 154
   0   3 -11    7.60    0.40 232
   0   3 -11    6.60    0.60 270
   0  -3  11    9.10    1.10  64
   0  -3  11    3.70    0.90 138
   0  -3  11    8.10    0.90 331
   0   3 -10    3.80    0.80 154
   0   3 -10    3.60    0.40 237
   0   3 -10    5.20    0.60 270
   0  -3  10    4.60    0.90  64
   0  -3  10    5.80    0.80 330
   0   3  -9   32.50    1.90  51
   0   3  -9   33.50    1.90 154
   0   3  -9   33.00    1.30 242
   0   3  -9   30.90    1.50 270
   0  -3   9   34.70    1.70  64
   0  -3   9   30.40    1.80 141
   0  -3   9   26.70    1.50 331
   0   3  -8    2.00    0.70  53
   0   3  -8    1.90    0.90 155
   0   3  -8   -0.20    0.20 248
   0   3  -8   -0.20    0.30 271
   0  -3   8   -1.90    0.90  65
   0  -3   8    0.80    0.50 143
   0  -3   8    0.40    0.10 217
   0  -3   8    0.10    0.40 331
   0   3  -7    2.00    0.70  55
   0   3  -7    8.70    0.90 155
   0   3  -7    4.60    0.50 254
   0   3  -7    5.70    0.50 272
   0  -3   7    2.60    0.90  65
   0  -3   7    4.70    0.70 145
   0  -3   7    3.70    0.50 332
   0   3  -6  121.90    4.30  58
   0   3  -6   98.10    4.00 157
   0   3  -6  105.10    3.70 197
   0   3  -6  108.70    3.80 274
   0   3  -6  119.00    4.00 319
   0  -3   6  113.80    3.90  67
   0  -3   6   90.00    3.70 148
   0  -3   6   96.40    3.60 258
   0  -3   6  102.30    3.60 334
   0   3  -5  136.40    4.80  61
   0   3  -5  135.80    5.00 159
   0   3  -5  138.40    4.60 276
   0   3  -5  146.70    4.80 323
   0  -3   5  145.90    5.10  69
   0  -3   5  150.80    5.00 151
   0  -3   5  135.80    5.20 264
   0  -3   5  148.20    5.00 337
   0   3  -4   29.90    1.30  65
   0   3  -4   28.30    1.60 162
   0   3  -4   25.40    1.10 279
   0   3  -4   24.40    1.00 329
   0  -3   4   28.10    1.50  72
   0  -3   4   25.40    1.30 155
   0  -3   4   26.60    1.30 269
   0  -3   4   26.80    1.00 342
   0   3  -3  440.90   13.30  71
   0   3  -3  378.70   13.00 166
   0   3  -3  380.90   12.50 283
   0   3  -3  390.00   12.90 340
   0  -3   3  372.60   12.80  76
   0  -3   3  436.80   12.90 161
   0  -3   3  356.30   12.40 276
   0  -3   3  385.50   12.40 351
   0   3  -2  259.60    8.90  78
   0   3  -2  281.70    9.10 173
   0  -3   2  267.40    9.00  83
   0  -3   2  270.00    9.10 168
   0  -3   2  269.30    8.70 282
   0   3  -1   20.00    1.60   1
   0   3  -1   16.50    1.00  87
   0   3  -1   18.20    1.10 181
   0   3  -1   17.80    0.70 290
   0  -3   1   16.80    1.00  91
   0  -3   1   20.10    1.00 177
   0   3   0   26.60    1.70  11
   0   3   0   21.20    1.30  97
   0   3   0   20.20    0.80 306
   0  -3   0   22.00    1.60   7
   0  -3   0   21.50    1.20 101
   0  -3   0   20.80    0.90 297
   0   3   1 1381.10   45.80  20
   0   3   1 1388.00   43.70 105
   0   3   1 1388.10   42.80 191
   0  -3  -1 1458.70   46.50  15
   0  -3  -1 1452.10   45.40 110
   0  -3  -1 1425.40   44.90 315
   0   3   2 2863.90   92.90  27
   0   3   2 2982.60   90.90 111
   0  -3  -2 3014.30   92.10  21
   0  -3  -2 2823.10   90.80 117
   0   3   3   50.90    3.00  32
   0   3   3   51.60    2.20 115
   0  -3  -3   52.50    2.10 122
   0   3   4  180.80    7.10  36
   0   3   4  168.30    6.10 118
   0  -3  -4  161.40    6.50  28
   0  -3  -4  153.80    5.50 126
   0   3   5  147.30    5.70  39
   0   3   5  122.50    4.80 120
   0  -3  -5  125.20    5.70  30
   0  -3  -5  143.20    5.10 129
   0   3   6  118.80    5.70  41
   0   3   6  140.70    5.10 121
   0  -3  -6  115.00    5.80  31
   0  -3  -6  120.80    5.00 131
   0   3   7   -0.80    1.50  44
   0   3   7    1.00    0.60 122
   0  -3  -7    0.90    0.90  32
   0  -3  -7    1.20    0.90 134
   0   3   8   31.30    2.50  45
   0   3   8   29.60    2.00 122
   0   3   8   31.40    1.50 233
   0  -3  -8   35.50    2.20  32
   0  -3  -8   27.70    1.90 135
   0   3   9   12.70    1.50  47
   0   3   9    8.40    1.30 122
   0   3   9    7.60    0.80 236
   0  -3  -9    3.50    1.50  32
   0  -3  -9    8.90    1.10 137
   0   3  10    1.90    1.60  48
   0   3  10    1.50    0.90 122
   0   3  10    5.40    0.70 238
   0   3  10    3.70    0.60 318
   0  -3 -10    3.70    1.40  32
   0  -3 -10    2.40    1.00 138
   0   3  11    0.50    1.10  50
   0   3  11    1.00    0.50 241
   0   3  11    0.00    0.50 319
   0  -3 -11    1.40    0.60 140
   0  -3 -11    1.40    0.30 210
   0   3  12    2.40    1.20  51
   0   3  12    1.60    0.60 244
   0   3  12    0.90    0.60 320
   0  -3 -12    2.20    0.90 141
   0   3  13    2.20    1.30  52
   0   3  13    6.40    0.90 246
   0   3  13    3.60    0.80 321
   0  -3 -13    5.80    1.10 142
   0  -3 -13    8.00    0.60 217
   0   3  14   -1.40    1.60  53
   0   3  14    1.40    0.60 249
   0   3  14    1.00    0.60 322
   0  -3 -14    4.70    1.50 143
   0  -3 -14    1.20    0.30 221
   0   3  15   16.10    2.10  55
   0   3  15   11.70    1.00 252
   0   3  15   11.10    1.20 323
   0  -3 -15   10.00    1.70 145
   0   3  16    0.80    1.20  56
   0  -3 -16    1.60    1.40 146
   0   3  17    8.60    1.30 325
   0  -3 -17    8.10    1.60 147
   0   4 -18    2.50    1.40 158
   0  -4  18    2.20    1.50  68
   0  -4  18   -0.40    0.90 336
   0  -4  17   -1.60    0.90  67
   0  -4  17    2.20    0.90 336
   0   4 -16    2.00    0.90 157
   0   4 -16    1.90    0.40 278
   0  -4  16    3.50    1.20  67
   0  -4  16    4.60    0.80 335
   0   4 -15   16.20    1.70 157
   0   4 -15   12.20    0.80 277
   0  -4  15   12.90    1.80  67
   0  -4  15   14.40    1.40 335
   0   4 -14   23.30    2.00 156
   0   4 -14   31.40    1.40 276
   0  -4  14   26.40    2.30  66
   0  -4  14   24.50    1.70 334
   0   4 -13   22.10    1.20 275
   0  -4  13   20.60    1.40 334
   0   4 -12   23.80    1.70 156
   0   4 -12   19.80    1.00 235
   0   4 -12   24.50    1.20 275
   0  -4  12   18.30    1.60  66
   0  -4  12   21.00    1.30 334
   0   4 -11    3.80    1.00 157
   0   4 -11    2.50    0.30 240
   0   4 -11    5.00    0.50 275
   0  -4  11    3.10    1.00  67
   0  -4  11    3.20    0.90 141
   0  -4  11    3.80    0.60 334
   0   4 -10   19.00    1.70  52
   0   4 -10   18.80    1.30 157
   0   4 -10   18.10    0.90 246
   0   4 -10   13.90    0.90 275
   0  -4  10   15.50    1.20  67
   0  -4  10   16.80    1.30 142
   0  -4  10   12.60    1.00 334
   0   4  -9   25.10    1.70  54
   0   4  -9   21.50    1.50 157
   0   4  -9   22.80    1.10 251
   0   4  -9   19.50    1.10 276
   0  -4   9   14.50    1.40  67
   0  -4   9   25.10    1.40 144
   0  -4   9   20.40    0.80 224
   0  -4   9   19.10    1.00 335
   0   4  -8    0.30    0.90  56
   0   4  -8   -0.80    0.50 158
   0   4  -8    1.10    0.40 276
   0  -4   8    0.60    0.70  68
   0  -4   8    2.20    0.70 146
   0  -4   8    0.00    0.40 336
   0   4  -7   17.40    1.20  59
   0   4  -7   20.30    1.60 159
   0   4  -7   18.90    0.80 201
   0   4  -7   21.40    1.10 278
   0   4  -7   20.20    0.90 319
   0  -4   7   18.50    1.50  69
   0  -4   7   19.70    1.10 149
   0  -4   7   16.70    1.00 338
   0   4  -6   74.90    2.90  62
   0   4  -6   71.50    2.80 161
   0   4  -6   70.40    2.60 279
   0   4  -6   74.60    2.50 324
   0  -4   6   72.30    2.90  71
   0  -4   6   78.60    2.90 152
   0  -4   6   77.20    3.00 265
   0  -4   6   71.50    2.60 341
   0   4  -5   43.90    2.10  65
   0   4  -5   56.80    2.30 164
   0   4  -5   52.50    2.10 282
   0  -4   5   51.00    2.10  74
   0  -4   5   48.10    2.20 155
   0  -4   5   49.80    1.90 269
   0  -4   5   45.30    1.80 346
   0   4  -4  157.50    5.70  70
   0   4  -4  158.30    5.60 167
   0   4  -4  166.30    5.40 284
   0   4  -4  159.10    5.40 338
   0  -4   4  167.30    6.10  77
   0  -4   4  177.30    5.80 160
   0  -4   4  164.30    5.70 275
   0   4  -3  277.00    9.30  75
   0   4  -3  273.50    9.70 172
   0   4  -3  278.10    9.20 349
   0  -4   3  257.10    9.20  82
   0  -4   3  270.00    8.90 165
   0  -4   3  278.00    9.00 280
   0   4  -2    6.10    0.80  82
   0   4  -2    6.30    1.10 177
   0  -4   2    6.60    1.00  87
   0  -4   2    3.00    0.80 172
   0  -4   2    5.00    0.60 285
   0   4  -1  111.80    4.80   4
   0   4  -1   99.80    3.70  89
   0   4  -1   96.80    3.60 294
   0  -4   1  100.20    4.00  94
   0  -4   1   96.10    3.50 179
   0   4   0   52.60    2.60  12
   0   4   0   45.20    2.10  96
   0   4   0   47.50    1.80 307
   0  -4   0   52.60    2.40   6
   0  -4   0   45.40    2.10 102
   0  -4   0   46.50    1.70 296
   0   4   1    5.10    1.80  19
   0   4   1    8.30    1.00 102
   0  -4  -1    8.30    1.70  12
   0  -4  -1    3.50    1.00 109
   0  -4  -1    4.10    0.40 309
   0   4   2   28.00    2.40  24
   0   4   2   24.80    1.60 108
   0  -4  -2   25.60    2.10  18
   0  -4  -2   26.70    1.60 114
   0   4   3  206.30    7.80  29
   0   4   3  192.80    7.10 111
   0  -4  -3  189.10    7.80  21
   0  -4  -3  201.80    7.00 119
   0   4   4    3.80    1.40  33
   0   4   4    0.50    0.60 114
   0  -4  -4   -1.70    0.70 123
   0   4   5   58.60    3.00  36
   0   4   5   61.80    2.60 116
   0  -4  -5   56.70    3.40  26
   0  -4  -5   66.70    2.80 126
   0   4   6  289.20   10.50  39
   0   4   6  285.40   10.20 118
   0  -4  -6  320.60   12.10  28
   0  -4  -6  298.20   10.40 129
   0   4   7   49.20    2.70  41
   0   4   7   41.00    2.40 119
   0  -4  -7   50.30    3.50  29
   0  -4  -7   51.80    2.40 131
   0   4   8    1.40    1.20  43
   0   4   8   -0.10    0.50 119
   0  -4  -8    2.80    1.10  29
   0  -4  -8    1.90    0.80 133
   0   4   9    1.30    1.10  45
   0   4   9    6.70    1.20 120
   0   4   9    5.10    0.60 233
   0  -4  -9    6.10    1.50  30
   0  -4  -9    3.10    0.90 135
   0   4  10    0.30    1.70  47
   0   4  10    0.60    0.60 120
   0   4  10    2.90    0.70 236
   0  -4 -10    2.10    1.30  30
   0  -4 -10    0.50    1.20 137
   0   4  11    0.20    1.10  48
   0   4  11    5.60    0.60 238
   0   4  11    4.10    0.70 318
   0  -4 -11    6.70    1.00 138
   0   4  12    7.60    2.10  49
   0   4  12    5.90    0.80 241
   0   4  12   10.20    1.00 319
   0  -4 -12   12.10    1.60 139
   0  -4 -12    7.40    0.70 210
   0   4  13    1.50    1.30  51
   0   4  13    2.40    0.60 243
   0   4  13    0.50    0.70 320
   0  -4 -13    4.30    1.10 141
   0  -4 -13    1.20    0.50 213
   0   4  14    7.10    1.80  52
   0   4  14    4.00    0.80 246
   0   4  14    7.40    1.30 321
   0  -4 -14    9.70    1.30 142
   0  -4 -14    4.40    0.60 216
   0   4  15    8.30    1.70  53
   0   4  15    8.10    1.00 249
   0   4  15    7.80    1.30 323
   0  -4 -15   13.50    1.70 143
   0   4  16    4.90    2.00  54
   0  -4 -16    8.80    1.80 144
   0   4  17   -4.40    1.80  56
   0  -4 -17   -3.20    1.40 146
   0   5 -18   -0.90    0.90 159
   0  -5  18    1.50    1.10  69
   0  -5  18   -0.40    0.90 339
   0   5 -17    2.20    0.90 159
   0  -5  17    1.10    1.00  69
   0   5 -16    0.40    0.70 159
   0  -5  16    5.50    1.10  69
   0  -5  16    1.20    0.60 338
   0   5 -15    3.50    1.40 159
   0   5 -15    4.90    0.50 280
   0  -5  15    3.90    1.60  69
   0  -5  15    1.20    0.80 337
   0   5 -14   12.10    0.80 280
   0  -5  14    8.40    1.60  69
   0  -5  14    9.70    1.10 337
   0   5 -13  115.90    5.00 159
   0   5 -13  111.60    4.10 237
   0   5 -13  111.00    4.60 279
   0  -5  13  118.30    5.10  69
   0  -5  13  108.00    4.90 337
   0   5 -12   12.20    1.10 159
   0   5 -12   15.30    0.80 242
   0   5 -12   16.20    1.00 279
   0  -5  12   20.80    1.60  69
   0  -5  12   14.70    1.20 338
   0   5 -11    8.50    1.30  53
   0   5 -11   12.10    1.10 159
   0   5 -11    8.30    0.60 248
   0   5 -11   10.80    0.70 279
   0  -5  11    9.80    1.10  69
   0  -5  11    8.60    1.20 143
   0  -5  11   11.60    0.40 215
   0  -5  11   10.30    0.80 338
   0   5 -10   33.40    2.20  55
   0   5 -10   39.80    2.30 160
   0   5 -10   35.40    1.60 253
   0   5 -10   35.00    1.50 279
   0  -5  10   38.60    2.10  70
   0  -5  10   33.30    2.10 145
   0  -5  10   32.50    1.40 227
   0  -5  10   33.30    1.50 339
   0   5  -9    5.50    0.80  57
   0   5  -9    2.70    1.00 161
   0   5  -9    6.90    0.60 280
   0  -5   9    5.20    1.20  71
   0  -5   9    7.50    0.90 147
   0  -5   9    6.80    0.80 257
   0  -5   9    4.80    0.60 340
   0   5  -8   -0.10    0.70  59
   0   5  -8    0.90    0.80 162
   0   5  -8   -0.20    0.20 203
   0   5  -8    0.40    0.40 281
   0   5  -8   -0.40    0.20 319
   0  -5   8   -0.30    0.60  72
   0  -5   8   -0.70    0.30 342
   0   5  -7   26.90    1.40  62
   0   5  -7   21.60    1.30 163
   0   5  -7   22.50    1.10 282
   0   5  -7   26.10    1.10 323
   0  -5   7   25.00    1.40  73
   0  -5   7   25.10    1.30 152
   0  -5   7   19.30    1.10 265
   0  -5   7   22.40    1.10 345
   0   5  -6   80.90    3.20  65
   0   5  -6   83.50    3.50 165
   0   5  -6   83.70    3.40 284
   0   5  -6   81.30    2.90 328
   0  -5   6   84.20    3.30  75
   0  -5   6   76.90    3.20 155
   0  -5   6   78.30    2.90 269
   0  -5   6   72.90    2.80 349
   0   5  -5  518.60   17.20  69
   0   5  -5  507.60   17.50 168
   0   5  -5  561.50   17.80 285
   0   5  -5  509.80   17.10 336
   0  -5   5  524.60   17.40  78
   0  -5   5  546.60   17.80 159
   0  -5   5  528.90   17.00 273
   0   5  -4   19.40    1.00  73
   0   5  -4   20.50    1.50 171
   0   5  -4   18.90    1.00 345
   0  -5   4   18.30    1.30  81
   0  -5   4   16.70    1.10 163
   0  -5   4   16.70    0.90 278
   0   5  -3    1.00    0.50  78
   0   5  -3    0.50    0.70 176
   0  -5   3    1.80    1.00  86
   0  -5   3    0.90    0.50 168
   0  -5   3    0.90    0.40 282
   0   5  -2   90.60    3.30  84
   0   5  -2   68.90    3.00 181
   0   5  -2   78.90    2.80 290
   0  -5   2   79.50    3.00  91
   0  -5   2   67.80    3.00 174
   0  -5   2   84.50    2.90 286
   0   5  -1  215.60    8.50   7
   0   5  -1  226.10    7.30  90
   0   5  -1  194.60    6.90 298
   0  -5   1  210.30    7.40  97
   0  -5   1  199.90    7.40 180
   0   5   0    9.70    1.90  12
   0   5   0   14.00    1.30  95
   0   5   0   12.00    0.70 309
   0  -5   0   11.10    1.40 102
   0  -5   0   11.70    0.60 294
   0   5   1   43.40    2.60  18
   0   5   1   44.90    2.30 100
   0  -5  -1   58.00    3.20  10
   0  -5  -1   42.40    2.20 108
   0  -5  -1   42.50    1.70 305
   0   5   2    7.80    1.70  23
   0   5   2    5.70    0.90 105
   0   5   2    4.30    0.30 189
   0  -5  -2    3.50    1.30  15
   0  -5  -2    2.10    0.80 113
   0  -5  -2    5.50    0.40 314
   0   5   3   85.50    4.50  27
   0   5   3   76.70    3.20 108
   0  -5  -3   81.30    3.80  18
   0  -5  -3   75.00    3.10 117
   0   5   4   81.80    4.50  31
   0   5   4  102.40    3.90 111
   0  -5  -4   95.80    4.20  21
   0  -5  -4   79.00    3.50 121
   0   5   5  156.70    7.00  34
   0   5   5  156.50    6.00 113
   0  -5  -5  139.00    6.10  23
   0  -5  -5  162.50    5.70 124
   0   5   6    0.70    1.20  37
   0   5   6    1.40    0.90 115
   0  -5  -6    5.90    1.70  25
   0  -5  -6    0.60    0.70 127
   0   5   7    1.40    1.20  39
   0   5   7    4.80    0.70 116
   0  -5  -7    8.30    1.40  26
   0  -5  -7    6.00    1.00 129
   0   5   8   39.20    3.10  41
   0   5   8   43.70    2.50 117
   0  -5  -8   44.30    3.40  27
   0  -5  -8   55.70    2.80 131
   0   5   9    1.80    1.10  43
   0   5   9    0.30    0.70 117
   0  -5  -9    2.50    1.30  27
   0  -5  -9    0.70    0.80 133
   0   5  10   60.20    3.50  45
   0   5  10   61.00    3.10 233
   0  -5 -10   63.60    3.40 135
   0   5  11    1.70    1.60  47
   0   5  11    4.60    0.70 236
   0  -5 -11    0.40    1.20 137
   0   5  12   -1.00    0.40 238
   0   5  12   -0.10    0.80 319
   0  -5 -12   -1.70    0.90 138
   0   5  13    9.60    2.30  49
   0   5  13    2.50    0.70 241
   0   5  13    1.70    0.80 320
   0  -5 -13    1.20    1.30 139
   0  -5 -13    3.40    0.60 210
   0   5  14    3.20    1.40  51
   0   5  14    3.30    0.90 321
   0  -5 -14   -0.10    0.80 141
   0  -5 -14    0.50    0.30 213
   0   5  15   -2.20    1.30  52
   0   5  15    1.70    0.50 246
   0   5  15   -0.10    0.80 322
   0  -5 -15    3.00    1.20 142
   0   5  16    2.80    1.00 323
   0  -5 -16   -0.80    1.00 143
   0   6 -18    4.90    1.10 161
   0  -6  18    2.40    1.20  71
   0  -6  18   -1.00    0.80 341
   0   6 -17    1.80    1.00 161
   0  -6  17   -0.60    0.90  71
   0  -6  17    0.40    0.60 341
   0   6 -16    8.40    1.50 161
   0   6 -16    6.80    0.60 284
   0  -6  16    3.00    1.20  71
   0  -6  16    7.10    1.00 341
   0   6 -15    3.30    1.40 161
   0   6 -15    0.00    0.40 283
   0  -6  15    1.90    1.40  71
   0  -6  15    0.00    0.70 341
   0   6 -14    3.40    1.00 161
   0   6 -14   -0.60    0.30 283
   0  -6  14   -0.40    0.90  71
   0  -6  14    1.60    0.80 341
   0   6 -13   31.40    1.80 161
   0   6 -13   27.60    1.30 243
   0   6 -13   32.80    1.50 282
   0  -6  13   25.50    1.90  71
   0  -6  13   23.20    1.40 341
   0   6 -12   65.60    2.90 161
   0   6 -12   64.20    2.50 249
   0   6 -12   66.00    2.80 282
   0  -6  12   64.70    3.20  71
   0  -6  12   66.20    2.30 218
   0  -6  12   69.20    2.90 342
   0   6 -11  276.20   11.60  55
   0   6 -11  240.50    9.80 162
   0   6 -11  258.50    9.20 254
   0   6 -11  278.20    9.20 282
   0  -6  11  283.50   10.00  72
   0  -6  11  267.00   11.00 145
   0  -6  11  260.10    8.70 229
   0  -6  11  251.10   10.00 342
   0   6 -10    2.60    0.80  57
   0   6 -10    1.60    1.00 163
   0   6 -10    2.40    0.50 283
   0  -6  10    5.30    1.30  73
   0  -6  10    6.40    1.00 147
   0  -6  10    2.30    0.40 257
   0  -6  10    3.00    0.50 344
   0   6  -9    1.00    0.80  59
   0   6  -9    3.40    1.00 164
   0   6  -9    0.90    0.30 202
   0   6  -9    0.40    0.30 283
   0   6  -9    0.60    0.20 319
   0  -6   9    1.60    1.00  74
   0  -6   9    2.30    0.80 149
   0  -6   9    2.70    0.60 261
   0  -6   9    1.00    0.40 346
   0   6  -8    1.70    0.50  62
   0   6  -8    3.70    0.80 165
   0   6  -8    3.60    0.40 284
   0   6  -8    3.10    0.40 323
   0  -6   8    3.20    0.80  75
   0  -6   8    1.60    0.60 152
   0  -6   8    2.50    0.60 264
   0  -6   8    3.90    0.50 349
   0   6  -7    7.30    0.80  65
   0   6  -7   10.10    1.30 167
   0   6  -7    5.30    0.60 285
   0   6  -7    5.20    0.40 327
   0  -6   7    8.70    1.20  77
   0  -6   7    9.00    1.10 155
   0  -6   7    3.40    0.60 268
   0   6  -6   22.00    1.30  68
   0   6  -6   32.90    1.80 169
   0   6  -6   23.80    1.10 333
   0  -6   6   24.40    1.50  79
   0  -6   6   28.90    1.60 158
   0  -6   6   25.00    1.30 272
   0   6  -5   12.90    1.20  72
   0   6  -5   20.10    1.40 172
   0   6  -5   14.80    0.80 341
   0  -6   5   20.40    1.50  82
   0  -6   5   17.10    1.30 162
   0  -6   5   16.90    1.00 276
   0   6  -4  286.50    9.70  76
   0   6  -4  275.10    9.60 350
   0  -6   4  273.00    9.90  85
   0  -6   4  302.60   10.00 166
   0  -6   4  291.70    9.90 280
   0   6  -3  124.80    4.60  80
   0   6  -3  121.20    4.60 179
   0   6  -3  119.50    4.20 288
   0  -6   3  127.90    4.60  89
   0  -6   3  122.60    4.60 170
   0  -6   3  119.30    4.30 283
   0   6  -2   64.00    4.00   3
   0   6  -2   70.10    2.90  85
   0   6  -2   70.90    2.50 293
   0  -6   2   81.80    3.50  93
   0  -6   2   66.70    3.00 175
   0  -6   2   81.90    2.90 286
   0   6  -1   52.60    3.00   8
   0   6  -1   45.90    2.20  90
   0   6  -1   40.70    1.70 301
   0  -6   1   40.60    2.10  98
   0  -6   1   37.10    1.90 180
   0   6   0    8.40    1.40  13
   0   6   0   15.20    1.30  95
   0   6   0   12.50    0.80 310
   0  -6   0   19.20    2.00   5
   0  -6   0   12.90    1.20 103
   0  -6   0   12.60    0.50 184
   0  -6   0   11.30    0.60 293
   0   6   1   26.60    2.50  18
   0   6   1   35.50    1.70  99
   0  -6  -1   45.20    2.60   9
   0  -6  -1   35.70    2.00 108
   0  -6  -1   34.20    1.50 301
   0   6   2  132.30    6.10  22
   0   6   2  142.60    5.30 103
   0  -6  -2  152.80    6.40  13
   0  -6  -2  150.50    5.80 112
   0  -6  -2  138.40    5.10 309
   0   6   3   33.60    2.70  26
   0   6   3   38.50    2.00 106
   0   6   3   37.60    1.40 191
   0  -6  -3   39.10    2.40  16
   0  -6  -3   38.30    2.00 116
   0  -6  -3   34.80    1.50 316
   0   6   4   34.80    2.70  30
   0   6   4   25.40    1.70 108
   0  -6  -4   40.30    2.60  18
   0  -6  -4   26.50    1.90 120
   0   6   5   46.60    3.40  33
   0   6   5   28.70    1.90 110
   0  -6  -5   28.00    2.70  20
   0  -6  -5   32.90    2.00 123
   0   6   6  103.70    5.20  35
   0   6   6  102.20    4.30 112
   0  -6  -6  110.80    5.50  22
   0  -6  -6  106.80    4.20 125
   0   6   7   97.70    4.90  38
   0   6   7   89.50    4.10 113
   0  -6  -7   85.60    4.40  23
   0  -6  -7   78.30    3.70 128
   0   6   8   33.40    2.50  40
   0   6   8   31.10    1.80 114
   0  -6  -8   27.60    2.40  24
   0  -6  -8   27.10    1.70 130
   0   6   9   10.70    2.00  42
   0  -6  -9    4.90    1.20 132
   0   6  10   11.10    2.50  44
   0   6  10    0.60    0.50 232
   0  -6 -10    1.60    1.10 134
   0   6  11    0.80    1.30  45
   0   6  11    2.50    0.60 234
   0  -6 -11    0.90    0.80 135
   0   6  12   16.10    2.10  47
   0   6  12   11.60    1.10 236
   0  -6 -12   14.90    1.60 137
   0   6  13    4.00    1.50  48
   0   6  13    0.70    0.70 319
   0  -6 -13    2.20    1.00 138
   0  -6 -13   -0.90    0.40 208
   0   6  14   -1.00    1.20  50
   0   6  14   -1.50    0.70 241
   0   6  14    1.10    0.90 320
   0  -6 -14   -0.60    0.90 140
   0  -6 -14   -0.60    0.50 211
   0   6  15   13.90    2.10  51
   0   6  15   19.60    1.80 321
   0  -6 -15   14.60    1.70 141
   0   6  16    3.70    1.60  52
   0   6  16    2.10    1.10 323
   0  -6 -16    1.70    1.10 142
   0   7 -18    0.60    1.00 163
   0  -7  18    2.40    1.50  73
   0   7 -17    5.20    1.70 163
   0  -7  17    1.30    1.40  73
   0  -7  17    0.80    0.60 344
   0   7 -16    7.60    1.70 163
   0  -7  16   17.30    1.90  73
   0  -7  16    8.10    0.90 344
   0   7 -15    6.10    0.60 286
   0  -7  15    4.00    1.50  73
   0  -7  15    2.30    0.60 344
   0   7 -14   -0.10    0.90 163
   0   7 -14   -0.20    0.30 244
   0  -7  14   -0.60    0.90  73
   0  -7  14    0.60    0.70 344
   0   7 -13    3.10    0.90 163
   0   7 -13    3.40    0.50 249
   0  -7  13    7.40    1.30  73
   0  -7  13    4.20    0.30 219
   0  -7  13    5.00    0.70 345
   0   7 -12   25.40    1.70 164
   0   7 -12   22.20    1.30 254
   0   7 -12   26.50    1.20 285
   0  -7  12   21.70    1.00 229
   0  -7  12   20.70    1.40 346
   0   7 -11   87.70    3.60 164
   0   7 -11   79.60    3.00 285
   0  -7  11   88.00    3.80  74
   0  -7  11   90.20    3.80 257
   0  -7  11   78.00    3.60 347
   0   7 -10   19.30    1.50  59
   0   7 -10   22.10    1.60 165
   0   7 -10   21.10    1.10 202
   0   7 -10   23.40    1.30 285
   0   7 -10   26.40    1.20 318
   0  -7  10   19.60    1.60  75
   0  -7  10   23.70    1.70 149
   0  -7  10   26.00    1.40 260
   0  -7  10   21.20    1.30 349
   0   7  -9  110.70    5.00  62
   0   7  -9   86.20    4.00 166
   0   7  -9  103.80    3.90 286
   0   7  -9  102.50    3.60 321
   0  -7   9   91.40    4.30  76
   0  -7   9  103.70    4.30 152
   0  -7   9   94.00    3.80 264
   0  -7   9   87.40    3.60 352
   0   7  -8   -0.40    0.50  64
   0   7  -8    0.50    0.70 168
   0  -7   8   -0.40    0.70  78
   0  -7   8   -0.10    0.50 154
   0  -7   8   -0.40    0.50 267
   0   7  -7    8.20    0.90  67
   0   7  -7    8.90    1.10 170
   0   7  -7    9.30    0.60 331
   0  -7   7    7.70    0.90  80
   0  -7   7    7.90    0.90 157
   0  -7   7    7.00    0.60 271
   0   7  -6  262.70    8.90  70
   0   7  -6  227.90    8.40 172
   0   7  -6  233.90    8.00 338
   0  -7   6  231.80    8.30  82
   0  -7   6  246.30    8.20 160
   0  -7   6  216.70    8.10 274
   0   7  -5  149.70    5.50  74
   0   7  -5  145.90    5.70 175
   0   7  -5  143.40    5.30 346
   0  -7   5  149.70    5.40  85
   0  -7   5  144.60    5.60 164
   0  -7   5  144.60    5.20 278
   0   7  -4   55.80    2.60  77
   0   7  -4   49.20    2.60 178
   0   7  -4   69.50    2.30 287
   0  -7   4   62.90    2.80  88
   0  -7   4   58.30    2.70 167
   0  -7   4   66.00    2.50 281
   0   7  -3   87.30    4.90   1
   0   7  -3   85.50    3.60  81
   0   7  -3   80.70    3.00 291
   0  -7   3   69.20    3.50  91
   0  -7   3   77.70    3.50 171
   0  -7   3   85.80    3.10 284
   0   7  -2   94.60    5.30   5
   0   7  -2  101.60    3.80  86
   0   7  -2   98.50    3.70 296
   0  -7   2   90.80    4.30  95
   0  -7   2  116.90    4.50 176
   0  -7   2  104.80    3.80 286
   0   7  -1    7.40    2.10  10
   0   7  -1   -0.80    0.60  90
   0   7  -1    0.00    0.40 303
   0  -7   1    0.40    1.20 100
   0  -7   1   -0.60    0.60 180
   0   7   0   35.30    2.80  14
   0   7   0   46.60    1.80  94
   0   7   0   41.70    1.70 312
   0  -7   0   45.30    2.80   4
   0  -7   0   40.30    2.40 104
   0  -7   0   44.70    1.70 291
   0   7   1   23.20    1.80  98
   0  -7  -1   33.80    2.30   8
   0  -7  -1   22.60    1.50 108
   0  -7  -1   23.30    1.00 298
   0   7   2   -3.90    1.40  22
   0   7   2   -0.50    0.60 101
   0  -7  -2   -0.20    1.00  11
   0  -7  -2    0.10    0.60 112
   0  -7  -2    0.70    0.30 305
   0   7   3   -0.40    2.10  25
   0   7   3   -1.90    0.90 104
   0  -7  -3    4.50    1.70  14
   0  -7  -3    0.00    1.20 115
   0  -7  -3    0.20    0.30 312
   0   7   4   42.50    3.10  29
   0   7   4   36.20    2.40 106
   0   7   4   43.40    1.70 191
   0  -7  -4   49.00    3.10  16
   0  -7  -4   49.10    2.50 119
   0  -7  -4   42.40    1.90 317
   0   7   5   10.20    2.30  31
   0   7   5    9.50    1.00 108
   0  -7  -5   10.90    1.70  18
   0   7   6   -1.00    1.20  34
   0   7   6    6.90    1.10 110
   0  -7  -6    4.10    1.70  20
   0  -7  -6    1.60    0.90 124
   0   7   7   76.30    4.80  36
   0   7   7   83.90    3.90 111
   0  -7  -7   68.80    3.90  21
   0  -7  -7   74.80    3.70 126
   0   7   8   14.30    2.30  39
   0   7   8    8.00    1.00 112
   0  -7  -8   13.40    1.60 129
   0   7   9   17.50    2.90  41
   0  -7  -9   16.30    1.90 131
   0   7  10   42.60    3.20  42
   0  -7 -10   34.00    2.50 132
   0   7  11   29.70    2.80  44
   0   7  11   25.70    1.70 233
   0  -7 -11   20.10    1.90 134
   0   7  12    0.60    1.40  46
   0   7  12    0.30    0.50 235
   0   7  12    2.10    0.70 318
   0  -7 -12    3.20    1.20 136
   0   7  13    0.80    1.50  47
   0   7  13    1.00    0.80 237
   0   7  13   -0.20    0.80 319
   0  -7 -13   -1.00    0.90 137
   0   7  14    3.80    1.60  49
   0   7  14    6.60    1.20 240
   0   7  14    6.10    1.00 320
   0  -7 -14    0.50    1.10 139
   0  -7 -14    2.90    0.80 209
   0   7  15    4.30    1.60  50
   0  -7 -15    8.00    1.20 140
   0   8 -18    5.30    1.60 164
   0  -8  18   -1.90    1.60  74
   0   8 -17   -0.80    1.30 164
   0  -8  17    4.00    1.70  74
   0   8 -16    0.20    1.20 164
   0  -8  16    2.80    0.80 348
   0   8 -15    1.50    1.20 165
   0  -8  15    2.50    1.30  75
   0  -8  15    1.40    0.50 348
   0   8 -14    9.10    1.30 165
   0   8 -14    8.40    0.70 249
   0  -8  14    5.50    1.20  75
   0   8 -13   -0.30    1.10 165
   0   8 -13   -0.40    0.40 253
   0  -8  13   -0.80    1.10  75
   0  -8  13    0.50    0.20 228
   0  -8  13    1.50    0.60 350
   0   8 -12    4.40    1.10 166
   0  -8  12    4.40    0.80  76
   0  -8  12    3.90    0.80 257
   0  -8  12    2.80    0.60 351
   0   8 -11    1.80    0.80 167
   0   8 -11    2.20    0.30 200
   0  -8  11    5.30    1.10  77
   0  -8  11    2.40    0.60 260
   0   8 -10   44.80    2.30  61
   0   8 -10   34.20    2.40 168
   0   8 -10   38.20    1.70 206
   0   8 -10   37.00    1.70 320
   0  -8  10   38.30    2.30  78
   0  -8  10   33.70    2.10 151
   0  -8  10   38.50    2.30 263
   0   8  -9   28.50    2.00  64
   0   8  -9   23.90    1.90 169
   0   8  -9   33.70    1.40 324
   0  -8   9   29.10    1.90  79
   0  -8   9   31.70    2.00 154
   0  -8   9   37.40    2.00 266
   0   8  -8   46.60    2.60  66
   0   8  -8   32.60    2.10 171
   0   8  -8   39.10    1.60 329
   0  -8   8   41.60    2.30  81
   0  -8   8   39.00    2.10 156
   0  -8   8   31.50    1.80 270
   0   8  -7   49.90    2.20  69
   0   8  -7   60.40    3.00 173
   0   8  -7   45.70    2.00 335
   0  -8   7   42.50    2.40  83
   0  -8   7   50.50    2.40 159
   0  -8   7   42.20    2.00 273
   0   8  -6   23.60    1.40  72
   0   8  -6   28.40    1.80 175
   0   8  -6   22.80    1.20 342
   0  -8   6   22.80    1.50  85
   0  -8   6   25.60    1.50 162
   0  -8   6   20.40    1.20 276
   0   8  -5    5.30    0.70  75
   0   8  -5   -0.80    1.20 177
   0   8  -5    3.20    0.50 287
   0   8  -5    1.50    0.40 349
   0  -8   5    7.60    1.10  87
   0  -8   5    3.70    0.60 165
   0  -8   5    2.30    0.50 279
   0   8  -4  112.70    4.00  79
   0   8  -4   90.20    4.10 180
   0   8  -4   93.10    3.60 290
   0  -8   4  109.10    4.60  90
   0  -8   4  120.80    4.60 169
   0  -8   4  102.30    4.20 281
   0   8  -3  276.00   11.10   4
   0   8  -3  280.40    9.80  82
   0   8  -3  267.00    9.10 294
   0  -8   3  284.00    9.90  94
   0  -8   3  262.40    9.70 172
   0  -8   3  263.00    9.30 284
   0   8  -2   80.90    4.90   7
   0   8  -2  103.50    3.90  86
   0   8  -2   86.90    3.30 299
   0  -8   2   94.90    4.00  97
   0  -8   2   88.30    3.80 176
   0  -8   2   96.10    3.60 286
   0   8  -1   12.10    1.90  11
   0   8  -1   18.60    1.50  90
   0   8  -1   13.20    0.80 306
   0  -8   1   11.60    1.40 101
   0  -8   1   16.30    1.50 180
   0   8   0    2.60    2.00  15
   0   8   0    1.60    0.80  93
   0   8   0    1.10    0.40 314
   0  -8   0    0.00    1.00   3
   0  -8   0   -0.50    1.20 105
   0  -8   0    1.00    0.30 289
   0   8   1   31.00    2.70  18
   0   8   1   39.50    2.10  96
   0  -8  -1   28.60    2.40   6
   0  -8  -1   34.80    2.00 108
   0  -8  -1   33.30    1.40 296
   0   8   2    0.50    1.90  22
   0  -8  -2    4.10    1.70   9
   0  -8  -2   -0.30    1.10 112
   0  -8  -2    0.00    0.30 302
   0   8   3   54.70    3.30  25
   0   8   3   46.40    2.60 102
   0  -8  -3   67.60    3.40  12
   0  -8  -3   64.40    3.00 115
   0  -8  -3   54.80    2.30 308
   0   8   4   35.70    2.70  28
   0   8   4   33.40    2.10 104
   0   8   4   28.70    1.20 185
   0  -8  -4   39.10    2.40  14
   0  -8  -4   28.30    2.00 118
   0  -8  -4   30.80    1.40 312
   0   8   5   43.90    3.60  31
   0   8   5   45.10    2.60 106
   0   8   5   44.50    1.80 190
   0  -8  -5   39.80    3.00  16
   0  -8  -5   53.70    2.00 316
   0   8   6  128.90    6.20  33
   0   8   6  110.90    5.50 107
   0   8   6  121.20    4.50 193
   0  -8  -6  105.60    5.60  17
   0  -8  -6  116.50    5.00 123
   0   8   7  130.50    6.70  35
   0   8   7  129.70    5.50 109
   0  -8  -7  116.90    5.20 125
   0   8   8  114.80    6.30  38
   0  -8  -8  120.30    5.20 128
   0   8   9   28.00    2.90  40
   0  -8  -9   22.50    2.00 130
   0   8  10    3.70    2.30  41
   0  -8 -10    8.40    1.50 131
   0   8  11   -2.80    1.30  43
   0   8  11    4.50    0.80 232
   0  -8 -11    1.60    0.90 133
   0   8  12    0.20    0.50 234
   0  -8 -12   -2.30    0.90 135
   0   8  13    6.30    2.50  46
   0   8  13   10.00    1.10 236
   0   8  13   15.30    1.70 319
   0  -8 -13    9.70    2.00 136
   0   8  14    2.80    1.60  48
   0   8  14    0.50    0.80 238
   0   8  14    0.20    0.80 320
   0  -8 -14    3.10    1.40 138
   0  -8 -14    1.20    0.50 208
   0   8  15    8.70    1.10 321
   0  -8 -15    6.60    1.40 139
   0  -9  18    0.20    1.10  76
   0   9 -17    5.20    1.50 166
   0  -9  17    8.40    1.30  76
   0   9 -16    2.40    1.00 166
   0  -9  16    1.90    1.00  76
   0  -9  16    2.40    0.70 352
   0   9 -15    3.80    1.40 167
   0  -9  15    3.90    1.50  77
   0   9 -14   16.30    1.60 167
   0  -9  14   22.50    2.60  77
   0   9 -13   15.80    1.70 168
   0  -9  13   11.70    1.70  78
   0  -9  13   10.90    0.90 256
   0   9 -12   13.60    1.80 168
   0   9 -12   11.40    0.80 198
   0  -9  12   11.60    1.40  78
   0  -9  12   10.50    1.00 259
   0   9 -11   25.60    2.10 169
   0   9 -11   22.20    1.20 204
   0   9 -11   23.60    1.20 318
   0  -9  11   20.80    1.90  79
   0  -9  11   18.50    1.40 262
   0   9 -10  177.50    7.10 170
   0   9 -10  170.00    6.50 322
   0  -9  10  168.20    6.80  80
   0  -9  10  162.70    6.90 265
   0   9  -9  137.90    6.50  65
   0   9  -9  186.10    6.50 172
   0   9  -9  156.80    5.60 327
   0  -9   9  176.80    6.50  82
   0  -9   9  165.50    7.10 155
   0  -9   9  149.50    6.50 268
   0   9  -8   46.50    2.50  68
   0   9  -8   39.80    2.60 173
   0   9  -8   40.70    1.80 332
   0  -9   8   45.80    2.60  83
   0  -9   8   54.20    2.80 158
   0  -9   8   39.80    2.10 271
   0   9  -7    0.70    0.80  70
   0   9  -7   -0.60    0.70 175
   0   9  -7    1.00    0.40 338
   0  -9   7    0.80    0.90  85
   0  -9   7   -0.10    0.80 160
   0  -9   7    1.20    0.50 274
   0   9  -6   30.40    1.70  73
   0   9  -6   29.90    1.90 177
   0   9  -6   28.10    1.50 287
   0   9  -6   26.60    1.30 345
   0  -9   6   31.20    2.00  87
   0  -9   6   27.70    2.00 163
   0  -9   6   26.20    1.40 277
   0   9  -5    3.80    0.60  76
   0   9  -5    2.50    1.00 180
   0   9  -5    3.30    0.60 290
   0   9  -5    3.80    0.60 352
   0  -9   5    0.00    0.70  90
   0  -9   5    3.30    0.70 166
   0  -9   5    0.80    0.40 279
   0   9  -4   59.50    3.50   3
   0   9  -4   48.60    2.50  79
   0   9  -4   44.00    2.00 293
   0  -9   4   42.00    2.70  93
   0  -9   4   46.10    2.50 169
   0  -9   4   44.60    2.20 282
   0   9  -3   44.80    3.30   6
   0   9  -3   36.30    1.90  83
   0   9  -3   38.90    1.80 297
   0  -9   3   45.10    2.40 173
   0  -9   3   45.00    2.00 284
   0   9  -2   48.40    3.90   9
   0   9  -2   72.00    3.20  86
   0   9  -2   65.90    2.50 302
   0  -9   2   64.60    3.20  99
   0  -9   2   71.30    3.30 176
   0  -9   2   66.60    2.70 286
   0   9  -1   65.20    4.30  12
   0   9  -1   58.40    2.90  89
   0   9  -1   58.50    2.30 308
   0  -9   1   61.70    2.90 102
   0  -9   1   51.20    3.00 179
   0   9   0   24.30    2.50  15
   0   9   0   20.10    1.70  92
   0   9   0   28.90    1.20 315
   0  -9   0   21.60    2.20   2
   0  -9   0   28.10    2.40 105
   0  -9   0   27.00    1.10 288
   0   9   1   12.90    2.70  19
   0   9   1   14.00    1.60  95
   0  -9  -1   13.70    2.00   5
   0  -9  -1   17.20    1.50 109
   0  -9  -1   18.30    0.90 293
   0   9   2   14.00    2.50  22
   0   9   2    9.40    1.00  98
   0  -9  -2    8.20    1.70   8
   0  -9  -2    8.30    1.40 112
   0   9   3    3.00    0.70 100
   0  -9  -3    7.10    1.40  10
   0  -9  -3   12.90    1.70 115
   0  -9  -3    5.80    0.60 304
   0   9   4   40.50    3.60  27
   0   9   4   46.10    2.90 102
   0  -9  -4   52.10    3.20  12
   0  -9  -4   52.40    3.10 117
   0  -9  -4   44.60    1.90 308
   0   9   5   12.80    2.70  30
   0   9   5    4.30    0.80 104
   0   9   5    4.90    0.40 185
   0  -9  -5    4.50    1.40  14
   0  -9  -5    9.70    1.20 120
   0  -9  -5    8.10    0.60 312
   0   9   6   33.10    3.80  32
   0   9   6   19.20    1.10 189
   0  -9  -6   23.10    2.30 122
   0  -9  -6   17.70    1.30 315
   0   9   7    6.50    1.90  35
   0   9   7    0.90    0.40 191
   0  -9  -7    1.50    0.80 125
   0   9   8    7.50    2.30  37
   0   9   8    8.10    0.80 193
   0  -9  -8    5.70    1.00 127
   0   9   9   18.30    2.20  39
   0   9   9   22.60    1.30 194
   0  -9  -9   25.70    2.00 129
   0   9  11   -3.50    2.00  42
   0  -9 -11    4.20    1.40 132
   0   9  12    5.10    2.10  44
   0   9  12    3.70    0.90 233
   0  -9 -12    3.20    1.10 134
   0   9  13    3.30    2.50  46
   0   9  13    3.60    1.20 235
   0   9  13    8.30    1.40 318
   0  -9 -13   14.30    2.00 136
   0   9  14    5.50    1.80  47
   0   9  14    0.30    0.90 237
   0   9  14   -1.10    1.10 320
   0  -9 -14    0.00    1.00 137
   0  10 -17   15.90    1.90 168
   0 -10  17    9.40    1.80  78
   0  10 -16    1.40    1.10 168
   0  10 -15    6.30    1.60 169
   0 -10  15    2.10    1.50  79
   0  10 -14   26.10    2.50 169
   0 -10  14   15.80    1.70  79
   0  10 -13    0.00    1.40 170
   0  10 -13    0.60    0.30 196
   0 -10  13    8.00    1.70  80
   0 -10  13    0.10    0.40 258
   0  10 -12    1.40    1.20 170
   0  10 -12    1.00    0.40 202
   0 -10  12   -1.20    1.10  80
   0 -10  12    1.30    0.50 261
   0  10 -11    2.50    1.30 171
   0  10 -11    2.90    0.40 207
   0  10 -11    5.40    0.50 320
   0 -10  11    6.90    1.50  81
   0 -10  11    5.90    0.70 264
   0  10 -10    5.90    1.40 173
   0  10 -10    7.50    0.50 324
   0 -10  10    3.20    1.30  83
   0 -10  10    4.30    0.60 267
   0  10  -9    2.80    0.80 174
   0  10  -9    1.00    0.30 329
   0 -10   9    1.80    0.90  84
   0 -10   9    0.80    0.40 270
   0  10  -8    5.40    0.90  69
   0  10  -8    5.40    1.40 176
   0  10  -8    5.80    0.50 335
   0 -10   8    7.40    1.30  86
   0 -10   8    5.80    0.90 159
   0 -10   8    6.10    0.80 272
   0  10  -7   20.20    1.60  72
   0  10  -7   14.10    1.80 177
   0  10  -7   19.40    1.10 288
   0  10  -7   17.80    0.90 341
   0 -10   7   20.30    1.60  87
   0 -10   7   11.70    1.30 162
   0 -10   7   13.70    1.00 275
   0  10  -6   -0.20    0.50  74
   0  10  -6    1.90    0.60 290
   0 -10   6   -2.20    1.00  90
   0 -10   6    1.40    0.60 164
   0 -10   6    1.70    0.60 277
   0  10  -5   17.80    2.30   2
   0  10  -5    9.70    1.20  77
   0  10  -5    8.20    0.70 292
   0 -10   5    8.70    1.20  92
   0 -10   5    7.20    0.90 167
   0 -10   5    7.80    0.80 280
   0  10  -4   -2.00    1.90   4
   0  10  -4    2.10    0.70  80
   0  10  -4   -0.50    0.50 295
   0 -10   4   -2.30    1.30  94
   0 -10   4   -0.20    0.60 170
   0 -10   4    0.50    0.40 282
   0  10  -3   26.60    2.40   7
   0  10  -3   26.50    1.60  83
   0  10  -3   25.60    1.30 299
   0 -10   3   16.80    1.60  97
   0 -10   3   23.00    1.30 284
   0  10  -2    1.20    1.50  10
   0  10  -2    3.60    0.80  86
   0  10  -2    1.20    0.50 304
   0 -10   2    0.70    0.90 100
   0 -10   2    0.40    0.80 176
   0 -10   2    1.60    0.60 286
   0  10  -1   25.00    2.40  13
   0  10  -1   26.00    2.00  89
   0  10  -1   23.90    1.20 310
   0 -10   1   27.20    1.70 103
   0 -10   1   23.10    1.60 179
   0 -10   1   23.30    0.90 185
   0  10   0  176.70    8.00  16
   0  10   0  189.20    7.60  92
   0  10   0  172.20    6.60 317
   0 -10   0  194.70    8.30   2
   0 -10   0  161.20    7.00 106
   0  10   1    4.60    1.50  19
   0  10   1    0.80    0.70  94
   0 -10  -1   -0.20    1.60   4
   0 -10  -1    4.30    1.10 109
   0 -10  -1    1.20    0.30 291
   0  10   2    3.40    1.90  22
   0  10   2    6.00    1.30  97
   0 -10  -2    9.80    2.10   7
   0 -10  -2    5.60    1.10 112
   0 -10  -2    8.30    0.60 296
   0  10   3   23.80    2.80  25
   0  10   3    9.40    1.20  99
   0 -10  -3    6.20    1.60   9
   0 -10  -3   13.90    1.60 115
   0 -10  -3   11.10    0.70 300
   0  10   4    8.90    2.20  27
   0  10   4   11.70    1.60 101
   0 -10  -4   12.10    1.40 117
   0 -10  -5   11.90    1.60 120
   0 -10  -5    7.80    0.60 308
   0  10   6    2.40    1.70  32
   0  10   6    1.80    0.30 183
   0 -10  -6    3.30    0.90 122
   0 -10  -6    1.20    0.40 312
   0  10   7   10.50    2.50  34
   0  10   7    3.10    0.50 187
   0 -10  -7    3.00    0.50 314
   0  10   8   64.00    3.70  36
   0  10   8   44.60    2.30 189
   0 -10  -8   50.60    2.40 316
   0  10   9   12.90    2.30  38
   0  10   9   15.80    1.00 191
   0 -10  -9   16.60    1.80 128
   0  10  10   26.80    3.00  40
   0 -10 -10   27.00    2.20 130
   0  10  11   -0.90    2.10  42
   0 -10 -11    6.10    1.30 132
   0  10  12   -2.20    2.50  43
   0  10  12    8.10    1.30 233
   0  10  13    3.80    1.60  45
   0  10  13    3.20    1.20 318
   0 -10 -13    0.60    1.00 135
   0  11 -17    2.10    1.10 170
   0 -11  17    1.40    1.60  80
   0  11 -16    1.70    1.00 170
   0 -11  16    4.80    1.30  80
   0  11 -15   16.20    2.10 170
   0 -11  15   14.10    1.80  80
   0  11 -14    3.70    1.10 171
   0 -11  14    2.30    1.10  81
   0  11 -13    4.60    1.50 172
   0 -11  13    0.50    1.40  82
   0 -11  13    2.20    0.60 260
   0  11 -12    2.70    1.50 173
   0  11 -12    0.70    0.30 205
   0 -11  12   -0.90    0.40 263
   0  11 -11    7.40    1.40 174
   0  11 -11    5.10    0.40 321
   0 -11  11    0.30    1.30  84
   0 -11  11    6.30    1.00 266
   0  11 -10   32.40    2.50 175
   0  11 -10   30.70    1.50 326
   0 -11  10   36.70    2.20  85
   0 -11  10   32.10    1.80 268
   0  11  -9    9.50    1.50 176
   0  11  -9   12.50    1.00 287
   0  11  -9   16.80    0.80 331
   0 -11   9   17.10    1.50  86
   0 -11   9   11.80    1.10 271
   0  11  -8   26.30    2.00 178
   0  11  -8   22.90    1.70 288
   0  11  -8   24.90    1.30 337
   0 -11   8   23.40    1.60  88
   0 -11   8   27.00    1.70 273
   0  11  -7   52.50    3.30 180
   0  11  -7   56.20    2.70 290
   0  11  -7   56.80    2.50 343
   0 -11   7   59.80    3.40  90
   0 -11   7   63.60    2.90 276
   0  11  -6    8.00    2.20   2
   0  11  -6    3.70    0.90  75
   0  11  -6    2.20    0.50 292
   0  11  -6    1.40    0.40 349
   0 -11   6    6.40    1.40  92
   0 -11   6    2.10    0.70 165
   0 -11   6    2.40    0.50 278
   0  11  -5    5.80    1.50   4
   0  11  -5    0.90    0.60  78
   0  11  -5    1.20    0.70 295
   0 -11   5    1.70    1.10  94
   0 -11   5    0.40    0.60 168
   0 -11   5    2.00    0.50 280
   0  11  -4   83.60    5.40   6
   0  11  -4   75.10    3.80  80
   0  11  -4   70.90    3.10 298
   0 -11   4   59.70    3.50  96
   0 -11   4   81.30    3.90 170
   0 -11   4   77.40    3.60 282
   0  11  -3   21.60    2.70   9
   0  11  -3   23.90    1.60  83
   0  11  -3   25.10    1.20 302
   0 -11   3   27.70    1.70  99
   0 -11   3   26.70    1.60 173
   0 -11   3   25.70    1.40 284
   0  11  -2   44.70    4.00  11
   0  11  -2   59.30    3.00  86
   0  11  -2   58.00    2.40 307
   0 -11   2   54.70    3.40 101
   0 -11   2   63.00    3.20 176
   0 -11   2   61.30    2.80 285
   0  11  -1   24.10    2.70  14
   0  11  -1   20.30    1.70  88
   0  11  -1   23.30    1.20 312
   0 -11   1   31.10    2.20 104
   0 -11   1   21.80    1.90 178
   0  11   0    3.00    1.70  17
   0  11   0    9.90    1.30  91
   0 -11   0    5.50    1.50   1
   0 -11   0    6.00    1.20 107
   0 -11   0    9.30    1.10 181
   0  11   1   23.40    3.10  20
   0  11   1   16.00    1.30  93
   0 -11  -1   14.90    2.30   3
   0 -11  -1   19.20    2.10 110
   0 -11  -1   14.90    0.80 288
   0  11   2   25.00    2.50  22
   0  11   2   21.40    2.20  95
   0 -11  -2   19.50    2.60   5
   0 -11  -2   27.60    2.00 112
   0 -11  -2   27.80    1.20 293
   0  11   3   14.30    3.00  25
   0 -11  -3    9.10    1.40 115
   0 -11  -3   14.40    0.80 297
   0  11   4   19.40    2.10  27
   0 -11  -4   15.30    1.50 117
   0 -11  -4   14.00    0.90 301
   0  11   5   -0.90    2.30  29
   0 -11  -5    2.00    1.30 119
   0 -11  -5    1.90    0.50 305
   0  11   6   18.10    3.00  32
   0 -11  -6   22.10    1.90 122
   0 -11  -6   22.00    1.40 308
   0  11   7    6.50    2.20  34
   0 -11  -7    1.10    1.10 124
   0  11   8   35.10    3.70  36
   0  11   8   36.20    1.90 184
   0 -11  -8   45.20    2.90 126
   0 -11  -8   35.30    1.80 313
   0  11   9   -2.00    2.30  38
   0 -11  -9    1.60    1.50 128
   0  11  10   11.20    2.90  39
   0 -11 -10   18.50    2.20 129
   0  11  11    2.60    1.70  41
   0  11  12    0.50    1.50  43
   0 -11 -12    2.90    1.10 133
   0  12 -15   -1.10    0.90 172
   0 -12  15   -1.50    1.00  82
   0  12 -14   -2.90    1.00 173
   0 -12  14    2.60    1.10  83
   0  12 -13    4.50    1.70 174
   0 -12  13   -1.40    1.30  84
   0  12 -12   32.50    2.60 174
   0 -12  12   39.80    2.80  84
   0  12 -11    0.70    1.50 176
   0  12 -11    2.80    0.70 287
   0  12 -11    2.70    0.30 323
   0 -12  11    3.50    1.50  86
   0  12 -10    1.90    1.10 177
   0  12 -10    3.30    0.70 288
   0  12 -10    2.40    0.40 328
   0 -12  10    3.60    1.10  87
   0  12  -9   30.30    2.00 178
   0  12  -9   26.10    1.80 289
   0  12  -9   23.80    1.40 333
   0 -12   9   25.90    2.20  88
   0  12  -8   14.10    1.60 180
   0  12  -8   15.40    1.30 290
   0  12  -8   15.80    1.10 339
   0 -12   8    8.50    1.40  90
   0  12  -7   26.90    3.00   1
   0  12  -7   22.20    1.60 292
   0  12  -7   30.00    1.50 345
   0  12  -6   -5.70    2.00   3
   0  12  -6   -1.30    0.60 294
   0  12  -6    2.10    0.40 350
   0 -12   6    2.80    1.60  93
   0  12  -5    3.60    2.20   5
   0  12  -5    4.20    0.60 297
   0 -12   5    0.80    1.50  95
   0  12  -4    8.80    2.60   8
   0  12  -4   16.70    1.10 300
   0 -12   4   14.60    1.80  98
   0  12  -3   28.20    2.60  10
   0  12  -3   21.10    1.20 304
   0 -12   3   18.30    1.90 100
   0  12  -2    9.00    2.40  13
   0  12  -2    8.70    0.80 309
   0 -12   2    8.60    1.60 103
   0  12  -1    4.50    1.80  15
   0  12  -1    5.40    0.60 315
   0 -12   1    2.50    1.10 105
   0  12   0   -3.10    2.00  18
   0 -12   0    0.70    1.40 108
   0  12   1   28.90    2.60  20
   0 -12  -1   19.80    1.90 110
   0  12   2    7.90    2.30  22
   0 -12  -2    3.30    1.40 112
   0 -12  -2    4.70    0.40 290
   0 -12  -3    0.20    0.80 115
   0 -12  -3    2.20    0.40 294
   0  12   4  109.60    6.50  27
   0 -12  -4   88.80    4.50 117
   0 -12  -4   80.80    3.20 297
   0  12   5   -5.90    2.30  29
   0 -12  -5    4.00    1.50 119
   0 -12  -5    0.50    0.30 301
   0 -12  -6    2.70    1.40 122
   0 -12  -6    0.60    0.30 304
   0  12   7   -4.70    2.60  34
   0 -12  -7    3.80    1.60 124
   0  12   8    3.30    2.50  35
   0 -12  -8   11.00    1.70 125
   0  12   9   11.20    2.90  37
   0 -12  -9   13.60    2.20 127
   0  12  10    0.30    1.70  39
   0 -12 -10   -0.50    1.10 129
   0  12  11    0.50    1.80  41
   0 -12 -11   -2.80    1.00 131
   0 -13  16    2.70    1.80  84
   0  13 -15    1.70    1.10 174
   0  13 -15    3.40    0.90 287
   0 -13  15    0.90    1.40  84
   0  13 -14   -0.90    1.00 175
   0  13 -14    1.80    0.70 287
   0 -13  14    5.10    1.70  85
   0  13 -13   -2.40    1.40 175
   0  13 -13    0.80    0.90 288
   0 -13  13    2.70    1.70  85
   0  13 -12    2.30    1.70 176
   0  13 -12    4.50    0.80 288
   0 -13  12   10.00    1.80  86
   0  13 -11   -3.20    1.40 177
   0  13 -11    1.70    0.60 289
   0 -13  11    0.70    1.50  87
   0  13 -10   10.60    1.80 179
   0  13 -10   13.30    0.80 330
   0 -13  10    7.60    1.80  89
   0  13  -9   28.60    2.50 180
   0  13  -9   28.50    1.70 291
   0  13  -9   28.70    1.70 335
   0 -13   9   24.00    2.10  90
   0  13  -8   28.60    3.60   2
   0  13  -8   30.40    1.80 293
   0 -13   8   35.50    2.60  92
   0  13  -7   15.70    3.20   3
   0  13  -7   13.40    1.20 294
   0  13  -7   17.50    1.10 346
   0 -13   7   18.90    1.70  93
   0  13  -6   32.50    3.30   5
   0  13  -6   31.00    1.80 297
   0  13  -6   24.90    1.60 351
   0 -13   6   28.90    2.10  95
   0  13  -5    5.80    1.70   7
   0  13  -5    5.30    0.80 300
   0 -13   5    3.60    1.20  97
   0  13  -4   46.10    3.80   9
   0  13  -4   27.30    1.50 303
   0 -13   4   31.60    2.20  99
   0  13  -3   16.30    2.70  11
   0  13  -3    8.10    0.70 307
   0 -13   3    5.40    1.70 101
   0  13  -2    5.10    2.50  14
   0  13  -2    3.00    0.60 312
   0 -13   2    3.60    1.50 104
   0  13  -1   21.40    2.80  16
   0  13  -1   26.70    1.30 317
   0 -13   1   30.30    2.30 106
   0  13   0   -4.50    1.60  18
   0 -13   0    1.50    1.10 108
   0  13   1   15.80    3.00  21
   0 -13  -1   13.00    1.90 111
   0  13   2   64.00    5.00  23
   0 -13  -2   60.20    3.20 113
   0  13   3   46.10    4.30  25
   0 -13  -3   43.10    2.60 115
   0 -13  -3   46.50    1.90 290
   0  13   4    9.40    2.60  27
   0 -13  -4    9.00    1.80 117
   0 -13  -4    7.70    0.60 294
   0  13   5   -5.50    2.40  29
   0 -13  -5    0.70    1.30 119
   0  13   6   -4.00    2.40  31
   0 -13  -6   -3.60    1.30 121
   0  13   7    6.30    2.60  33
   0 -13  -7    0.90    1.40 123
   0  13   8    4.30    1.80  35
   0 -13  -8    0.40    1.10 125
   0  13   9   -2.30    1.70  37
   0 -13  -9    1.10    1.20 127
   0  13  10   -4.90    1.90  39
   0 -13 -10   -0.70    1.00 129
   0  14 -15    2.60    1.20 176
   0  14 -15    3.40    1.20 288
   0 -14  15    7.40    1.80  86
   0  14 -14    0.20    1.60 176
   0  14 -14    1.10    0.70 289
   0 -14  14    6.60    2.10  86
   0  14 -13    0.60    1.50 177
   0  14 -13    0.20    0.60 289
   0 -14  13    2.40    1.20  87
   0  14 -12    2.30    1.20 178
   0  14 -12    1.40    0.70 290
   0 -14  12    1.60    1.20  88
   0  14 -11    1.30    1.10 179
   0  14 -11    3.50    0.70 291
   0 -14  11    7.00    1.50  89
   0  14 -10   10.20    1.80 180
   0  14 -10    5.10    0.80 292
   0 -14  10   11.80    2.00  90
   0  14  -9    8.00    2.00   2
   0  14  -9    7.30    0.80 293
   0 -14   9   13.20    1.90  92
   0  14  -8    0.40    2.40   3
   0  14  -8    1.40    0.80 295
   0  14  -8   -0.40    0.40 342
   0  14  -7    7.10    2.20   5
   0  14  -7    3.10    0.60 347
   0 -14   7   -0.60    1.20  95
   0  14  -6   63.70    4.90   7
   0  14  -6   55.50    2.80 299
   0  14  -6   68.60    3.20 351
   0 -14   6   65.80    4.50  97
   0  14  -5   -2.70    2.30   9
   0  14  -5    0.70    0.40 302
   0  14  -4   -1.70    2.00  11
   0  14  -4    0.30    0.60 305
   0 -14   4   -0.40    1.60 101
   0  14  -3   -4.10    2.60  13
   0  14  -3    4.20    0.70 309
   0 -14   3    0.30    1.50 103
   0  14  -2    8.50    2.40  15
   0  14  -2    2.90    0.50 314
   0 -14   2   10.40    1.90 105
   0  14  -1   10.90    1.90  17
   0 -14   1    6.60    1.40 107
   0  14   0    4.10    2.30  19
   0 -14   0    0.10    1.00 109
   0  14   1    3.70    2.00  21
   0 -14  -1    1.00    0.90 111
   0  14   2   16.60    3.40  23
   0 -14  -2    9.30    1.80 113
   0  14   3    2.80    2.60  25
   0 -14  -3    5.70    1.60 115
   0  14   4    5.90    2.90  28
   0 -14  -4    4.20    1.70 118
   0 -14  -5   10.60    1.90 120
   0  14   6   -4.70    2.70  31
   0 -14  -6   -1.40    1.30 121
   0 -14  -7    5.20    1.60 123
   0  14   8    1.60    1.90  35
   0 -14  -8    0.20    1.00 125
   0  14   9   -3.90    1.90  37
   0 -14  -9    0.80    1.20 127
   0  15 -14   -1.30    1.10 178
   0  15 -14    1.10    1.00 290
   0 -15  14   -2.10    1.10  88
   0  15 -13    4.70    1.40 179
   0  15 -13    4.90    1.00 291
   0  15 -12   -2.00    1.10 180
   0  15 -12    2.50    0.90 292
   0 -15  12    2.80    1.40  90
   0  15 -11   -0.10    1.70   1
   0  15 -11    2.20    1.40 181
   0  15 -11   -0.70    0.80 293
   0 -15  11   -2.20    1.20  91
   0  15 -10    6.00    2.10   2
   0  15 -10    2.00    0.60 294
   0 -15  10   -0.10    1.10  92
   0  15  -9    2.50    0.70 295
   0 -15   9    6.80    1.90  94
   0  15  -8    0.80    1.50   5
   0  15  -8   -0.50    0.50 297
   0 -15   8    0.50    1.20  95
   0  15  -7   14.30    2.80   7
   0  15  -7   14.90    1.20 299
   0 -15   7   10.30    1.90  97
   0  15  -6    5.80    1.90   8
   0  15  -6    0.20    0.70 301
   0  15  -6    3.10    0.70 352
   0 -15   6    7.60    1.50  98
   0  15  -5   95.50    6.10  10
   0  15  -5  101.00    4.20 304
   0 -15   5   96.90    5.50 100
   0  15  -4   -0.60    1.60  12
   0  15  -4   -0.40    0.60 308
   0 -15   4    3.00    1.30 102
   0  15  -3   18.60    2.80  14
   0  15  -3   19.60    1.30 312
   0 -15   3   18.30    2.00 104
   0  15  -2   21.60    3.50  16
   0  15  -2   28.40    1.40 316
   0 -15   2   19.50    1.90 106
   0  15  -1    3.60    1.90  18
   0 -15   1    0.30    1.00 108
   0  15   0   19.20    3.10  20
   0 -15   0   20.30    2.10 110
   0  15   2   -0.80    1.60  24
   0 -15  -2    2.30    1.30 114
   0  15   3   16.50    2.80  26
   0 -15  -3    5.90    1.40 116
   0  15   4   -0.70    2.30  28
   0 -15  -4    0.10    1.10 118
   0  15   5   11.60    3.30  30
   0 -15  -5    6.60    1.40 120
   0  15   6    2.80    2.80  32
   0 -15  -6   12.40    2.40 122
   0  15   7    1.60    3.10  33
   0 -15  -7    8.40    1.90 123
   0  15   8    4.80    2.30  35
   0 -15  -8    0.40    1.00 125
   0  16 -13    3.00    2.00   1
   0  16 -13    0.50    1.00 293
   0  16 -12    4.30    2.80   2
   0  16 -12    1.10    1.10 293
   0 -16  12    4.00    1.80  92
   0  16 -11    9.90    2.80   3
   0  16 -11    4.10    1.00 294
   0 -16  11    0.60    1.70  93
   0  16 -10   -3.60    1.70   4
   0  16 -10    0.50    0.80 296
   0 -16  10    4.30    1.60  94
   0  16  -9   -1.80    1.70   5
   0  16  -9    0.50    0.80 297
   0 -16   9    0.00    1.10  95
   0  16  -8   -2.70    2.40   7
   0  16  -8    0.50    0.50 299
   0 -16   8    4.40    2.10  97
   0  16  -7    6.00    2.30   8
   0  16  -7   12.40    1.10 301
   0 -16   7   16.90    2.20  98
   0  16  -6   -3.30    2.20  10
   0  16  -6   -0.80    0.40 304
   0 -16   6   -2.30    1.80 100
   0  16  -5   -2.20    2.70  11
   0  16  -5    2.40    0.70 307
   0 -16   5    3.00    1.90 101
   0  16  -4    7.70    2.40  13
   0  16  -4    5.90    0.80 310
   0 -16   4   11.10    1.70 103
   0  16  -3   12.50    2.30  15
   0  16  -3   13.10    1.00 314
   0 -16   3    6.10    1.50 105
   0  16  -2    3.70    3.00  17
   0 -16   2    0.20    1.10 107
   0  16  -1   -2.50    2.80  19
   0 -16   1    0.10    1.50 109
   0  16   0   -4.20    2.70  21
   0 -16   0   -0.60    1.50 111
   0  16   1    8.50    3.20  23
   0 -16  -1   -0.40    1.60 113
   0  16   2   -4.00    3.10  24
   0 -16  -2   -0.50    1.60 114
   0  16   3    5.20    3.30  26
   0  16   4   -6.30    2.20  28
   0 -16  -4    1.60    1.20 118
   0  16   5    3.20    2.10  30
   0 -16  -5    4.00    1.60 120
   0  16   6   11.30    2.60  32
   0 -16  -6    9.60    2.00 122
   0  17 -11   12.70    3.20   4
   0  17 -11    0.00    0.80 296
   0 -17  11    5.30    2.10  94
   0  17 -10    0.70    2.50   5
   0  17 -10    0.50    0.60 298
   0 -17  10    2.30    1.80  95
   0  17  -9    9.50    3.40   7
   0  17  -9    2.90    1.10 299
   0 -17   9    3.10    2.00  97
   0  17  -8   -2.20    1.80   8
   0  17  -8    1.70    0.80 301
   0 -17   8    1.70    1.50  98
   0  17  -7    3.70    3.30   9
   0  17  -7   -0.50    0.70 304
   0 -17   7    3.40    1.80  99
   0  17  -6    3.20    1.80  11
   0  17  -6    4.20    0.90 306
   0 -17   6    2.50    1.50 101
   0  17  -5    2.90    2.90  13
   0  17  -5    0.00    0.60 309
   0  17  -4   12.40    2.40  14
   0  17  -4    5.70    0.80 313
   0 -17   4   11.80    1.70 104
   0  17  -3    3.60    2.00  16
   0  17  -3    1.50    0.50 317
   0 -17   3    0.20    1.20 106
   0  17  -2    7.80    3.20  18
   0 -17   2   13.20    2.00 108
   0 -17   1    1.00    1.50 110
   0  17   0   -4.40    2.80  21
   0 -17   0    1.30    1.70 111
   0  17   1    2.60    2.90  23
   0 -17  -1    9.40    1.70 113
   0  17   2    0.80    2.40  25
   0 -17  -2    3.20    1.40 115
   0  17   3   -2.50    1.80  27
   0 -17  -3    2.70    1.10 117
   0  17   4   10.90    3.10  29
   0 -17  -4    2.70    1.70 119
   0  18  -9    9.50    1.20 302
   0 -18   9    4.30    1.70  98
   0  18  -8    8.20    3.40   9
   0  18  -8    3.60    0.90 304
   0 -18   8    3.40    2.10  99
   0  18  -7    8.00    2.60  11
   0 -18   7    8.40    1.90 101
   0  18  -6   -1.10    2.80  12
   0 -18   6    2.40    1.10 102
   0  18  -5    9.10    2.60  14
   0 -18   5    7.10    1.90 104
   0  18  -4    8.10    3.40  15
   0 -18   4    3.20    1.90 105
   0  18  -3   -1.70    1.90  17
   0 -18   3    9.30    1.60 107
   0  18  -2    8.50    3.30  19
   0 -18   2    8.50    1.50 109
   0  18  -1   -6.90    2.90  20
   0 -18   1    2.60    1.90 110
   0 -18   0    0.70    1.30 112
   0  18   1    2.60    2.50  24
   0 -18  -1   -0.70    1.20 114
   0  18   2    9.20    3.50  26
   0 -18  -2   -0.90    1.50 116
   0  19  -4   -2.60    3.40  17
   0 -19   4    1.00    1.90 107
   0  19  -3   -2.80    1.80  18
  -1  19  -2   -3.30    3.00  19
   1 -19   3    1.20    1.20 108
  -1  19  -3    4.80    2.80  18
   1 -19   4    1.00    1.30 106
  -1  19  -4    9.40    2.60  16
  -1  19  -5    9.80    2.50  15
   1 -18  -2   -2.50    1.50 115
  -1  18   2   13.70    3.40  25
   1 -18  -1    1.90    1.50 114
  -1  18   1   -3.60    2.80  24
   1 -18   0   -1.80    1.00 112
  -1  18   0    2.80    2.40  22
   1 -18   1    5.20    1.60 110
  -1  18  -1   11.10    3.00  20
   1 -18   2   -2.10    1.70 108
  -1  18  -2   -0.30    2.50  18
   1 -18   3    3.30    1.70 107
  -1  18  -3    8.40    3.10  17
   1 -18   4   10.00    1.90 105
  -1  18  -4    4.10    1.90  15
   1 -18   5    4.50    1.90 104
  -1  18  -5    7.70    2.90  14
   1 -18   6    4.00    1.50 102
  -1  18  -6   -0.60    2.10  12
   1 -18   7   16.60    2.50 101
  -1  18  -7    6.40    3.60  11
   1 -18   8    0.70    1.20  99
  -1  18  -8   -3.50    1.80   9
   1 -18   9    8.50    1.80  98
   1 -17  -5    3.20    1.40 120
  -1  17   5    0.50    2.10  30
   1 -17  -4    0.70    1.60 118
  -1  17   4    3.10    2.20  28
   1 -17  -3    2.10    1.50 117
   1 -17  -2    1.00    1.60 115
  -1  17   2    3.50    3.10  25
   1 -17  -1    3.30    1.20 113
   1 -17   0    0.80    1.10 111
  -1  17   0    4.00    1.90  21
   1 -17   1    3.10    1.30 109
  -1  17  -1   -2.80    2.00  19
   1 -17   2   14.80    2.40 107
  -1  17  -2    3.10    2.80  17
   1 -17   3    2.10    1.80 106
  -1  17  -3    1.70    3.00  16
   1 -17   4   -0.90    1.10 104
  -1  17  -4    0.00    2.10  14
  -1  17  -5   -3.40    2.60  12
  -1  17  -5    5.20    0.70 308
   1 -17   6   -3.70    1.60 101
  -1  17  -6    2.80    2.80  11
  -1  17  -6    0.30    0.60 304
   1 -17   7   -1.60    1.30  99
  -1  17  -7   -0.50    0.70 302
   1 -17   8    5.30    1.70  98
  -1  17  -8   -0.10    0.70 299
   1 -17   9   -0.90    1.80  96
  -1  17  -9    2.30    2.60   6
  -1  17  -9    1.00    0.70 297
   1 -17  10   -0.10    1.30  95
  -1  17 -10    0.30    2.10   5
  -1  17 -10    5.30    1.00 296
   1 -17  11    3.60    1.40  94
  -1  17 -11    5.80    2.40   4
  -1  17 -11   -0.90    0.80 294
  -1  16   7    4.10    2.20  33
   1 -16  -6    1.90    2.00 122
  -1  16   6    8.90    3.10  32
   1 -16  -5   12.30    2.10 120
  -1  16   5   10.10    3.10  30
   1 -16  -4    9.60    1.80 118
  -1  16   4    6.90    2.50  28
   1 -16  -3    7.60    1.50 116
  -1  16   3    7.60    2.30  26
   1 -16  -2    4.90    1.60 114
  -1  16   2    5.80    2.40  24
   1 -16  -1   11.30    1.50 112
  -1  16   1   -0.60    2.00  22
   1 -16   0   -0.40    1.00 110
  -1  16   0    1.20    2.00  20
   1 -16   1   18.00    2.10 108
  -1  16  -1    9.00    3.00  18
   1 -16   2    1.90    1.80 106
  -1  16  -2   -1.10    2.40  16
   1 -16   3   13.30    2.10 105
  -1  16  -3    9.00    3.10  15
  -1  16  -3    9.20    0.70 314
   1 -16   4    1.80    1.10 103
  -1  16  -4    8.30    2.30  13
  -1  16  -4    0.30    0.40 309
   1 -16   5    5.30    1.50 101
  -1  16  -5    3.10    1.90  11
  -1  16  -5    3.10    0.50 305
   1 -16   6   16.40    2.40  99
  -1  16  -6   21.70    3.50   9
  -1  16  -6   20.50    1.50 302
   1 -16   7    2.30    1.40  98
  -1  16  -7   -1.20    1.70   8
  -1  16  -7   -0.40    0.40 299
   1 -16   8    5.10    1.50  96
  -1  16  -8   13.00    3.00   6
  -1  16  -8   10.20    1.10 297
   1 -16   9    3.20    1.50  95
  -1  16  -9    1.30    0.50 295
   1 -16  10    0.00    1.80  94
  -1  16 -10    0.50    0.80 294
   1 -16  11    4.20    1.90  92
  -1  16 -11    9.10    3.00   2
  -1  16 -11    3.50    1.00 292
   1 -16  12    4.50    2.10  91
  -1  16 -12    2.90    2.60   1
  -1  16 -12   -1.10    0.80 291
   1 -15  -8    2.10    1.20 125
  -1  15   8    1.80    2.40  35
   1 -15  -7    4.00    1.50 123
  -1  15   7    1.40    1.90  33
   1 -15  -6    0.30    1.50 121
  -1  15   6   -0.70    2.00  31
   1 -15  -5    2.10    1.60 119
  -1  15   5    0.00    2.90  29
   1 -15  -4    3.40    1.70 118
   1 -15  -3   -0.50    1.30 116
  -1  15   3    1.70    2.70  26
   1 -15  -2    1.60    1.50 114
  -1  15   2   17.40    3.40  24
   1 -15  -1    6.40    1.70 112
  -1  15   1    3.80    2.40  22
   1 -15   0   11.00    1.90 109
  -1  15   0   14.50    3.00  19
   1 -15   1   15.00    2.10 107
  -1  15  -1    9.80    3.20  17
   1 -15   2    7.30    2.10 105
  -1  15  -2    8.20    3.00  15
  -1  15  -2    6.30    0.60 316
   1 -15   3    2.10    1.60 103
  -1  15  -3    2.00    2.60  13
  -1  15  -3    6.30    0.70 311
   1 -15   4   14.50    2.30 102
   1 -15   4   10.80    0.50 187
  -1  15  -4   11.20    2.90  12
  -1  15  -4   12.80    1.00 306
   1 -15   5   -0.10    1.50 100
  -1  15  -5    3.10    2.40  10
  -1  15  -5    2.50    0.50 302
   1 -15   6    7.30    1.50  98
  -1  15  -6    5.70    1.80   8
  -1  15  -6    9.10    0.90 299
  -1  15  -6    7.30    1.00 350
   1 -15   7    1.70    1.20  96
  -1  15  -7    4.20    2.00   6
  -1  15  -7    4.50    0.80 296
  -1  15  -7    4.60    0.70 347
   1 -15   8    4.90    1.30  95
  -1  15  -8    8.30    2.70   5
  -1  15  -8    0.50    0.80 294
  -1  15  -9   -2.10    2.40   3
  -1  15  -9    3.40    0.80 293
   1 -15  10    2.50    1.50  92
  -1  15 -10    5.80    2.40   2
  -1  15 -10    2.10    0.80 291
  -1  15 -11   -4.10    1.90   1
  -1  15 -11    0.70    1.20 181
  -1  15 -11    1.40    0.90 290
   1 -15  12    2.50    1.30  90
  -1  15 -12   -2.00    1.20 180
  -1  15 -12    4.70    1.10 289
   1 -15  13   11.80    2.10  89
  -1  15 -13   14.20    2.40 179
  -1  15 -14   -1.40    0.90 288
   1 -14  -9   -1.80    0.90 127
  -1  14   9    1.60    2.80  37
   1 -14  -8   -0.70    1.00 125
  -1  14   8   10.90    2.60  35
   1 -14  -7    4.10    1.20 123
  -1  14   7    9.90    2.30  33
   1 -14  -6    5.40    1.20 121
  -1  14   6   16.50    2.80  31
   1 -14  -5    4.00    1.30 119
  -1  14   5    2.60    1.80  29
   1 -14  -4   -0.60    1.10 117
  -1  14   4    5.00    2.50  27
   1 -14  -3   -0.80    0.90 115
   1 -14  -2   37.40    2.50 113
  -1  14   2   28.00    3.00  23
   1 -14  -1   13.70    1.80 111
  -1  14   1   28.20    2.70  21
   1 -14   0    3.30    1.50 109
   1 -14   1    9.30    1.80 107
  -1  14  -1    5.50    2.50  17
   1 -14   2   21.30    2.30 104
  -1  14  -2   28.00    3.30  14
  -1  14  -2   18.00    0.90 313
   1 -14   3   30.70    2.30 102
  -1  14  -3   33.20    3.30  12
  -1  14  -3   35.50    1.60 308
   1 -14   4   -1.60    1.10 100
   1 -14   4    0.00    0.20 194
  -1  14  -4   -0.60    1.70  10
  -1  14  -4    1.20    0.40 303
   1 -14   5    2.90    1.10  98
  -1  14  -5   14.90    2.30   8
  -1  14  -5    4.20    0.60 299
   1 -14   6    3.00    1.50  96
  -1  14  -6    5.10    2.30   6
  -1  14  -6    2.60    0.70 296
  -1  14  -6    5.00    0.80 350
  -1  14  -7    2.00    2.60   5
  -1  14  -7    0.60    0.40 294
  -1  14  -7    3.10    0.60 346
  -1  14  -8    4.70    1.90   3
  -1  14  -8    0.10    0.50 292
  -1  14  -8    1.10    0.40 342
   1 -14   9    1.00    1.50  92
  -1  14  -9    8.10    2.60   2
  -1  14  -9    5.70    0.90 290
   1 -14  10    2.40    1.10  90
  -1  14 -10   -1.10    1.10 180
  -1  14 -10    1.80    0.60 289
   1 -14  11    6.00    1.60  89
  -1  14 -11    3.60    1.40 179
  -1  14 -11    4.70    1.00 288
   1 -14  12    5.60    1.40  88
  -1  14 -12    5.60    1.40 178
  -1  14 -12    1.40    0.80 288
   1 -14  13    0.20    1.20  87
  -1  14 -13    0.70    1.10 177
  -1  14 -13    0.80    0.60 287
   1 -14  14    1.20    1.70  86
  -1  14 -14    4.30    1.70 176
   1 -13 -11    1.10    1.10 130
  -1  13  11    4.30    2.00  40
   1 -13 -10   -0.70    1.50 129
  -1  13  10   -8.40    2.50  39
   1 -13  -9    0.30    1.00 127
  -1  13   9    1.90    1.70  37
   1 -13  -8   -1.90    1.00 125
  -1  13   8   -4.90    1.70  35
   1 -13  -7   13.80    1.80 123
  -1  13   7    6.80    1.80  33
   1 -13  -6    6.30    1.30 121
  -1  13   6   12.20    2.30  31
   1 -13  -5    2.20    1.10 119
  -1  13   5    2.40    2.10  29
   1 -13  -4   22.90    2.20 117
  -1  13   4   14.30    2.60  27
   1 -13  -3    0.60    0.90 115
  -1  13   3   -1.50    1.60  25
   1 -13  -2   14.70    1.80 113
  -1  13   2   23.70    3.70  23
   1 -13  -1   35.60    2.50 110
  -1  13   1   48.80    3.70  20
   1 -13   0    1.10    0.90 108
   1 -13   1   -0.90    1.50 106
  -1  13  -1   10.60    2.80  16
  -1  13  -1    0.40    0.40 317
   1 -13   2    0.60    1.10 103
  -1  13  -2   -2.00    2.00  13
  -1  13  -2   -0.90    0.40 310
   1 -13   3   -0.30    1.10 101
   1 -13   3   -0.40    0.20 190
  -1  13  -3    2.20    1.80  11
  -1  13  -3    0.00    0.40 305
   1 -13   4    0.80    1.00  99
  -1  13  -4    5.80    1.90   9
  -1  13  -4    4.20    0.60 300
   1 -13   5    2.00    1.10  97
  -1  13  -5    6.80    1.80   7
  -1  13  -5    2.40    0.60 296
   1 -13   6    9.90    1.40  95
  -1  13  -6   12.00    2.00   5
  -1  13  -6   12.10    0.90 294
  -1  13  -6    8.60    1.00 350
   1 -13   7    2.00    1.10  93
  -1  13  -7   -1.80    1.60   3
  -1  13  -7    2.20    0.70 291
  -1  13  -7    0.30    0.60 345
   1 -13   8   -5.00    1.30  91
  -1  13  -8   -0.60    2.30   1
  -1  13  -8    3.80    1.20 181
  -1  13  -8    2.90    0.80 290
  -1  13  -8    0.20    0.30 341
   1 -13   9   -1.20    0.90  90
  -1  13  -9   -0.50    0.90 180
  -1  13  -9    0.70    0.50 288
  -1  13  -9    0.40    0.40 337
   1 -13  10   17.10    2.00  88
  -1  13 -10   20.60    2.30 178
  -1  13 -10   27.50    1.50 287
  -1  13 -10   23.50    1.50 332
  -1  13 -11    1.40    1.10 177
   1 -13  12    4.20    1.30  86
  -1  13 -12    1.80    1.00 176
   1 -13  13   -2.30    1.50  85
   1 -13  14   28.30    3.10  85
  -1  13 -14   21.20    2.40 175
   1 -13  15    3.80    1.20  84
  -1  13 -15    2.00    1.20 174
  -1  12  12   -1.10    1.80  42
   1 -12 -11    9.50    1.90 131
  -1  12  11    8.70    2.90  41
   1 -12 -10    0.80    1.00 129
  -1  12  10   -3.10    1.50  39
  -1  12   9    4.20    1.70  37
   1 -12  -8   12.60    1.50 125
  -1  12   8   17.40    2.70  35
   1 -12  -7    4.30    1.10 123
  -1  12   7   -1.20    1.70  33
   1 -12  -6   -0.60    1.00 121
  -1  12   6   -1.80    1.50  31
   1 -12  -5   19.60    1.70 119
   1 -12  -5   14.50    0.80 296
  -1  12   5   27.40    2.80  29
   1 -12  -4   -0.70    0.90 117
   1 -12  -4    0.00    0.20 290
  -1  12   4    0.00    1.70  27
   1 -12  -3   10.50    1.60 115
  -1  12   3    2.70    2.40  25
   1 -12  -2    0.40    0.80 112
  -1  12   2   -2.50    1.40  22
   1 -12  -1   43.70    2.90 110
  -1  12   1   41.60    3.90  20
   1 -12   0   21.20    1.70 107
   1 -12   0   15.30    1.30 180
  -1  12   0    9.60    2.00  17
   1 -12   1   12.10    1.70 105
  -1  12  -1   15.50    2.70  15
  -1  12  -1   15.70    0.90 314
   1 -12   2   42.20    2.50 102
   1 -12   2   39.80    2.60 175
  -1  12  -2   51.20    3.50  12
  -1  12  -2   34.50    1.60 307
   1 -12   3   11.90    1.90 100
   1 -12   3   10.10    1.40 173
  -1  12  -3   19.90    3.00  10
  -1  12  -3   11.60    0.80 301
   1 -12   4   11.40    1.60  97
   1 -12   4   18.80    1.90 170
  -1  12  -4   14.50    2.70   7
  -1  12  -4   17.50    1.10 297
   1 -12   5    3.60    1.10  95
   1 -12   5    2.60    1.10 168
  -1  12  -5   -0.50    1.40   5
  -1  12  -5    5.70    0.70 294
   1 -12   6    3.90    1.10  93
  -1  12  -6    2.40    1.60   3
  -1  12  -6    1.90    0.40 291
  -1  12  -6    2.80    0.70 349
   1 -12   7    4.10    1.00  91
  -1  12  -7    9.90    1.80   1
  -1  12  -7    8.70    1.30 181
  -1  12  -7    8.30    0.80 289
  -1  12  -7   10.20    1.00 344
   1 -12   8    3.80    1.40  89
  -1  12  -8    6.70    1.80 179
  -1  12  -8    1.70    0.40 340
   1 -12   9    1.90    1.00  88
  -1  12  -9    0.60    0.80 178
  -1  12  -9    0.10    0.40 335
   1 -12  10   15.30    2.00  87
  -1  12 -10   16.60    1.90 177
  -1  12 -10    9.40    0.80 331
   1 -12  11    3.70    1.30  85
  -1  12 -11   10.10    1.80 175
  -1  12 -11    3.10    0.40 327
   1 -12  12    3.00    1.50  84
  -1  12 -12    3.10    1.50 174
   1 -12  13   -1.60    1.20  83
  -1  12 -13    4.70    1.40 173
   1 -12  14   -0.40    1.00  83
  -1  12 -14    5.80    1.40 173
   1 -12  15    0.20    0.90  82
  -1  12 -15    1.50    1.10 172
   1 -12  16   -1.50    1.70  82
  -1  12 -16   -2.00    0.90 172
   1 -11 -13    7.70    1.60 134
  -1  11  13    1.70    0.80 232
  -1  11  12    2.90    2.20  43
   1 -11 -11    3.10    1.20 131
  -1  11  11    0.20    1.60  41
   1 -11 -10    5.50    1.30 129
  -1  11  10    2.90    1.80  39
   1 -11  -8    6.00    1.80 126
   1 -11  -8    2.80    0.40 312
  -1  11   8   -3.10    2.20  36
  -1  11   8    1.90    0.40 188
   1 -11  -7    5.40    1.50 124
   1 -11  -7    9.00    0.60 309
  -1  11   7    5.00    2.40  34
  -1  11   7    7.10    0.50 184
   1 -11  -6    0.10    0.20 306
  -1  11   6    6.20    2.40  31
   1 -11  -5   15.10    1.60 119
   1 -11  -5   16.70    0.90 301
  -1  11   5   11.80    2.50  29
   1 -11  -4  110.30    5.50 117
   1 -11  -4  109.60    3.70 295
  -1  11   4  127.50    7.80  27
   1 -11  -3   11.90    1.80   7
   1 -11  -3    8.40    1.50 114
   1 -11  -3    7.90    0.40 289
  -1  11   3    7.30    2.70  24
   1 -11  -2   22.80    1.70 112
  -1  11   2   21.40    2.60  22
   1 -11  -1   19.10    2.10   3
   1 -11  -1   27.20    2.00 109
   1 -11  -1   31.90    1.70 286
  -1  11   1   26.40    2.70  19
  -1  11   1   22.20    1.80  93
   1 -11   0   34.10    2.50 106
   1 -11   0   33.10    2.00 181
   1 -11   0   36.90    2.20 284
  -1  11   0   38.00    3.10  16
  -1  11   0   34.90    2.20  91
   1 -11   1   -3.50    1.30 104
   1 -11   1    2.00    0.70 178
   1 -11   1    3.70    0.60 283
  -1  11  -1    0.20    1.90  14
  -1  11  -1    0.20    0.70  88
  -1  11  -1    1.40    0.30 311
   1 -11   2    0.60    0.90 101
   1 -11   2    1.80    1.00 175
   1 -11   2    0.70    0.20 191
   1 -11   2    3.40    0.70 282
  -1  11  -2    0.10    1.40  11
  -1  11  -2   -0.10    0.50  85
  -1  11  -2    0.60    0.40 304
   1 -11   3   16.50    1.90  98
   1 -11   3   23.30    1.80 173
   1 -11   3   20.30    1.30 280
  -1  11  -3   24.80    2.70   8
  -1  11  -3   21.40    1.60  83
  -1  11  -3   20.80    1.10 298
   1 -11   4   26.50    1.90  96
   1 -11   4   20.30    1.40 170
   1 -11   4   17.30    1.20 278
  -1  11  -4   23.30    2.50   6
  -1  11  -4   25.00    1.60  80
  -1  11  -4   19.60    1.20 294
   1 -11   5    6.30    1.50  93
   1 -11   5    1.10    0.70 167
   1 -11   5    3.50    0.80 276
  -1  11  -5   -0.80    1.70   3
  -1  11  -5    0.70    0.60  77
  -1  11  -5    2.60    0.50 291
  -1  11  -5    0.60    0.40 352
   1 -11   6   -1.20    0.70  91
   1 -11   6    2.10    1.00 164
   1 -11   6    0.40    0.70 274
  -1  11  -6   -0.80    1.40   1
  -1  11  -6   -0.70    0.80 181
  -1  11  -6    0.70    0.50 288
  -1  11  -6    0.80    0.50 348
   1 -11   7   20.50    1.70  89
   1 -11   7   18.50    1.40 162
   1 -11   7   19.90    1.40 272
  -1  11  -7   11.80    1.40 179
  -1  11  -7   15.60    0.90 343
   1 -11   8    0.40    1.10  87
   1 -11   8   -0.40    0.40 270
  -1  11  -8    0.50    1.20 177
  -1  11  -8    1.50    0.50 338
   1 -11   9    1.30    1.00  86
   1 -11   9    3.30    0.70 268
  -1  11  -9   -2.00    0.80 176
  -1  11  -9    0.80    0.40 334
   1 -11  10    6.50    1.60  85
  -1  11 -10   -1.30    1.30 175
  -1  11 -10    4.00    0.50 330
   1 -11  11    8.80    1.50  83
  -1  11 -11    9.40    1.80 173
  -1  11 -11    5.50    0.60 326
  -1  11 -12    4.80    1.50 172
  -1  11 -12    2.80    0.40 322
   1 -11  13    4.60    1.60  82
  -1  11 -13   -0.10    1.30 172
   1 -11  14    3.90    1.20  81
  -1  11 -14   -2.00    0.80 171
   1 -11  15   -2.40    0.80  80
  -1  11 -15    1.70    1.30 170
   1 -11  16    2.20    1.10  80
  -1  11 -16   -0.90    0.80 170
   1 -11  17    3.70    1.70  80
   1 -10 -13    6.70    1.40 135
  -1  10  13    0.20    1.60  45
  -1  10  13    0.50    0.80 232
   1 -10 -12   -2.30    0.90 133
  -1  10  12    4.00    1.90  43
   1 -10 -11    6.50    1.70 131
  -1  10  11    7.40    2.60  41
   1 -10 -10    2.60    1.00 130
  -1  10  10   -0.40    1.70  40
   1 -10  -9    3.30    1.10 128
  -1  10   9    3.70    1.80  38
   1 -10  -8   23.50    1.80 126
  -1  10   8   30.90    3.40  36
  -1  10   8   27.00    1.30 194
   1 -10  -7   -1.00    1.00 124
  -1  10   7   -0.80    1.70  34
  -1  10   7   -0.10    0.20 191
  -1  10   6   -3.40    2.10  32
  -1  10   6    0.00    0.20 188
   1 -10  -5  155.10    7.70  12
   1 -10  -5  166.70    6.90 119
   1 -10  -5  153.40    5.40 306
  -1  10   5  171.00    8.70  29
   1 -10  -4  104.80    5.90  10
   1 -10  -4  108.30    5.00 117
   1 -10  -4  103.90    3.60 300
  -1  10   4  105.40    6.00  27
   1 -10  -3    2.00    1.90   8
   1 -10  -3    5.80    1.00 114
   1 -10  -3    5.40    0.30 293
  -1  10   3    9.50    2.00  24
  -1  10   3    6.20    1.30  98
   1 -10  -2    9.80    1.50 111
  -1  10   2    2.10    2.40  21
  -1  10   2    6.70    0.90  96
   1 -10  -1    2.10    1.00   4
   1 -10  -1    1.90    1.40 109
   1 -10  -1    0.50    0.40 286
  -1  10   1   -1.80    2.10  19
  -1  10   1    0.30    0.70  94
   1 -10   0   16.90    1.70   1
   1 -10   0   14.70    1.80 106
   1 -10   0   16.10    1.20 181
   1 -10   0   16.00    1.00 285
  -1  10   0   17.30    2.80  16
  -1  10   0   14.80    1.40  91
   1 -10   1   -1.10    1.20 103
   1 -10   1    1.60    1.00 178
   1 -10   1   -0.10    0.30 283
  -1  10  -1    2.20    0.90  88
  -1  10  -1    1.90    0.30 308
   1 -10   2   22.50    1.80 100
   1 -10   2   20.00    1.80 175
   1 -10   2   21.80    1.30 282
  -1  10  -2   12.40    2.40  10
  -1  10  -2   26.10    1.90  85
  -1  10  -2   21.80    1.10 301
   1 -10   3    1.90    1.00  97
   1 -10   3    3.00    1.00 172
   1 -10   3   -0.70    0.40 280
  -1  10  -3   -2.40    1.20   7
  -1  10  -3    1.60    0.70  82
  -1  10  -3   -0.70    0.30 295
   1 -10   4    4.30    1.20  94
   1 -10   4   10.80    1.30 169
   1 -10   4    5.90    0.70 278
  -1  10  -4   12.60    1.80   4
  -1  10  -4    6.40    1.00  79
  -1  10  -4    4.50    0.50 291
   1 -10   5   11.20    1.50  91
   1 -10   5    7.40    1.10 166
   1 -10   5    7.20    0.80 276
  -1  10  -5    5.40    2.00   1
  -1  10  -5   12.60    1.20  76
  -1  10  -5    9.50    0.70 288
  -1  10  -5    9.30    0.70 351
   1 -10   6    1.60    0.90  89
   1 -10   6    5.60    1.00 164
   1 -10   6    1.40    0.50 274
  -1  10  -6    2.10    0.80  74
  -1  10  -6    3.50    1.10 179
  -1  10  -6    4.70    0.70 346
   1 -10   7   26.60    2.00  87
   1 -10   7   25.90    1.80 161
   1 -10   7   20.80    1.40 271
  -1  10  -7   21.40    1.40  71
  -1  10  -7   21.30    1.40 177
  -1  10  -7   19.90    1.30 341
   1 -10   8   46.30    2.70  85
   1 -10   8   40.50    2.70 158
   1 -10   8   49.80    2.50 269
  -1  10  -8   39.80    2.70 175
  -1  10  -8   55.10    2.20 337
   1 -10   9    7.20    1.40  84
   1 -10   9    2.70    0.70 267
  -1  10  -9    4.50    0.50 332
   1 -10  10   10.60    1.10 264
  -1  10 -10    8.50    1.60 172
  -1  10 -10   14.00    0.80 328
   1 -10  11   13.30    1.70  81
   1 -10  11    8.20    1.00 262
  -1  10 -11   15.30    1.60 171
  -1  10 -11    8.80    0.80 324
   1 -10  12   34.00    2.20 259
  -1  10 -12   35.70    2.70 170
  -1  10 -12   39.30    2.10 206
  -1  10 -12   36.50    2.00 321
   1 -10  13    9.00    1.60  80
  -1  10 -13    7.70    1.50 170
   1 -10  14   -0.60    0.90  79
  -1  10 -14   -2.00    1.00 169
   1 -10  15    5.30    1.50  78
  -1  10 -15   -0.70    1.30 168
   1 -10  16    3.50    1.00  78
  -1  10 -16   -0.10    0.90 168
   1 -10  17    2.60    1.20  78
  -1  10 -17    8.40    1.60 168
   1  -9 -14   -0.20    0.80 209
  -1   9  14   -2.90    1.60  47
  -1   9  14    0.70    0.50 235
   1  -9 -13    5.20    1.50 135
  -1   9  13    2.50    2.40  45
  -1   9  13   -0.30    0.60 233
   1  -9 -12    1.90    1.10 134
  -1   9  12    5.60    2.20  44
   1  -9 -11    1.60    1.00 132
  -1   9  11    2.40    1.80  42
   1  -9 -10    3.50    1.30 130
  -1   9  10   -4.80    2.20  40
   1  -9  -9   -0.30    1.20 129
  -1   9   9   -0.80    2.00  39
   1  -9  -8   15.80    1.60 127
  -1   9   8   12.30    2.40  37
   1  -9  -7    7.20    1.40 124
  -1   9   7   -2.90    2.10  34
   1  -9  -6    5.00    1.80  15
   1  -9  -6    9.30    1.30 122
   1  -9  -6    3.70    0.50 316
  -1   9   6    8.10    2.00  32
   1  -9  -5   44.50    3.30  14
   1  -9  -5   39.30    2.40 120
   1  -9  -5   40.80    1.90 312
  -1   9   5   43.70    3.50  30
  -1   9   5   41.80    2.40 104
  -1   9   5   44.60    1.80 190
   1  -9  -4   20.40    2.30  12
   1  -9  -4   21.80    1.80 117
   1  -9  -4   27.00    1.10 306
  -1   9   4   27.10    2.70  27
  -1   9   4   19.50    1.60 102
   1  -9  -3   17.60    1.90  10
   1  -9  -3   16.40    1.60 114
   1  -9  -3   15.20    0.70 298
  -1   9   3   14.40    2.30  24
  -1   9   3   12.40    1.30 100
   1  -9  -2   61.00    4.00   8
   1  -9  -2   64.10    3.00 111
   1  -9  -2   60.70    2.10 290
  -1   9   2   52.60    4.10  21
  -1   9   2   59.80    3.20  98
   1  -9  -1   48.00    2.90   5
   1  -9  -1   57.80    2.90 108
  -1   9   1   49.40    3.00  18
  -1   9   1   52.30    2.70  95
   1  -9   0    1.70    1.00   2
   1  -9   0    1.50    0.80 105
   1  -9   0    1.10    0.50 285
  -1   9   0   -0.20    1.20  15
  -1   9   0    0.80    0.60  92
  -1   9   0    0.00    0.30 315
   1  -9   1   -1.50    1.10 102
   1  -9   1    0.60    0.70 179
   1  -9   1    4.60    0.70 283
  -1   9  -1   -0.20    2.00  12
  -1   9  -1    5.50    1.00  89
  -1   9  -1    1.90    0.30 305
   1  -9   2   47.10    2.50  98
   1  -9   2   33.90    2.20 175
   1  -9   2   42.30    2.00 282
  -1   9  -2   46.20    3.50   8
  -1   9  -2   37.80    1.60 297
   1  -9   3    2.20    0.90  95
   1  -9   3   -0.60    0.60 172
   1  -9   3    1.60    0.60 280
  -1   9  -3    5.10    1.60   5
  -1   9  -3    0.80    0.50  82
  -1   9  -3    1.60    0.40 292
   1  -9   4   38.00    2.20 169
  -1   9  -4   32.80    2.60   2
  -1   9  -4   34.20    1.90  79
  -1   9  -4   36.90    1.50 288
   1  -9   5   48.20    2.50  89
   1  -9   5   41.10    2.30 166
  -1   9  -5   40.00    2.00  76
  -1   9  -5   38.00    2.30 179
   1  -9   6    0.20    0.60  87
   1  -9   6    4.50    1.00 162
   1  -9   6    3.00    0.60 273
  -1   9  -6    5.00    0.80  72
  -1   9  -6    4.80    1.10 177
  -1   9  -6    1.10    0.50 344
   1  -9   7    5.60    1.10  85
   1  -9   7    4.00    1.00 160
   1  -9   7    3.20    0.60 270
  -1   9  -7    3.90    1.00  70
  -1   9  -7    2.70    0.90 175
  -1   9  -7    6.20    0.70 339
   1  -9   8    3.70    1.00  83
   1  -9   8    2.70    0.70 157
   1  -9   8    1.60    0.60 268
  -1   9  -8    4.90    0.80  67
  -1   9  -8    1.00    0.90 173
  -1   9  -8    4.20    0.60 334
   1  -9   9   72.70    3.40  81
   1  -9   9   73.40    3.70 154
  -1   9  -9   76.70    3.80 171
  -1   9  -9   77.70    3.10 286
  -1   9  -9   70.40    2.90 330
   1  -9  10    1.60    0.90  80
   1  -9  10    2.30    0.80 262
  -1   9 -10    1.80    0.90 170
  -1   9 -10    1.80    0.50 286
  -1   9 -10    3.10    0.40 326
   1  -9  11   13.30    1.50  79
   1  -9  11    9.80    0.90 260
  -1   9 -11    6.20    1.10 169
  -1   9 -11   12.90    1.10 285
  -1   9 -11   11.20    0.80 323
   1  -9  12    1.20    1.00  78
  -1   9 -12    1.30    0.80 168
  -1   9 -12    0.80    0.20 201
  -1   9 -12   -0.10    0.60 285
  -1   9 -12    1.90    0.40 319
   1  -9  13    1.20    1.20  77
  -1   9 -13    4.50    1.40 167
  -1   9 -13    0.60    0.40 255
  -1   9 -13   -0.90    0.50 285
   1  -9  14    0.90    0.90  77
  -1   9 -14   -0.90    0.80 167
  -1   9 -14    0.80    0.60 285
   1  -9  15   10.90    1.80  77
   1  -9  15    9.70    1.10 352
  -1   9 -15    9.70    1.70 167
  -1   9 -15   11.70    0.90 286
   1  -9  16    4.20    1.10  76
   1  -9  16    4.80    0.70 351
  -1   9 -16    7.90    1.30 166
   1  -9  17    4.60    1.50  76
  -1   9 -17   -1.10    0.90 166
   1  -8 -15   -1.60    0.90 139
  -1   8  15    0.60    1.50  49
  -1   8  15   -1.20    0.70 319
   1  -8 -14    0.60    1.40 138
   1  -8 -14   -0.40    0.70 210
  -1   8  14    1.50    0.60 236
   1  -8 -13    8.00    1.60 136
   1  -8 -13   14.20    1.50 208
  -1   8  13    6.50    1.90  46
  -1   8  13   12.20    1.20 234
   1  -8 -12    0.30    1.40 135
  -1   8  12   -5.90    2.50  45
   1  -8 -11    0.90    1.00 133
  -1   8  11    0.40    1.40  43
   1  -8 -10    1.70    0.90 131
  -1   8  10    0.70    1.50  41
   1  -8  -9    8.90    1.70 129
  -1   8   9   -1.00    1.90  39
   1  -8  -8   89.00    4.20 127
  -1   8   8  111.00    5.80  37
   1  -8  -7   56.40    3.70  19
   1  -8  -7   47.30    2.50 125
  -1   8   7   55.20    3.60  35
   1  -8  -6    0.00    1.50  17
   1  -8  -6   -1.10    0.80 123
  -1   8   6   -1.90    1.30  33
  -1   8   6    0.70    0.80 107
   1  -8  -5    3.00    1.60  16
   1  -8  -5    9.00    1.40 120
   1  -8  -5    6.20    0.50 317
  -1   8   5    3.50    2.30  30
  -1   8   5    3.80    1.10 106
   1  -8  -4    2.50    1.40  14
   1  -8  -4   -0.40    1.00 118
  -1   8   4    6.50    2.50  28
  -1   8   4    0.20    0.70 104
  -1   8   4    0.60    0.20 193
   1  -8  -3    4.20    1.70  12
   1  -8  -3    7.20    1.30 115
   1  -8  -3    2.30    0.30 304
  -1   8   3    4.40    1.90  25
  -1   8   3    0.50    0.90 102
   1  -8  -2   45.30    3.00   9
   1  -8  -2   30.70    2.20 111
   1  -8  -2   43.60    1.50 294
  -1   8   2   45.50    3.20  21
  -1   8   2   34.20    2.10  99
   1  -8  -1   -2.00    0.90   6
   1  -8  -1    1.30    0.90 108
  -1   8   1    1.00    1.30  18
  -1   8   1   -0.60    0.60  96
   1  -8   0   11.40    2.00   3
   1  -8   0    6.20    1.20 104
   1  -8   0    4.00    0.50 285
  -1   8   0    0.70    1.30  14
  -1   8   0    0.00    0.90  93
  -1   8   0    3.90    0.30 312
   1  -8   1  126.80    5.20 100
   1  -8   1  136.00    5.20 179
   1  -8   1  128.60    4.30 191
   1  -8   1  133.20    5.00 283
  -1   8  -1  121.30    5.80  10
  -1   8  -1  142.50    5.30  89
  -1   8  -1  125.50    4.40 301
   1  -8   2   50.00    2.90  97
   1  -8   2   51.30    2.40 175
   1  -8   2   51.10    2.20 281
  -1   8  -2   52.30    3.60   7
  -1   8  -2   52.40    2.50  85
  -1   8  -2   44.50    1.80 293
   1  -8   3   30.10    1.90  93
   1  -8   3   36.20    2.20 171
   1  -8   3   36.30    1.70 279
  -1   8  -3   27.60    2.50   3
  -1   8  -3   38.90    2.00  81
  -1   8  -3   33.80    1.30 288
   1  -8   4    1.50    0.80  90
   1  -8   4    1.20    0.60 168
   1  -8   4    3.30    0.70 277
  -1   8  -4    3.70    0.70  78
   1  -8   5   15.60    1.20  87
   1  -8   5   12.60    1.30 164
   1  -8   5   16.90    1.10 274
  -1   8  -5   16.90    1.20  74
  -1   8  -5   10.70    1.20 177
  -1   8  -5   15.40    1.10 348
   1  -8   6   29.40    2.20  84
   1  -8   6   36.10    2.00 161
   1  -8   6   41.30    2.00 271
  -1   8  -6   40.50    2.00  71
  -1   8  -6   38.20    2.30 174
  -1   8  -6   36.70    1.70 342
   1  -8   7    7.50    0.80 269
  -1   8  -7    5.90    0.80  68
  -1   8  -7    5.40    1.00 172
  -1   8  -7    3.50    0.70 285
  -1   8  -7    6.50    0.60 337
   1  -8   8   13.50    1.40  80
   1  -8   8   18.50    1.50 155
   1  -8   8   18.50    1.10 266
  -1   8  -8   16.20    1.30  65
  -1   8  -8   21.80    1.80 170
  -1   8  -8   16.20    1.10 285
  -1   8  -8   14.60    1.00 332
   1  -8   9   48.50    2.50  79
   1  -8   9   48.10    2.70 153
   1  -8   9   55.30    2.70 263
  -1   8  -9   51.80    2.90  63
  -1   8  -9   49.20    2.70 169
  -1   8  -9   51.20    2.20 284
  -1   8  -9   53.50    2.30 328
   1  -8  10   64.00    3.10  78
   1  -8  10   50.30    2.90 151
   1  -8  10   50.30    2.50 260
  -1   8 -10   59.00    3.30 168
  -1   8 -10   43.70    2.20 283
  -1   8 -10   48.70    2.20 324
   1  -8  11    2.10    1.10  77
   1  -8  11    2.10    0.70 258
   1  -8  11   -0.50    0.60 352
  -1   8 -11   -0.40    0.80 167
  -1   8 -11   -0.20    0.20 204
  -1   8 -11    0.70    0.40 283
  -1   8 -11   -0.10    0.20 321
   1  -8  12    5.40    1.00  76
   1  -8  12    3.40    0.80 350
  -1   8 -12    5.80    1.00 166
  -1   8 -12    3.70    0.70 283
  -1   8 -12    3.80    0.40 318
   1  -8  13   -0.50    0.90  75
   1  -8  13    0.20    0.10 213
   1  -8  13    0.70    0.10 225
  -1   8 -13    0.70    0.80 165
  -1   8 -13   -0.10    0.40 252
  -1   8 -13    0.20    0.40 283
   1  -8  14    4.40    1.10  75
   1  -8  14    2.50    0.90 348
  -1   8 -14    2.40    1.10 165
  -1   8 -14    2.20    0.40 248
  -1   8 -14    0.00    0.50 283
   1  -8  15    2.00    1.40  75
   1  -8  15    0.30    0.50 348
  -1   8 -15   -0.90    1.10 165
  -1   8 -15   -0.70    0.50 284
   1  -8  16    1.40    1.40  74
   1  -8  16    2.70    0.80 348
  -1   8 -16    2.80    0.50 284
   1  -8  17   -2.10    1.30  74
   1  -8  17   -0.60    0.80 348
  -1   8 -17    4.30    1.50 164
   1  -8  18   -2.50    1.30  74
   1  -7 -15   11.10    1.60 140
  -1   7  15    3.50    1.70  50
  -1   7  15    4.50    1.10 319
   1  -7 -14    2.80    1.40 139
   1  -7 -14    2.10    0.80 212
  -1   7  14    2.10    2.00  49
  -1   7  14    0.80    0.70 237
  -1   7  14    5.10    1.10 318
   1  -7 -13   33.70    2.90 137
   1  -7 -13   49.10    2.50 209
  -1   7  13   43.20    3.50  47
  -1   7  13   37.50    2.30 235
   1  -7 -12   20.40    2.30 136
  -1   7  12   19.70    2.70  46
  -1   7  12   17.70    1.20 232
   1  -7 -11    1.10    1.00 134
  -1   7  11   -2.80    1.30  44
   1  -7 -10   13.90    1.30 132
  -1   7  10   17.80    2.10  42
   1  -7  -9    5.00    1.40 130
  -1   7   9    2.80    1.90  40
   1  -7  -8   10.10    1.90  22
   1  -7  -8   15.50    1.60 128
  -1   7   8   16.80    2.40  38
   1  -7  -7    5.40    1.70  21
   1  -7  -7    1.90    0.90 126
  -1   7   7    3.60    1.40  36
  -1   7   7    1.40    0.70 111
   1  -7  -6   -1.50    1.60  19
   1  -7  -6   -0.60    0.70 124
  -1   7   6   -1.90    1.30  34
  -1   7   6    3.70    1.00 109
   1  -7  -5   24.60    2.00  18
   1  -7  -5   32.60    1.70 121
  -1   7   5   32.90    2.40  31
   1  -7  -4    3.40    1.30  16
   1  -7  -4    0.10    0.70 118
  -1   7   4    5.10    1.50  28
   1  -7  -3    6.30    1.80  13
   1  -7  -3    3.80    0.90 115
  -1   7   3    4.80    1.60  25
  -1   7   3    3.90    1.00 103
   1  -7  -2   18.40    2.20  10
   1  -7  -2   18.00    1.70 111
   1  -7  -2   18.20    0.70 298
  -1   7   2   22.50    2.60  21
  -1   7   2   16.40    1.50 100
   1  -7  -1   -0.60    1.20   7
   1  -7  -1    0.70    1.20 107
  -1   7   1    2.70    1.90  17
  -1   7   1   -0.80    0.70  97
   1  -7   0   16.90    1.60   3
   1  -7   0   20.50    1.60 103
   1  -7   0   18.40    1.10 285
  -1   7   0   27.40    2.60  13
  -1   7   0   16.40    1.10  93
  -1   7   0   20.50    0.90 309
   1  -7   1    3.10    0.80  99
   1  -7   1    5.10    0.80 179
   1  -7   1    1.90    0.50 283
  -1   7  -1   -0.30    1.30   9
  -1   7  -1    5.20    0.80  89
  -1   7  -1    4.70    0.40 297
   1  -7   2    1.90    0.90  95
   1  -7   2    3.90    0.90 175
   1  -7   2    5.30    0.70 281
  -1   7  -2    3.00    1.40   5
  -1   7  -2    4.90    0.90  85
  -1   7  -2    4.20    0.30 289
   1  -7   3  117.40    4.60  91
   1  -7   3  120.60    5.20 170
   1  -7   3  127.90    4.60 278
  -1   7  -3  128.70    5.50   1
  -1   7  -3  113.80    4.60  80
  -1   7  -3  114.40    4.70 181
   1  -7   4   34.90    2.00  87
   1  -7   4   40.10    2.00 166
   1  -7   4   35.80    1.70 275
  -1   7  -4   37.20    1.80  76
  -1   7  -4   34.40    1.70 351
   1  -7   5  141.50    5.60  84
   1  -7   5  157.40    5.70 163
   1  -7   5  144.00    5.50 273
  -1   7  -5  154.60    5.50  73
  -1   7  -5  140.70    5.70 174
  -1   7  -5  144.00    5.00 285
  -1   7  -5  131.90    5.20 345
   1  -7   6  138.70    5.30  82
   1  -7   6  150.10    5.00 159
   1  -7   6  128.80    5.00 270
  -1   7  -6  146.10    5.50  69
  -1   7  -6  148.60    5.40 172
  -1   7  -6  130.00    4.60 284
  -1   7  -6  126.00    4.90 339
   1  -7   7    0.40    0.90  79
   1  -7   7    3.40    0.70 156
   1  -7   7   -0.50    0.60 267
  -1   7  -7    2.30    0.60  66
  -1   7  -7   -0.70    0.40 283
  -1   7  -7    0.90    0.40 334
   1  -7   8   -1.10    1.00  78
   1  -7   8    1.10    0.80 153
   1  -7   8    1.20    0.70 264
  -1   7  -8    1.80    0.90  63
  -1   7  -8    0.40    1.00 168
  -1   7  -8    0.60    0.40 330
   1  -7   9   13.10    1.30  76
   1  -7   9   11.60    1.00 151
   1  -7   9    7.40    0.80 261
   1  -7   9   11.40    1.00 351
  -1   7  -9   10.50    0.90  61
  -1   7  -9    7.00    1.00 166
  -1   7  -9   10.20    0.70 281
  -1   7  -9    9.50    0.70 326
   1  -7  10   31.30    1.80  75
   1  -7  10   31.10    2.00 149
   1  -7  10   26.90    1.70 258
   1  -7  10   25.40    1.30 349
  -1   7 -10   29.40    1.70 165
  -1   7 -10   34.80    1.80 281
  -1   7 -10   33.10    1.50 322
   1  -7  11    4.50    1.10  74
   1  -7  11    5.20    1.00 147
   1  -7  11    2.40    0.80 347
  -1   7 -11    2.30    0.80 164
  -1   7 -11    2.60    0.60 280
  -1   7 -11    2.10    0.40 319
   1  -7  12   82.50    4.30  74
   1  -7  12   78.50    2.70 212
   1  -7  12   77.30    3.80 346
  -1   7 -12   92.40    4.40 164
  -1   7 -12   81.00    3.70 252
  -1   7 -12   95.60    4.00 280
   1  -7  13    1.80    1.00  73
   1  -7  13   -0.90    0.60 346
  -1   7 -13    1.60    0.90 163
  -1   7 -13   -0.60    0.30 248
   1  -7  14   36.30    2.40  73
   1  -7  14   39.90    2.40 345
  -1   7 -14   38.40    2.50 163
  -1   7 -14   38.40    2.20 244
  -1   7 -14   45.40    2.10 281
   1  -7  15   -0.50    1.30  73
   1  -7  15    1.60    0.90 345
  -1   7 -15    0.00    1.10 163
  -1   7 -15    0.40    0.50 281
   1  -7  16   -0.40    1.30  73
   1  -7  16    0.40    0.90 345
  -1   7 -16    1.40    1.20 163
  -1   7 -16    0.60    0.30 282
   1  -7  17   -1.20    1.30  73
   1  -7  17    3.50    1.00 345
  -1   7 -17   -0.80    1.10 163
   1  -7  18    2.90    1.20  73
   1  -7  18    0.80    0.70 345
  -1   7 -18    0.70    1.00 163
   1  -6 -16   -3.20    1.10 142
  -1   6  16   -0.90    1.10  52
  -1   6  16    1.90    1.10 320
   1  -6 -15   -0.10    0.90 141
  -1   6  15    0.00    1.40  51
  -1   6  15   -1.30    0.80 319
   1  -6 -14   -0.20    1.40 140
   1  -6 -14    0.80    0.60 213
  -1   6  14    6.40    2.20  50
  -1   6  14    1.00    0.50 239
   1  -6 -13    3.20    1.10 138
   1  -6 -13    0.40    0.40 211
  -1   6  13   -1.40    1.30  48
  -1   6  13   -0.90    0.60 236
   1  -6 -12    4.20    0.80 209
  -1   6  12    4.30    1.60  47
  -1   6  12    6.80    0.90 233
   1  -6 -11    3.30    1.10 135
  -1   6  11    9.60    2.50  45
   1  -6 -10   -2.60    1.20 133
  -1   6  10    8.30    2.00  43
   1  -6  -9    3.70    1.30  25
   1  -6  -9    3.40    1.20 132
  -1   6   9    3.60    1.70  42
   1  -6  -8   10.70    1.60  24
   1  -6  -8    5.90    1.10 130
  -1   6   8    5.20    2.20  40
  -1   6   8   12.40    1.30 114
   1  -6  -7    2.30    1.20  23
   1  -6  -7    6.70    1.30 128
  -1   6   7   -0.60    1.80  38
  -1   6   7    1.90    0.80 113
   1  -6  -6  142.40    6.40  22
   1  -6  -6  136.30    5.40 125
  -1   6   6  124.40    6.30  35
  -1   6   6  132.50    5.40 112
   1  -6  -5  155.20    7.30  20
   1  -6  -5  152.40    5.90 122
  -1   6   5  174.00    7.50  32
  -1   6   5  167.70    6.60 110
   1  -6  -4   49.60    2.80  18
   1  -6  -4   51.40    2.60 119
  -1   6   4   40.30    2.90  29
  -1   6   4   43.00    2.10 108
   1  -6  -3   18.00    2.10  15
   1  -6  -3   10.90    1.10 116
   1  -6  -3    9.50    0.50 317
  -1   6   3    5.50    1.60  26
  -1   6   3    9.20    1.40 105
   1  -6  -2   46.60    2.70  12
   1  -6  -2   44.20    2.30 112
   1  -6  -2   43.10    1.50 304
  -1   6   2   32.70    2.50  22
  -1   6   2   47.00    2.20 102
   1  -6  -1  186.40    7.50   8
   1  -6  -1  170.50    6.60 107
   1  -6  -1  190.50    5.90 288
  -1   6   1  194.50    7.90  17
  -1   6   1  183.70    6.90  98
   1  -6   0   23.90    2.10   4
   1  -6   0   23.20    1.80 103
   1  -6   0   25.10    1.10 285
  -1   6   0   24.70    2.40  13
  -1   6   0   26.40    1.50  94
  -1   6   0   22.20    0.90 306
   1  -6   1   18.10    1.40  98
   1  -6   1   14.80    1.30 179
   1  -6   1   17.20    1.00 282
  -1   6  -1   20.00    2.40   8
  -1   6  -1   15.90    1.00  89
  -1   6  -1   19.30    0.80 292
   1  -6   2   -1.00    1.00  93
   1  -6   2    0.20    0.60 174
   1  -6   2   -0.10    0.50 280
  -1   6  -2   -1.20    1.60   3
  -1   6  -2    1.50    0.70  84
   1  -6   3   31.80    1.60  88
   1  -6   3   31.50    1.80 169
   1  -6   3   29.20    1.40 277
  -1   6  -3   27.90    1.60  79
  -1   6  -3   30.40    1.70 178
  -1   6  -3   33.30    1.50 286
   1  -6   4    9.80    1.20  84
   1  -6   4   10.40    1.10 165
   1  -6   4    9.70    0.90 274
  -1   6  -4    9.10    1.00  75
  -1   6  -4   13.50    1.30 174
  -1   6  -4   10.20    0.80 284
  -1   6  -4   10.60    0.70 348
   1  -6   5  274.10    9.20  81
   1  -6   5  233.40    9.20 160
   1  -6   5  250.80    8.90 270
  -1   6  -5  227.20    9.10  70
  -1   6  -5  262.40    8.90 171
  -1   6  -5  256.00    8.50 282
  -1   6  -5  256.60    8.60 342
   1  -6   6   -1.00    0.80  78
   1  -6   6    0.90    0.50 157
   1  -6   6   -0.10    0.40 267
  -1   6  -6    1.70    0.50  67
  -1   6  -6    1.20    0.90 168
  -1   6  -6    1.20    0.40 281
   1  -6   7   22.80    1.30  76
   1  -6   7   15.60    1.20 154
   1  -6   7   18.20    1.10 264
   1  -6   7   17.60    1.30 351
  -1   6  -7   19.70    1.20  64
  -1   6  -7   15.50    1.30 166
  -1   6  -7   15.10    1.00 280
  -1   6  -7   18.50    0.90 331
   1  -6   8   31.80    1.70  75
   1  -6   8   25.40    1.50 151
   1  -6   8   24.20    1.40 261
   1  -6   8   26.80    1.30 348
  -1   6  -8   27.10    1.70  61
  -1   6  -8   34.00    2.00 165
  -1   6  -8   27.70    1.30 279
  -1   6  -8   24.70    1.40 327
   1  -6   9    2.80    1.00  73
   1  -6   9    3.20    0.80 149
   1  -6   9    3.20    0.60 258
   1  -6   9    3.20    0.60 346
  -1   6  -9    3.50    0.80  59
  -1   6  -9    3.70    1.00 163
  -1   6  -9    5.40    0.50 278
  -1   6  -9    2.20    0.30 323
   1  -6  10    3.90    1.10  72
   1  -6  10    1.60    0.90 147
   1  -6  10   -0.80    0.60 344
  -1   6 -10   -0.30    0.80  57
  -1   6 -10   -1.00    1.00 162
  -1   6 -10   -0.80    0.50 278
  -1   6 -10    0.00    0.20 320
   1  -6  11   23.50    1.70 145
   1  -6  11   24.30    1.40 343
  -1   6 -11   22.30    1.60 162
  -1   6 -11   20.80    1.30 252
  -1   6 -11   23.80    1.30 278
   1  -6  12   13.60    1.40  71
   1  -6  12    6.90    1.00 343
  -1   6 -12    8.10    1.10 161
  -1   6 -12    9.00    0.70 248
  -1   6 -12   10.20    0.80 278
   1  -6  13   60.00    3.50  71
   1  -6  13   51.30    3.00 342
  -1   6 -13   60.00    3.20 161
  -1   6 -13   52.20    2.50 244
  -1   6 -13   56.70    2.60 278
   1  -6  14   10.60    1.40  71
   1  -6  14    6.30    0.80 342
  -1   6 -14    2.90    1.10 161
  -1   6 -14    6.20    0.60 240
   1  -6  15   -0.10    1.30  71
   1  -6  15   -0.30    0.90 342
  -1   6 -15    6.70    1.40 161
  -1   6 -15    1.70    0.50 279
   1  -6  16    0.40    1.00  71
   1  -6  16    5.30    1.10 342
  -1   6 -16    1.20    1.00 161
  -1   6 -16    2.40    0.50 279
   1  -6  17    0.30    1.00  71
   1  -6  17    1.10    0.80 342
  -1   6 -17    0.70    0.90 161
   1  -6  18    0.90    1.20  71
   1  -6  18    1.80    0.80 342
  -1   6 -18   -2.40    0.90 161
   1  -5 -16    6.80    1.40 143
  -1   5  16   11.20    1.90  53
  -1   5  16    3.00    1.00 321
   1  -5 -15    7.90    1.50 142
  -1   5  15    5.10    1.50  52
  -1   5  15    6.70    1.10 320
   1  -5 -14   12.70    1.40 141
   1  -5 -14   12.70    1.10 215
  -1   5  14    6.20    1.60  51
  -1   5  14   12.40    1.10 241
  -1   5  14   13.10    1.40 318
   1  -5 -13   15.60    1.90 139
   1  -5 -13    6.40    0.80 213
  -1   5  13    6.20    2.10  49
  -1   5  13   12.10    1.00 238
   1  -5 -12    9.70    1.30 138
   1  -5 -12   14.50    1.00 210
  -1   5  12   16.70    2.20  48
   1  -5 -11   19.60    1.80 136
   1  -5 -11   17.70    1.10 208
  -1   5  11   18.40    2.40  46
  -1   5  11   15.60    1.20 232
   1  -5 -10    6.70    1.80  28
   1  -5 -10    4.20    0.90 135
  -1   5  10    0.90    1.20  45
   1  -5  -9   -2.00    1.10  27
   1  -5  -9    2.20    1.00 133
  -1   5   9   -1.50    1.20  43
  -1   5   9    2.20    0.90 117
   1  -5  -8   39.00    3.00  27
   1  -5  -8   34.70    1.90 131
  -1   5   8   37.70    2.70  41
  -1   5   8   35.00    2.30 117
   1  -5  -7   42.30    3.10  26
   1  -5  -7   53.40    2.50 129
  -1   5   7   47.70    3.10  39
  -1   5   7   53.10    2.70 116
   1  -5  -6    0.00    1.60  25
   1  -5  -6    1.30    0.80 127
  -1   5   6    4.90    1.50  37
  -1   5   6    0.90    0.90 115
   1  -5  -5    9.50    1.00 124
  -1   5   5   11.30    1.90  34
  -1   5   5   13.20    1.10 113
   1  -5  -4   14.00    2.10  21
   1  -5  -4    6.20    0.80 121
  -1   5   4    6.10    1.50  31
  -1   5   4   11.10    1.20 111
   1  -5  -3  119.20    5.20  18
   1  -5  -3  117.50    4.60 117
  -1   5   3  112.10    5.10  27
  -1   5   3  108.50    4.20 108
   1  -5  -2  145.60    6.50  14
   1  -5  -2  149.40    5.30 113
   1  -5  -2  131.60    4.70 312
  -1   5   2  137.30    5.80  23
  -1   5   2  134.40    5.10 104
   1  -5  -1   25.60    2.00  10
   1  -5  -1   15.70    1.40 107
  -1   5   1   12.70    2.40  17
  -1   5   1   24.60    1.60 100
   1  -5   0  150.80    6.60   4
   1  -5   0  139.80    5.20 102
   1  -5   0  145.40    4.90 284
  -1   5   0  149.10    5.90  12
  -1   5   0  149.10    5.30  94
  -1   5   0  137.00    4.70 301
   1  -5   1   -1.20    0.60  96
   1  -5   1   -1.30    0.80 178
   1  -5   1    1.10    0.50 281
  -1   5  -1    3.40    1.70   6
  -1   5  -1    2.80    0.70  88
   1  -5   2   36.80    1.80  90
   1  -5   2   44.90    2.00 172
   1  -5   2   39.10    1.60 278
  -1   5  -2   39.50    1.80  82
  -1   5  -2   36.50    1.70 286
   1  -5   3   22.70    1.40  85
   1  -5   3   25.70    1.30 167
   1  -5   3   25.70    1.30 275
  -1   5  -3   25.70    1.20  77
  -1   5  -3   22.30    1.10 283
  -1   5  -3   24.20    1.30 351
   1  -5   4   75.20    3.10  81
   1  -5   4   83.10    3.20 162
   1  -5   4   80.20    2.90 271
  -1   5  -4   82.70    3.20  72
  -1   5  -4   70.00    3.10 171
  -1   5  -4   75.50    2.90 281
  -1   5  -4   82.70    3.00 344
   1  -5   5  485.50   16.40  77
   1  -5   5  498.10   16.20 158
   1  -5   5  489.40   16.40 267
   1  -5   5  475.70   16.20 352
  -1   5  -5  504.90   16.40  68
  -1   5  -5  478.70   16.20 167
  -1   5  -5  473.20   15.60 279
  -1   5  -5  512.00   16.10 338
   1  -5   6    0.40    0.60  75
   1  -5   6    1.10    0.60 154
   1  -5   6    1.40    0.40 264
   1  -5   6   -0.20    0.70 348
  -1   5  -6    1.20    0.50  64
  -1   5  -6    2.60    0.70 165
  -1   5  -6    1.20    0.40 277
  -1   5  -6    1.20    0.50 332
   1  -5   7   62.90    2.80  73
   1  -5   7   64.40    2.60 151
   1  -5   7   60.70    2.70 261
   1  -5   7   60.00    2.50 345
  -1   5  -7   67.00    2.80  61
  -1   5  -7   61.30    2.70 163
  -1   5  -7   58.40    2.60 276
  -1   5  -7   66.50    2.60 328
   1  -5   8   29.20    1.90  71
   1  -5   8   27.40    1.70 149
   1  -5   8   25.40    1.40 257
   1  -5   8   29.30    1.30 343
  -1   5  -8   25.50    1.80  59
  -1   5  -8   24.10    1.70 161
  -1   5  -8   29.40    1.40 275
  -1   5  -8   27.40    1.30 324
   1  -5   9   30.80    1.70  70
   1  -5   9   29.70    1.90 146
   1  -5   9   28.30    1.70 342
  -1   5  -9   27.30    1.60  56
  -1   5  -9   31.00    1.90 160
  -1   5  -9   28.60    1.30 255
  -1   5  -9   25.50    1.50 275
  -1   5  -9   34.00    1.40 321
   1  -5  10    2.00    1.00  70
   1  -5  10    3.60    0.70 144
   1  -5  10    4.00    0.80 340
  -1   5 -10    5.00    0.90  54
  -1   5 -10    4.80    1.00 160
  -1   5 -10    4.80    0.50 251
  -1   5 -10    3.10    0.60 274
  -1   5 -10    3.00    0.40 318
   1  -5  11   33.10    2.20  69
   1  -5  11   28.00    1.90 142
   1  -5  11   29.20    1.70 340
  -1   5 -11   34.00    2.00 159
  -1   5 -11   29.60    1.50 247
  -1   5 -11   34.90    1.70 274
   1  -5  12   10.50    1.00 339
  -1   5 -12    6.70    1.10 159
  -1   5 -12    5.40    0.50 243
  -1   5 -12    7.20    0.80 274
   1  -5  13    2.60    1.20  69
   1  -5  13    3.00    0.70 339
  -1   5 -13    0.70    1.10 159
  -1   5 -13    2.30    0.40 239
  -1   5 -13    0.90    0.60 275
   1  -5  14    6.10    1.60  69
   1  -5  14    5.10    0.90 339
  -1   5 -14    5.20    1.40 159
  -1   5 -14    6.20    0.50 235
  -1   5 -14    3.60    0.70 275
   1  -5  15   19.40    1.90  69
   1  -5  15   12.70    1.20 339
  -1   5 -15   21.20    1.80 159
  -1   5 -15   16.00    1.20 276
   1  -5  16    3.50    1.10  69
   1  -5  16    1.80    0.70 339
  -1   5 -16    3.30    0.90 159
  -1   5 -16    0.50    0.50 277
   1  -5  17   10.00    1.50  69
   1  -5  17    8.20    1.30 339
  -1   5 -17    5.50    1.30 159
   1  -5  18    4.30    1.50  69
   1  -5  18    1.30    0.80 340
  -1   5 -18    3.80    1.30 159
   1  -4 -17   -1.10    1.30 145
  -1   4  17    7.00    2.10  55
  -1   4  17    2.30    1.00 323
   1  -4 -16    3.50    1.40 144
  -1   4  16    0.80    1.80  54
  -1   4  16    1.20    1.10 322
   1  -4 -15   35.80    2.60 143
   1  -4 -15   25.10    1.50 221
  -1   4  15   31.30    2.90  53
  -1   4  15   29.50    1.80 248
  -1   4  15   26.20    2.20 320
   1  -4 -14    0.00    0.80 142
   1  -4 -14    2.00    0.50 218
  -1   4  14    4.10    1.20  52
  -1   4  14    1.90    0.50 244
  -1   4  14    0.80    0.70 319
   1  -4 -13   18.10    1.70 141
   1  -4 -13   21.60    1.30 215
  -1   4  13   26.40    2.20  51
  -1   4  13   21.10    1.50 241
   1  -4 -12   51.70    3.00 139
   1  -4 -12   37.80    2.20 213
  -1   4  12   38.40    3.00  49
   1  -4 -11   80.00    3.60 138
   1  -4 -11   61.60    3.00 211
  -1   4  11   74.10    3.70  48
  -1   4  11   63.10    2.90 235
   1  -4 -10   -2.00    1.10  30
  -1   4  10    7.80    1.90  47
  -1   4  10    0.30    0.60 120
   1  -4  -9    8.80    1.40  30
   1  -4  -9   11.60    1.20 135
  -1   4   9    8.80    1.40  45
  -1   4   9    9.50    1.20 120
   1  -4  -8    1.00    1.40  29
   1  -4  -8   -1.00    0.80 133
  -1   4   8   -2.20    1.00  43
  -1   4   8   -0.50    0.80 119
   1  -4  -7   29.60    2.70  29
   1  -4  -7   23.40    1.70 131
  -1   4   7   23.20    2.00  41
   1  -4  -6    4.90    1.70  28
   1  -4  -6    7.40    0.90 129
  -1   4   6    9.70    1.50  39
  -1   4   6    4.90    1.00 118
   1  -4  -5    6.90    1.30  26
   1  -4  -5   13.30    1.10 126
  -1   4   5    8.60    1.50  36
  -1   4   5   10.80    0.90 116
   1  -4  -4   38.40    2.20  24
   1  -4  -4   25.90    1.80 123
  -1   4   4   26.50    2.00  33
  -1   4   4   30.60    1.70 114
   1  -4  -3   15.90    1.80  21
   1  -4  -3   19.90    1.20 119
  -1   4   3   14.40    1.50  29
  -1   4   3   18.90    1.20 111
   1  -4  -2   62.70    2.90  17
   1  -4  -2   55.40    2.30 114
  -1   4   2   48.60    2.70  24
  -1   4   2   58.90    2.30 107
   1  -4  -1   18.50    1.90  11
   1  -4  -1   16.40    1.20 108
  -1   4   1   16.90    1.70  18
  -1   4   1   14.70    1.20 101
   1  -4   0   94.20    4.00   5
   1  -4   0   68.00    3.10 101
   1  -4   0   83.30    2.70 283
  -1   4   0   79.20    3.50  11
  -1   4   0   81.50    3.00  95
  -1   4   0   69.30    2.50 294
   1  -4   1  562.40   19.40  93
   1  -4   1  599.20   19.40 177
   1  -4   1  630.90   19.50 279
  -1   4  -1  624.50   21.80   3
  -1   4  -1  604.90   20.00  87
  -1   4  -1  619.70   19.50 285
   1  -4   2   64.10    2.60  86
   1  -4   2   65.30    2.60 170
   1  -4   2   70.80    2.60 275
  -1   4  -2   62.70    2.30  80
  -1   4  -2   58.40    2.90 176
  -1   4  -2   70.50    2.40 282
   1  -4   3  209.70    6.80  81
   1  -4   3  188.20    7.00 164
   1  -4   3  198.00    6.60 271
  -1   4  -3  182.50    6.40  74
  -1   4  -3  187.10    6.50 171
  -1   4  -3  172.00    6.00 279
  -1   4  -3  198.20    6.40 347
   1  -4   4   29.10    1.60  76
   1  -4   4   29.10    1.50 158
   1  -4   4   27.60    1.40 267
   1  -4   4   29.10    1.50 350
  -1   4  -4   26.90    1.60  68
  -1   4  -4   29.40    1.40 166
  -1   4  -4   28.10    1.40 276
  -1   4  -4   25.50    1.30 339
   1  -4   5   23.20    1.20  73
   1  -4   5   22.20    1.10 154
   1  -4   5   17.60    1.10 263
   1  -4   5   17.50    0.90 346
  -1   4  -5   18.10    1.10  64
  -1   4  -5   22.40    1.30 163
  -1   4  -5   18.10    1.10 274
  -1   4  -5   19.40    1.00 333
   1  -4   6   44.10    1.90  71
   1  -4   6   35.90    1.80 151
   1  -4   6   39.10    1.80 260
   1  -4   6   37.70    1.70 343
  -1   4  -6   40.90    1.90  61
  -1   4  -6   37.30    1.70 161
  -1   4  -6   32.80    1.50 273
  -1   4  -6   41.30    1.60 328
   1  -4   7    5.00    0.80  69
   1  -4   7    3.10    0.60 148
   1  -4   7    2.60    0.70 256
   1  -4   7    3.60    0.60 340
  -1   4  -7    2.20    0.70  58
  -1   4  -7    1.40    0.60 159
  -1   4  -7    2.00    0.60 272
  -1   4  -7    3.00    0.50 324
   1  -4   8   23.60    1.40  68
   1  -4   8   26.80    1.60 146
   1  -4   8   22.00    1.30 338
  -1   4  -8   26.10    1.60  56
  -1   4  -8   16.50    1.30 158
  -1   4  -8   21.00    1.20 253
  -1   4  -8   21.00    1.20 271
  -1   4  -8   23.50    1.00 321
   1  -4   9    9.20    1.10  67
   1  -4   9   13.20    1.20 143
   1  -4   9   13.00    1.00 337
  -1   4  -9   10.60    1.20 157
  -1   4  -9   12.90    0.80 250
  -1   4  -9   10.30    0.90 271
  -1   4  -9   12.30    0.80 319
   1  -4  10   -1.90    0.70  67
   1  -4  10    1.10    0.80 142
   1  -4  10    1.20    0.80 337
  -1   4 -10   -0.60    0.60 157
  -1   4 -10    0.60    0.50 271
   1  -4  11    7.10    1.20  66
   1  -4  11    2.50    0.80 140
   1  -4  11    3.70    0.70 336
  -1   4 -11    4.20    1.10 156
  -1   4 -11    5.80    0.60 242
  -1   4 -11    4.40    0.70 271
   1  -4  12   21.40    1.80  66
   1  -4  12   18.10    1.60 138
   1  -4  12   20.90    1.40 336
  -1   4 -12   25.60    1.50 156
  -1   4 -12   14.40    1.00 238
  -1   4 -12   17.40    1.10 271
   1  -4  13   62.90    3.40  66
   1  -4  13   59.20    2.80 336
  -1   4 -13   67.30    3.80 156
  -1   4 -13   67.10    2.90 234
  -1   4 -13   66.40    3.00 271
   1  -4  14   57.00    3.30  67
   1  -4  14   62.80    2.90 336
  -1   4 -14   54.70    3.00 157
  -1   4 -14   56.00    2.70 272
   1  -4  15    7.20    1.10  67
   1  -4  15    6.30    1.10 336
  -1   4 -15    7.70    1.40 157
  -1   4 -15    5.40    0.70 273
   1  -4  16    1.00    0.90  67
   1  -4  16    2.50    0.80 337
  -1   4 -16    2.70    1.00 157
  -1   4 -16    1.30    0.40 274
   1  -4  17    1.10    1.40  67
   1  -4  17   -1.30    0.70 337
  -1   4 -17   -0.90    1.30 157
   1  -4  18    0.00    1.10  68
  -1   4 -18    2.80    1.00 158
   1  -3 -17    4.60    1.50 147
  -1   3  17    9.20    2.20  57
  -1   3  17    9.00    1.40 323
   1  -3 -16    3.40    1.60 146
  -1   3  16    5.80    1.90  56
   1  -3 -15    1.90    0.40 226
  -1   3  15    3.70    1.60  55
  -1   3  15    0.80    0.50 252
  -1   3  15    5.40    0.80 321
   1  -3 -14   12.10    1.60 143
   1  -3 -14    7.10    0.80 222
  -1   3  14    9.80    1.90  53
  -1   3  14    9.40    0.80 248
  -1   3  14    9.40    1.20 320
   1  -3 -13   14.00    0.90 219
  -1   3  13   19.30    2.00  52
  -1   3  13   15.90    1.20 245
  -1   3  13   19.70    1.60 319
   1  -3 -12    2.50    0.90 141
   1  -3 -12    5.10    0.60 216
  -1   3  12    3.30    1.30  51
  -1   3  12    6.30    0.60 241
   1  -3 -11   19.80    2.40  33
   1  -3 -11   23.60    1.70 140
   1  -3 -11   24.80    1.30 214
  -1   3  11   19.00    2.00  50
  -1   3  11   25.60    1.20 238
   1  -3 -10   22.40    2.60  33
   1  -3 -10   37.00    2.20 138
   1  -3 -10   32.90    1.60 211
  -1   3  10   30.00    2.60  48
  -1   3  10   29.40    2.20 123
  -1   3  10   29.20    1.40 235
   1  -3  -9   -3.20    1.30  33
   1  -3  -9    2.00    0.80 137
   1  -3  -9    1.30    0.50 209
  -1   3   9    0.30    1.10  47
  -1   3   9    1.60    0.90 123
   1  -3  -8    3.50    1.50  32
   1  -3  -8   -1.90    0.80 135
  -1   3   8    3.20    1.40  45
  -1   3   8    1.50    0.90 122
   1  -3  -7   17.50    1.80  32
   1  -3  -7   26.30    1.60 134
  -1   3   7   29.00    2.70  44
  -1   3   7   26.10    1.60 122
   1  -3  -6    3.90    1.20  31
   1  -3  -6    5.80    1.10 131
  -1   3   6    2.00    1.40  41
  -1   3   6    2.20    0.60 121
   1  -3  -5   59.90    3.40  30
   1  -3  -5   61.60    2.60 129
  -1   3   5   67.80    3.10  39
  -1   3   5   55.40    2.50 120
   1  -3  -4  406.90   14.80  28
   1  -3  -4  374.10   12.60 126
  -1   3   4  399.20   14.00  36
  -1   3   4  385.00   12.80 118
   1  -3  -3   47.90    2.40  25
   1  -3  -3   37.70    1.80 122
  -1   3   3   45.90    2.30  32
  -1   3   3   44.20    2.00 115
   1  -3  -2   27.30    1.80  20
   1  -3  -2   23.70    1.30 116
  -1   3   2   23.10    2.20  26
   1  -3  -1   34.20    1.80  14
   1  -3  -1   28.50    1.20 286
  -1   3   1   24.60    1.70  19
  -1   3   1   30.90    1.60 104
   1  -3   0  437.40   14.90   5
   1  -3   0  366.10   13.40 100
   1  -3   0  427.40   13.20 281
  -1   3   0  441.00   14.60  10
  -1   3   0  401.60   13.90  95
  -1   3   0  448.10   14.00 286
   1  -3   1  298.40    9.60  90
   1  -3   1  270.30    9.50 175
   1  -3   1  297.20    9.60 276
  -1   3  -1  287.10    9.30  85
  -1   3  -1  258.60    9.50 180
  -1   3  -1  300.20    9.30 281
   1  -3   2    9.00    0.90  81
   1  -3   2    7.00    0.60 166
   1  -3   2    7.00    0.60 271
  -1   3  -2    8.10    0.70  76
  -1   3  -2    9.60    1.00 171
  -1   3  -2    9.10    0.80 277
  -1   3  -2   10.50    0.80 349
   1  -3   3   37.60    1.50  75
   1  -3   3   39.50    1.60 159
   1  -3   3   38.40    1.70 267
   1  -3   3   34.40    1.50 349
  -1   3  -3   39.60    1.70  69
  -1   3  -3   38.10    1.80 165
  -1   3  -3   35.60    1.50 273
  -1   3  -3   38.60    1.60 341
   1  -3   4  543.50   17.30  71
   1  -3   4  538.40   16.80 154
   1  -3   4  527.80   17.10 262
   1  -3   4  525.50   17.50 343
  -1   3  -4  518.20   17.20  64
  -1   3  -4  531.30   17.10 161
  -1   3  -4  538.40   17.20 271
  -1   3  -4  514.00   17.30 334
   1  -3   5   10.50    0.80  68
   1  -3   5    8.30    0.70 150
   1  -3   5   12.00    0.80 258
   1  -3   5    7.20    0.90 340
  -1   3  -5    9.60    0.80  60
  -1   3  -5   10.00    0.80 158
  -1   3  -5    7.90    0.60 269
  -1   3  -5    9.60    0.70 329
   1  -3   6   81.00    3.50  66
   1  -3   6   88.80    3.40 147
   1  -3   6   94.30    3.40 337
  -1   3  -6   89.40    3.60  57
  -1   3  -6   80.40    3.50 156
  -1   3  -6   86.00    3.40 268
  -1   3  -6   92.90    3.20 325
   1  -3   7  116.80    4.20  65
   1  -3   7  121.80    4.40 144
   1  -3   7  101.80    4.40 335
  -1   3  -7  111.90    4.80  54
  -1   3  -7  135.70    4.70 155
  -1   3  -7  118.00    4.30 251
  -1   3  -7  112.70    4.40 267
  -1   3  -7  123.60    4.20 321
   1  -3   8  166.80    7.00  65
   1  -3   8  178.60    6.70 142
   1  -3   8  172.90    6.30 334
  -1   3  -8  200.30    7.40  52
  -1   3  -8  200.80    7.20 155
  -1   3  -8  176.80    7.00 247
  -1   3  -8  198.80    7.10 266
  -1   3  -8  215.60    7.20 319
   1  -3   9   -0.50    0.60  64
   1  -3   9    1.90    0.70 141
   1  -3   9   -0.10    0.70 334
  -1   3  -9   -1.00    0.90  51
  -1   3  -9    0.50    0.70 154
  -1   3  -9    0.00    0.40 244
  -1   3  -9    2.00    0.60 266
   1  -3  10   39.30    2.20  64
   1  -3  10   41.50    2.20 139
   1  -3  10   44.90    2.10 333
  -1   3 -10   40.50    2.20  49
  -1   3 -10   50.90    2.40 154
  -1   3 -10   42.20    1.80 240
  -1   3 -10   41.90    1.90 266
   1  -3  11    7.60    1.10  64
   1  -3  11    4.50    1.00 137
   1  -3  11    4.60    0.70 333
  -1   3 -11   12.20    1.60  47
  -1   3 -11    3.80    0.70 154
  -1   3 -11    5.90    0.50 236
  -1   3 -11    6.50    0.80 267
   1  -3  12    1.10    0.90  64
   1  -3  12    4.70    0.90 136
   1  -3  12    3.70    0.70 333
  -1   3 -12    5.80    0.90 154
  -1   3 -12    4.10    0.40 233
  -1   3 -12    5.40    0.60 267
   1  -3  13   27.50    2.00  64
  -1   3 -13   17.90    1.80 154
  -1   3 -13   25.40    1.40 268
   1  -3  14   13.40    1.80  64
   1  -3  14    6.20    0.90 334
  -1   3 -14    5.20    0.70 269
   1  -3  15   11.50    1.60  65
   1  -3  15    8.40    1.10 334
  -1   3 -15   14.60    1.10 270
   1  -3  16   13.80    1.70 335
  -1   3 -16   13.60    1.70 155
  -1   3 -16   14.60    1.00 271
   1  -3  17   -1.40    1.20  66
   1  -3  17   -0.30    0.60 335
   1  -3  18    1.60    1.10  66
   1  -3  18   -0.10    0.70 336
  -1   3 -18    1.40    0.90 156
   1  -2 -18    0.90    0.90 149
  -1   2  18    0.40    1.10  59
   1  -2 -17    4.30    1.20 148
  -1   2  17   -2.30    1.30  58
   1  -2 -16    4.70    1.10 147
  -1   2  16    6.20    1.60  57
  -1   2  16    2.40    0.90 323
   1  -2 -15    0.60    0.80 146
   1  -2 -15    1.70    0.50 256
  -1   2  15    3.50    1.10  56
  -1   2  15    1.70    0.70 322
   1  -2 -14    1.00    0.90 145
   1  -2 -14   -0.50    0.30 227
  -1   2  14    2.90    1.10  55
  -1   2  14    0.10    0.30 254
  -1   2  14   -1.00    0.50 321
   1  -2 -13   -0.40    0.80 144
  -1   2  13   -1.50    1.00  54
  -1   2  13   -0.20    0.30 250
  -1   2  13    0.90    0.80 319
   1  -2 -12    4.20    0.90 143
   1  -2 -12    2.70    0.50 221
  -1   2  12    3.80    1.10  53
  -1   2  12    4.90    0.50 246
  -1   2  12    1.70    0.60 318
   1  -2 -11    0.10    1.10  35
   1  -2 -11    0.00    0.70 142
   1  -2 -11    0.30    0.30 218
  -1   2  11   -1.50    1.00  52
  -1   2  11    0.60    0.30 243
   1  -2 -10   37.70    3.10  35
   1  -2 -10   47.60    2.60 141
   1  -2 -10   45.00    2.00 216
  -1   2  10   43.70    2.80  51
  -1   2  10   33.70    2.60 125
  -1   2  10   46.00    1.80 239
   1  -2  -9   -1.70    1.30  36
   1  -2  -9   -0.20    0.90 139
   1  -2  -9   -0.30    0.40 213
  -1   2   9    2.20    1.40  49
  -1   2   9   -1.60    0.80 126
   1  -2  -8   23.50    2.20  36
   1  -2  -8   15.50    1.10 138
   1  -2  -8   12.50    0.80 211
  -1   2   8   13.50    1.20 126
   1  -2  -7   12.80    1.70  35
   1  -2  -7   17.70    1.50 136
  -1   2   7   16.00    1.30 125
   1  -2  -6    6.40    1.20  35
   1  -2  -6    4.20    1.00 135
  -1   2   6    8.90    1.80  45
  -1   2   6    8.70    0.80 125
   1  -2  -5   98.60    4.00  34
   1  -2  -5   78.90    3.70 132
  -1   2   5   94.70    4.80  42
  -1   2   5   89.80    3.60 124
   1  -2  -4   -0.50    0.90  33
   1  -2  -4    3.00    0.60 130
  -1   2   4    3.90    1.20  40
  -1   2   4    0.10    0.70 123
   1  -2  -3    1.00    1.10  30
   1  -2  -3    4.10    0.80 126
  -1   2   3    8.10    1.00  36
  -1   2   3    5.60    0.60 120
   1  -2  -2  358.70   12.20  26
   1  -2  -2  341.20   11.50 121
  -1   2   2  347.90   12.00  31
  -1   2   2  354.90   12.00 116
   1  -2  -1    3.80    0.90  18
   1  -2  -1    2.90    0.50 112
   1  -2  -1    2.40    0.40 283
  -1   2   1    4.70    0.80  22
  -1   2   1    1.40    0.60 108
   1  -2   0   85.60    3.70   4
   1  -2   0  100.60    3.30  99
   1  -2   0   98.40    3.30 276
  -1   2   0  118.20    4.10   9
  -1   2   0   96.40    3.70  94
  -1   2   0  102.90    3.50 188
  -1   2   0  105.90    3.60 280
   1  -2   1  176.50    5.70  84
   1  -2   1  182.80    5.80 170
   1  -2   1  162.70    5.80 270
  -1   2  -1  190.10    6.00  80
  -1   2  -1  173.40    6.00 174
  -1   2  -1  171.50    6.10 274
   1  -2   2   15.20    0.80  74
   1  -2   2   15.10    0.80 159
   1  -2   2   15.40    0.80 264
   1  -2   2   17.30    0.80 347
  -1   2  -2   14.90    0.70  69
  -1   2  -2   16.80    0.80 164
  -1   2  -2   13.00    0.80 269
  -1   2  -2   16.10    0.80 342
   1  -2   3  299.60    9.80  68
   1  -2   3  289.90    9.80 152
   1  -2   3  312.00   10.40 260
   1  -2   3  309.90   10.10 341
  -1   2  -3  308.00    9.90  62
  -1   2  -3  306.70   10.00 158
  -1   2  -3  289.60    9.70 266
  -1   2  -3  296.90   10.00 334
   1  -2   4  124.40    4.30  65
   1  -2   4  115.70    4.20 148
   1  -2   4  123.40    4.10 210
   1  -2   4  129.50    4.40 336
  -1   2  -4  114.80    4.30  58
  -1   2  -4  117.30    4.20 155
  -1   2  -4  124.90    4.20 264
  -1   2  -4  114.90    4.10 328
   1  -2   5    0.70    0.50  63
   1  -2   5    2.90    0.50 145
   1  -2   5    3.20    0.50 334
  -1   2  -5    0.70    0.50  55
  -1   2  -5    1.90    0.60 153
  -1   2  -5    2.10    0.20 203
  -1   2  -5    1.80    0.40 252
  -1   2  -5    1.30    0.60 262
  -1   2  -5    2.40    0.40 324
   1  -2   6    4.00    0.80  62
  -1   2  -6    1.30    0.80  52
  -1   2  -6    1.40    0.50 152
  -1   2  -6    2.20    0.40 248
  -1   2  -6    3.70    0.70 262
  -1   2  -6    3.30    0.40 321
   1  -2   7   37.20    1.70  61
   1  -2   7   27.10    1.90 141
   1  -2   7   32.30    1.50 331
  -1   2  -7   28.30    1.80  51
  -1   2  -7   30.60    1.60 151
  -1   2  -7   31.20    1.30 244
  -1   2  -7   28.60    1.50 261
  -1   2  -7   37.00    1.50 318
   1  -2   8  166.50    6.00  61
   1  -2   8  158.00    6.00 139
   1  -2   8  163.00    5.90 331
  -1   2  -8  153.10    6.30  49
  -1   2  -8  149.20    5.70 151
  -1   2  -8  153.50    5.60 241
  -1   2  -8  169.30    6.20 261
   1  -2   9   11.50    1.10  61
   1  -2   9    7.50    1.10 137
   1  -2   9   10.90    1.00 330
  -1   2  -9    8.80    1.30  47
  -1   2  -9    7.80    0.90 151
  -1   2  -9    8.10    0.60 238
  -1   2  -9    5.50    0.70 262
   1  -2  10   63.50    2.70  61
   1  -2  10   52.20    2.70 136
   1  -2  10   61.30    2.80 330
  -1   2 -10   67.40    3.40  46
  -1   2 -10   63.20    3.10 151
  -1   2 -10   60.20    2.30 234
  -1   2 -10   58.70    2.60 262
   1  -2  11    2.00    0.80  61
   1  -2  11    3.60    0.80 135
   1  -2  11    4.10    0.80 330
  -1   2 -11    4.80    0.90  45
  -1   2 -11    3.00    0.80 151
  -1   2 -11    3.70    0.70 263
   1  -2  12    3.10    1.40  62
   1  -2  12    0.30    0.70 134
   1  -2  12    2.00    0.70 331
  -1   2 -12    1.30    1.00 152
  -1   2 -12    1.60    0.60 263
   1  -2  13   22.60    1.80  62
   1  -2  13   21.30    1.50 331
  -1   2 -13   19.20    1.60 152
  -1   2 -13   19.60    1.30 264
   1  -2  14   21.90    2.20  62
   1  -2  14   16.80    1.70 332
  -1   2 -14   27.50    2.00 152
  -1   2 -14   20.50    1.40 265
   1  -2  15   -1.20    0.90  63
   1  -2  15   -0.70    0.60 332
  -1   2 -15   -0.50    0.90 153
  -1   2 -15    0.90    0.60 267
   1  -2  16    5.10    1.50  63
   1  -2  16   10.40    1.10 333
  -1   2 -16    4.80    1.40 153
  -1   2 -16    9.50    0.70 268
   1  -2  17    9.30    1.60  64
   1  -2  17   10.30    1.50 334
  -1   2 -17    3.80    1.10 154
   1  -2  18   -0.10    1.40  65
   1  -2  18    1.10    0.80 334
   1  -1 -18    4.10    1.30 150
  -1   1  18    1.00    1.30  60
  -1   1  18   -1.20    1.00 327
   1  -1 -17   -1.10    0.90 149
  -1   1  17    1.90    1.30  59
  -1   1  17    2.10    1.00 325
   1  -1 -16    3.60    1.50 148
  -1   1  16    5.00    1.70  58
  -1   1  16    3.40    0.70 324
   1  -1 -15    6.10    1.60 148
   1  -1 -15    0.80    0.40 260
  -1   1  15    5.50    1.80  58
  -1   1  15    0.30    0.60 323
   1  -1 -14   11.60    1.60 147
   1  -1 -14    6.30    0.60 258
  -1   1  14    4.40    1.20  57
  -1   1  14    6.60    0.80 322
   1  -1 -13    1.20    0.80 146
   1  -1 -13    3.20    0.40 230
  -1   1  13    5.40    1.20  56
   1  -1 -12    1.40    0.70 145
   1  -1 -12    0.70    0.30 227
  -1   1  12    1.70    1.00  55
  -1   1  12    2.60    0.40 254
  -1   1  12    5.40    0.90 319
   1  -1 -11    2.10    1.10  38
   1  -1 -11   -1.40    0.60 144
   1  -1 -11    0.70    0.30 224
  -1   1  11   -1.90    0.80  54
  -1   1  11   -0.10    0.30 250
  -1   1  11    0.20    0.40 318
   1  -1 -10    7.60    1.40  38
   1  -1 -10   10.10    1.10 143
   1  -1 -10    8.30    0.60 221
  -1   1  10    8.90    1.20  53
  -1   1  10    8.90    1.00 128
  -1   1  10    8.00    0.50 246
   1  -1  -9    5.50    1.10  39
   1  -1  -9    7.00    0.90 142
   1  -1  -9    7.80    0.60 219
  -1   1   9    5.00    1.10  52
  -1   1   9    7.90    1.10 129
  -1   1   9    7.50    0.50 242
   1  -1  -8    0.70    0.90  39
   1  -1  -8    5.00    0.90 141
   1  -1  -8    4.70    0.50 217
  -1   1   8    8.60    1.20  51
  -1   1   8    4.30    0.70 129
  -1   1   8    5.20    0.40 238
   1  -1  -7   69.50    3.20  39
   1  -1  -7   58.70    2.70 140
   1  -1  -7   55.70    2.20 215
  -1   1   7   65.20    3.00  50
  -1   1   7   60.40    2.70 129
  -1   1   7   65.90    2.40 234
   1  -1  -6   48.30    2.40  39
   1  -1  -6   37.70    2.10 138
   1  -1  -6   36.70    1.50 213
  -1   1   6   37.80    2.50  48
  -1   1   6   34.40    1.80 129
   1  -1  -5    1.50    0.90  39
   1  -1  -5    0.90    0.70 137
   1  -1  -5    2.60    0.40 212
  -1   1   5    4.80    0.90  47
  -1   1   5    1.10    0.50 129
   1  -1  -4   14.20    1.50  39
   1  -1  -4   17.50    1.20 135
   1  -1  -4   22.10    1.00 211
  -1   1   4   20.50    1.40  45
  -1   1   4   18.70    1.20 129
   1  -1  -3   22.50    1.70  37
   1  -1  -3   15.60    1.10 133
   1  -1  -3   21.50    1.00 210
  -1   1   3   18.60    1.60  43
  -1   1   3   19.60    1.10 127
   1  -1  -2   96.20    3.70  34
   1  -1  -2   96.60    3.60 128
   1  -1  -2  109.40    3.60 209
   1  -1  -2  109.00    3.40 285
  -1   1   2  104.50    3.90  38
  -1   1   2   98.90    3.50 124
   1  -1   2  190.40    6.10  63
   1  -1   2  176.30    6.00 148
   1  -1   2  182.20    5.90 219
   1  -1   2  184.10    6.10 337
  -1   1  -2  183.20    6.40  58
  -1   1  -2  186.70    6.20 153
  -1   1  -2  190.90    6.20 209
  -1   1  -2  184.70    6.30 255
  -1   1  -2  181.20    6.30 258
  -1   1  -2  195.30    6.30 333
   1  -1   3 2617.40   77.60  59
   1  -1   3 2481.40   77.30 144
   1  -1   3 2447.40   78.00 333
  -1   1  -3 2602.00   79.90  54
  -1   1  -3 2568.10   80.30 149
  -1   1  -3 2562.00   79.90 250
  -1   1  -3 2575.60   80.10 256
  -1   1  -3 2613.70   80.10 327
   1  -1   4  499.80   15.60  58
   1  -1   4  482.40   16.00 141
   1  -1   4  485.90   15.60 330
  -1   1  -4  495.40   16.30  51
  -1   1  -4  473.00   15.70 148
  -1   1  -4  480.40   15.70 247
  -1   1  -4  486.50   15.70 323
   1  -1   5    1.20    0.60  57
   1  -1   5   -0.50    0.50 139
   1  -1   5    3.00    0.70 329
  -1   1  -5    0.30    0.60  49
  -1   1  -5   -0.70    0.50 147
  -1   1  -5    0.50    0.30 243
  -1   1  -5    0.60    0.40 320
   1  -1   6    1.60    0.80  57
   1  -1   6    0.80    0.50 138
   1  -1   6    2.20    0.40 328
  -1   1  -6    1.10    0.70  48
  -1   1  -6    1.70    0.60 147
  -1   1  -6    0.90    0.30 240
   1  -1   7    2.40    0.90  57
   1  -1   7    4.10    0.80 136
   1  -1   7    3.60    0.70 327
  -1   1  -7    1.10    1.10  46
  -1   1  -7    2.70    0.30 237
   1  -1   8   16.90    1.60  57
   1  -1   8   19.80    1.20 327
  -1   1  -8   23.60    1.50  45
  -1   1  -8   22.50    1.10 234
  -1   1  -8   19.00    1.10 256
   1  -1   9    8.00    1.00  58
   1  -1   9    6.80    0.80 134
   1  -1   9    8.40    0.90 328
  -1   1  -9    8.60    1.10  44
  -1   1  -9    8.30    0.90 148
  -1   1  -9    7.80    1.00 257
   1  -1  10  101.10    3.80  58
   1  -1  10   82.50    3.90 133
   1  -1  10   88.40    3.50 328
  -1   1 -10   96.40    4.50  43
  -1   1 -10  104.70    4.20 148
  -1   1 -10   92.40    3.70 258
   1  -1  11    2.10    0.80  59
   1  -1  11    1.00    0.60 132
   1  -1  11   -0.40    0.50 328
  -1   1 -11   -0.90    0.80  42
  -1   1 -11    0.40    0.60 149
  -1   1 -11   -0.60    0.60 259
   1  -1  12    6.80    1.10  59
   1  -1  12   10.70    1.30 131
   1  -1  12   12.60    1.20 329
  -1   1 -12   13.00    1.10 149
  -1   1 -12    9.50    1.00 260
   1  -1  13    5.70    1.30  60
   1  -1  13    3.30    0.80 329
  -1   1 -13    4.30    0.90 150
  -1   1 -13    1.80    0.60 261
   1  -1  14    4.80    1.40  60
   1  -1  14    1.10    0.60 330
  -1   1 -14   -0.60    1.10 150
  -1   1 -14    1.20    0.60 262
   1  -1  15   56.80    3.20  61
   1  -1  15   58.00    3.00 330
  -1   1 -15   57.60    3.30 151
  -1   1 -15   54.90    2.60 263
   1  -1  16   48.20    3.00  62
   1  -1  16   50.50    3.00 331
  -1   1 -16   51.80    3.40 152
  -1   1 -16   44.10    2.60 265
   1  -1  17   -1.30    1.50  62
   1  -1  17    0.50    0.80 332
  -1   1 -17    3.00    1.60 152
   1  -1  18   -1.40    1.10  63
   1  -1  18   -1.00    0.70 333
  -1   1 -18    4.20    1.30 153
   1   0 -18    0.90    1.40 152
  -1   0  18    3.30    1.70  62
  -1   0  18    1.20    0.70 328
   1   0 -17    1.00    0.90 151
  -1   0  17    1.30    1.30  61
  -1   0  17   -0.30    0.90 327
   1   0 -16    0.60    0.80 150
  -1   0  16    0.40    1.10  60
  -1   0  16    3.40    0.90 326
   1   0 -15    6.40    1.10 149
   1   0 -15    4.70    0.50 265
  -1   0  15    0.90    1.10  59
  -1   0  15    1.30    0.80 324
   1   0 -14    0.80    1.20 148
   1   0 -14    1.90    0.40 263
  -1   0  14   -2.60    1.30  58
  -1   0  14   -0.10    0.50 323
   1   0 -13    1.00    0.80 148
   1   0 -13    1.30    0.40 261
  -1   0  13    0.60    0.90  58
  -1   0  13   -0.70    0.50 322
   1   0 -12    8.70    1.40  40
   1   0 -12    3.20    0.90 147
   1   0 -12    4.90    0.50 259
  -1   0  12    6.00    1.10  57
  -1   0  12    6.00    0.70 321
   1   0 -11   33.60    2.40  40
   1   0 -11   36.60    1.90 146
   1   0 -11   31.10    1.40 257
  -1   0  11   43.60    2.20  56
  -1   0  11   29.00    2.00 130
  -1   0  11   34.40    1.80 320
   1   0 -10    1.50    1.00  41
   1   0 -10   -0.40    0.90 146
   1   0 -10   -0.50    0.30 229
  -1   0  10   -1.00    1.20  56
  -1   0  10   -1.50    0.60 131
   1   0  -9   86.50    4.30  42
   1   0  -9   94.50    4.20 145
   1   0  -9   96.10    3.40 227
  -1   0   9   99.20    4.20  55
  -1   0   9   99.60    4.10 132
  -1   0   9   95.70    3.30 254
   1   0  -8   38.50    2.60  43
   1   0  -8   47.30    2.30 144
   1   0  -8   39.70    1.60 225
  -1   0   8   47.70    2.40  54
  -1   0   8   44.50    2.10 133
  -1   0   8   39.70    1.60 251
   1   0  -7   22.10    1.90  43
   1   0  -7   20.40    1.40 144
   1   0  -7   19.70    0.90 223
  -1   0   7   18.50    1.60  54
  -1   0   7   24.70    1.40 133
  -1   0   7   20.70    0.90 247
   1   0  -6   -1.30    0.80  44
   1   0  -6    3.30    0.70 143
   1   0  -6    0.90    0.30 222
  -1   0   6    3.00    0.80  53
  -1   0   6   -0.30    0.50 134
  -1   0   6    0.80    0.20 243
   1   0  -5  288.00    9.70  45
   1   0  -5  265.40    8.90 142
   1   0  -5  261.50    9.00 221
  -1   0   5  288.90    9.70  52
  -1   0   5  268.20    9.10 135
  -1   0   5  265.30    8.70 237
   1   0  -4   34.10    1.40 142
   1   0  -4   27.70    1.20 221
  -1   0   4   27.60    1.70  52
  -1   0   4   31.70    1.40 136
  -1   0   4   30.80    1.30 210
   1   0  -3   20.70    1.30  46
   1   0  -3   20.40    1.10 141
   1   0  -3   22.20    1.00 221
  -1   0   3   25.30    1.30  51
  -1   0   3   21.60    1.10 136
  -1   0   3   17.30    0.80 214
   1   0  -2  137.00    4.80 141
   1   0  -2  146.00    4.80 223
  -1   0   2  137.80    4.80  51
  -1   0   2  137.70    4.70 137
  -1   0   2  144.00    4.40 280
   1   0   2  200.30    7.50  49
   1   0   2  218.50    7.40 135
   1   0   2  234.20    7.40 200
   1   0   2  222.20    7.30 246
   1   0   2  245.10    7.40 329
  -1   0  -2  226.40    7.60  45
  -1   0  -2  205.40    7.70 139
  -1   0  -2  239.40    7.40 242
  -1   0  -2  221.40    7.30 325
   1   0   3  171.60    5.70  50
   1   0   3  163.60    5.60 135
   1   0   3  165.40    5.50 204
   1   0   3  157.40    5.50 246
   1   0   3  175.60    5.50 326
  -1   0  -3  174.20    5.70  45
  -1   0  -3  160.90    5.80 140
  -1   0  -3  155.50    5.50 239
  -1   0  -3  167.60    5.60 321
   1   0   4    4.30    0.80  51
   1   0   4    1.80    0.50 134
   1   0   4    2.80    0.20 206
   1   0   4    0.90    0.60 247
   1   0   4    2.50    0.50 325
  -1   0  -4    2.20    0.80  44
  -1   0  -4    2.30    0.60 141
  -1   0  -4    2.00    0.40 237
  -1   0  -4    3.70    0.40 318
   1   0   5   38.60    2.00  52
   1   0   5   39.10    1.80 134
   1   0   5   42.60    1.70 247
   1   0   5   39.50    1.70 324
  -1   0  -5   33.00    2.20  44
  -1   0  -5   37.30    1.70 142
  -1   0  -5   42.40    1.70 235
   1   0   6  148.20    5.70  53
   1   0   6  133.80    5.00 133
   1   0   6  141.90    4.80 248
   1   0   6  141.20    5.00 324
  -1   0  -6  149.10    6.00  43
  -1   0  -6  150.90    5.50 143
  -1   0  -6  150.00    5.30 233
   1   0   7   17.60    1.70  53
   1   0   7   21.90    1.50 132
   1   0   7   25.40    1.00 207
   1   0   7   19.80    1.20 249
   1   0   7   24.40    1.20 324
  -1   0  -7   25.10    2.00  42
  -1   0  -7   26.30    1.50 143
   1   0   8   49.80    2.30  54
   1   0   8   45.00    2.20 132
   1   0   8   46.10    1.70 205
   1   0   8   47.80    2.00 251
   1   0   8   45.50    1.90 325
  -1   0  -8   38.50    2.40  42
  -1   0  -8   50.10    2.40 144
  -1   0  -8   43.40    1.50 215
   1   0   9   -0.90    0.70  55
   1   0   9   -1.00    0.60 131
   1   0   9    0.40    0.20 203
   1   0   9    0.00    0.30 252
   1   0   9   -0.10    0.40 325
  -1   0  -9    2.00    1.00  41
  -1   0  -9    0.20    0.50 145
   1   0  10   32.10    2.10  56
   1   0  10   25.30    1.80 130
   1   0  10   23.10    1.00 200
   1   0  10   27.10    1.30 254
   1   0  10   26.80    1.60 326
  -1   0 -10   22.80    2.50  40
  -1   0 -10   30.60    2.00 146
   1   0  11    3.70    0.90  56
   1   0  11    0.70    0.90 130
   1   0  11    2.00    0.60 326
  -1   0 -11   -0.90    0.70 146
   1   0  12    6.30    1.20  57
   1   0  12    2.10    0.60 327
  -1   0 -12    4.40    1.10 147
  -1   0 -12    4.40    0.60 256
   1   0  13    4.80    1.30  58
   1   0  13    2.40    0.90 327
  -1   0 -13    4.60    0.90 148
  -1   0 -13    3.60    0.70 257
   1   0  14   -1.90    1.40  59
   1   0  14    1.10    0.60 328
  -1   0 -14   -2.00    1.10 149
  -1   0 -14    2.70    0.60 259
   1   0  15   20.70    2.40  59
   1   0  15   24.40    1.70 329
  -1   0 -15   30.50    2.40 149
  -1   0 -15   20.80    1.70 260
   1   0  16    9.80    1.70  60
   1   0  16    9.40    1.30 330
  -1   0 -16   11.10    1.60 150
  -1   0 -16   13.40    1.20 262
   1   0  17    3.40    1.30  61
   1   0  17    3.50    1.20 331
  -1   0 -17    1.30    1.00 151
   1   0  18    0.40    1.00  62
   1   0  18    3.20    1.30 331
  -1   0 -18    1.20    1.00 152
   1   1 -18   -0.50    1.00 153
  -1  -1  18    1.50    1.00  63
  -1  -1  18    0.20    0.60 329
   1   1 -17    0.30    0.80 152
  -1  -1  17    0.80    1.00  62
  -1  -1  17    1.10    0.70 328
   1   1 -16    2.80    1.50 152
  -1  -1  16    2.00    1.40  62
  -1  -1  16    2.00    0.70 327
   1   1 -15    4.80    1.10 151
   1   1 -15   10.00    0.80 270
  -1  -1  15    6.20    1.30  61
  -1  -1  15    6.00    0.70 326
   1   1 -14    0.40    1.10 150
   1   1 -14    0.00    0.30 269
  -1  -1  14   -1.00    1.40  60
  -1  -1  14   -0.20    0.40 325
   1   1 -13    6.00    1.10 150
  -1  -1  13    5.70    1.10  60
  -1  -1  13    7.10    0.60 324
   1   1 -12    8.60    1.40  42
   1   1 -12    8.10    1.00 149
   1   1 -12    8.40    0.60 266
  -1  -1  12    6.10    1.10  59
  -1  -1  12    9.40    0.40 204
   1   1 -11    5.00    1.10  43
   1   1 -11    5.40    0.90 149
   1   1 -11    2.60    0.40 264
  -1  -1  11    7.00    1.10  59
  -1  -1  11    7.00    0.80 133
  -1  -1  11    3.70    0.30 199
  -1  -1  11    2.50    0.50 322
   1   1 -10   27.30    2.00  44
   1   1 -10   28.00    1.80 148
   1   1 -10   26.80    1.30 264
  -1  -1  10   30.90    2.10  58
  -1  -1  10   29.40    1.60 134
  -1  -1  10   27.30    1.20 196
  -1  -1  10   26.60    1.30 321
   1   1  -9   69.10    3.10  45
   1   1  -9   54.10    2.40 148
   1   1  -9   54.00    2.10 263
  -1  -1   9   44.90    2.50  58
  -1  -1   9   58.40    2.80 135
  -1  -1   9   60.40    2.40 320
   1   1  -8    1.10    1.00  46
   1   1  -8    0.80    0.60 148
   1   1  -8    0.30    0.30 263
  -1  -1   8    0.20    0.70  58
  -1  -1   8    4.50    1.00 136
  -1  -1   8    3.00    0.60 318
   1   1  -7   -0.30    0.70  48
   1   1  -7    3.50    0.90 148
   1   1  -7    0.80    0.20 263
  -1  -1   7    0.20    1.00  58
  -1  -1   7    0.60    0.70 138
  -1  -1   7    1.50    0.30 208
   1   1  -6   27.00    1.50  49
   1   1  -6   28.70    1.40 148
   1   1  -6   27.20    1.00 265
  -1  -1   6   27.20    1.60  58
  -1  -1   6   26.30    1.30 139
  -1  -1   6   30.20    1.20 213
   1   1  -5   19.30    1.20  51
   1   1  -5   21.20    1.20 148
   1   1  -5   18.40    0.70 269
  -1  -1   5   24.00    1.30  58
  -1  -1   5   19.00    1.00 141
  -1  -1   5   19.10    0.90 218
   1   1  -4    2.70    0.60  53
   1   1  -4    0.50    0.50 149
   1   1  -4    2.60    0.20 279
  -1  -1   4    1.60    0.60  59
  -1  -1   4    1.30    0.40 143
  -1  -1   4    2.40    0.40 223
   1   1  -3  150.10    5.30  57
   1   1  -3  138.40    4.90 152
  -1  -1   3  148.80    5.60  62
  -1  -1   3  149.60    5.20 147
  -1  -1   3  160.10    5.10 196
  -1  -1   3  159.40    5.10 229
  -1  -1   3  147.00    4.80 273
   1   1  -2  127.40    5.20  62
   1   1  -2  157.60    5.20 157
   1   1  -2  145.40    4.90 195
   1   1  -2  163.00    5.00 233
   1   1  -2  160.40    5.10 288
  -1  -1   2  164.30    5.10  67
  -1  -1   2  136.40    4.90 152
  -1  -1   2  146.50    5.00 200
   1   1   1    1.40    0.90  32
   1   1   1    2.70    0.40 117
   1   1   1    2.80    0.30 189
   1   1   1    4.50    0.50 234
   1   1   1    2.90    0.40 324
  -1  -1  -1    5.50    0.80  27
  -1  -1  -1    1.80    0.50 122
  -1  -1  -1    2.00    0.30 193
  -1  -1  -1    3.30    0.30 320
   1   1   2    7.10    0.80  39
   1   1   2    5.90    0.50 124
   1   1   2    7.60    0.60 236
   1   1   2    6.30    0.40 322
  -1  -1  -2    7.00    0.80  34
  -1  -1  -2    4.70    0.60 129
   1   1   3   42.90    2.20  43
   1   1   3   39.90    1.90 127
   1   1   3   36.00    1.50 237
   1   1   3   39.90    1.50 321
  -1  -1  -3   37.40    2.10  37
  -1  -1  -3   40.10    1.70 133
   1   1   4  211.90    7.40  45
   1   1   4  205.90    7.40 128
   1   1   4  210.10    7.20 239
   1   1   4  222.20    7.20 321
  -1  -1  -4  192.00    7.70  38
  -1  -1  -4  217.60    7.10 135
   1   1   5  127.60    5.20  47
   1   1   5  118.20    4.70 128
   1   1   5  116.50    4.30 240
   1   1   5  124.20    4.30 321
  -1  -1  -5  110.90    4.70  38
  -1  -1  -5  128.20    4.50 137
   1   1   6  121.80    5.70  48
   1   1   6  126.70    5.40 129
   1   1   6  139.40    4.80 242
   1   1   6  142.10    5.10 321
  -1  -1  -6  141.70    5.80  39
  -1  -1  -6  122.60    5.30 138
   1   1   7   52.70    2.50  50
   1   1   7   49.20    2.20 244
   1   1   7   55.70    2.20 322
  -1  -1  -7   49.00    3.00  38
  -1  -1  -7   54.20    2.30 140
   1   1   8    6.50    1.10  51
   1   1   8    6.40    0.80 128
   1   1   8    5.70    0.70 245
   1   1   8   10.50    0.90 323
  -1  -1  -8    6.30    1.10  38
  -1  -1  -8    5.40    0.80 141
   1   1   9   28.60    2.00  52
   1   1   9   25.30    1.80 128
   1   1   9   36.80    1.80 247
   1   1   9   36.00    1.80 323
  -1  -1  -9   26.40    1.70  38
  -1  -1  -9   37.90    1.90 142
   1   1  10   44.50    2.90  53
   1   1  10   39.00    2.40 127
   1   1  10   43.00    1.80 249
   1   1  10   39.90    1.90 324
  -1  -1 -10   34.20    2.90  37
  -1  -1 -10   50.30    2.60 143
  -1  -1 -10   40.20    1.50 213
   1   1  11   72.80    3.40  54
   1   1  11   60.00    3.10 127
   1   1  11   61.10    2.50 206
   1   1  11   58.00    2.60 251
   1   1  11   63.50    3.00 325
  -1  -1 -11   67.40    2.90 144
  -1  -1 -11   57.30    2.10 220
   1   1  12   36.90    2.50  55
   1   1  12   33.80    1.60 203
   1   1  12   35.00    1.90 253
   1   1  12   39.80    2.10 325
  -1  -1 -12   42.70    2.80 145
   1   1  13    2.90    1.00  56
   1   1  13    3.20    0.30 198
   1   1  13    1.60    0.60 255
   1   1  13    1.40    0.80 326
  -1  -1 -13    3.10    0.80 146
   1   1  14   -1.90    1.10  57
   1   1  14    1.60    0.80 327
  -1  -1 -14    0.20    0.90 147
  -1  -1 -14    0.50    0.50 256
   1   1  15   45.10    2.70  58
   1   1  15   39.40    2.70 328
  -1  -1 -15   34.80    2.90 148
  -1  -1 -15   43.30    2.30 257
   1   1  16    4.20    1.90  59
   1   1  16    1.80    1.20 329
  -1  -1 -16    1.50    1.40 149
  -1  -1 -16    6.60    1.00 259
   1   1  17   12.90    2.30  60
   1   1  17   10.30    1.80 329
  -1  -1 -17   12.20    2.00 150
   1   2 -18    1.80    1.30 155
  -1  -2  18    1.10    1.50  65
  -1  -2  18   -0.40    0.80 331
   1   2 -17   -0.10    0.80 154
  -1  -2  17   -2.00    1.00  64
  -1  -2  17    0.70    0.60 330
   1   2 -16    8.70    1.60 153
  -1  -2  16   10.00    1.80  63
  -1  -2  16    3.40    0.70 329
   1   2 -15    6.50    1.20 153
   1   2 -15    4.70    0.40 275
  -1  -2  15    7.20    1.30  63
  -1  -2  15    6.70    0.90 328
   1   2 -14    1.20    1.10 152
   1   2 -14   -0.10    0.30 274
  -1  -2  14    0.00    1.20  62
  -1  -2  14   -0.60    0.40 327
   1   2 -13    4.30    0.90 152
   1   2 -13    1.10    0.20 273
  -1  -2  13   -0.50    0.80  62
  -1  -2  13    1.40    0.40 326
   1   2 -12    4.00    1.10  45
   1   2 -12   -1.40    1.00 152
   1   2 -12   -0.50    0.20 272
  -1  -2  12    1.50    1.20  62
  -1  -2  12    0.90    0.40 325
   1   2 -11   19.50    1.70  46
   1   2 -11   20.60    1.60 151
   1   2 -11   21.30    1.00 271
  -1  -2  11   25.80    1.80  61
  -1  -2  11   20.80    1.50 136
  -1  -2  11   20.60    1.40 324
   1   2 -10    2.70    0.90  47
   1   2 -10    3.50    0.80 151
   1   2 -10    3.30    0.40 271
  -1  -2  10    6.70    0.80  61
  -1  -2  10    5.80    0.80 137
  -1  -2  10    5.70    0.70 324
   1   2  -9   42.60    2.40  49
   1   2  -9   39.40    2.00 151
   1   2  -9   41.10    1.60 272
  -1  -2   9   44.20    2.20  61
  -1  -2   9   42.20    2.20 139
  -1  -2   9   42.20    1.70 323
   1   2  -8   10.20    1.20  50
   1   2  -8   16.00    1.30 151
   1   2  -8   13.30    0.60 273
  -1  -2   8   10.60    1.30  61
  -1  -2   8   13.60    1.00 140
  -1  -2   8   13.90    0.60 206
  -1  -2   8   11.90    0.60 213
  -1  -2   8   13.10    0.80 322
   1   2  -7   25.60    1.60  52
   1   2  -7   22.50    1.30 152
   1   2  -7   23.00    0.90 275
  -1  -2   7   22.40    1.30  62
  -1  -2   7   26.70    1.30 142
  -1  -2   7   25.50    1.10 205
  -1  -2   7   25.30    1.00 219
  -1  -2   7   26.50    1.10 321
   1   2  -6   65.40    2.90  54
   1   2  -6   68.20    2.90 153
   1   2  -6   63.30    2.20 278
  -1  -2   6   60.80    2.60  63
  -1  -2   6   70.80    2.70 144
  -1  -2   6   74.00    2.50 206
  -1  -2   6   65.00    2.50 225
   1   2  -5    1.50    0.50  57
   1   2  -5    1.20    0.50 154
   1   2  -5    1.70    0.20 283
  -1  -2   5    0.60    0.50  64
  -1  -2   5   -0.50    0.70 147
  -1  -2   5    1.90    0.40 206
  -1  -2   5    2.60    0.30 230
  -1  -2   5    1.40    0.30 261
  -1  -2   5    1.60    0.30 320
   1   2  -4  265.40    8.80  60
   1   2  -4  270.70    9.00 157
   1   2  -4  250.20    8.60 196
  -1  -2   4  254.70    9.10  67
  -1  -2   4  280.90    8.50 150
  -1  -2   4  240.80    8.30 273
  -1  -2   4  266.70    8.30 320
   1   2  -3  146.00    5.10  65
   1   2  -3  153.00    5.20 161
   1   2  -3  145.20    5.00 202
  -1  -2   3  140.60    4.90  71
  -1  -2   3  151.70    5.10 155
  -1  -2   3  147.80    4.70 322
   1   2  -2    0.50    0.30  73
   1   2  -2   -0.40    0.40 168
   1   2  -2    0.10    0.30 207
   1   2  -2    0.00    0.40 291
  -1  -2   2    0.50    0.40  78
  -1  -2   2    0.00    0.30 163
   1   2  -1  334.60   10.90  85
   1   2  -1  332.00   11.10 179
   1   2  -1  331.00   10.90 300
   1   2  -1  350.30   10.80 321
  -1  -2   1  329.20   10.80  89
  -1  -2   1  301.00   10.50 175
  -1  -2   1  353.70   10.80 296
   1   2   0  126.70    4.40  99
   1   2   0  135.00    4.60 312
  -1  -2   0  128.20    4.70 103
  -1  -2   0  135.20    4.40 308
   1   2   1    5.30    1.40  25
   1   2   1    9.30    0.80 110
   1   2   1   12.10    0.70 185
  -1  -2  -1   13.10    1.30  20
  -1  -2  -1   10.00    0.90 115
  -1  -2  -1   10.60    0.70 192
   1   2   2  165.80    6.20  32
   1   2   2  175.30    5.90 116
   1   2   2  180.70    6.00 194
  -1  -2  -2  176.00    6.40  26
  -1  -2  -2  164.30    5.90 122
   1   2   3  391.80   13.40  37
   1   2   3  388.90   12.70 120
  -1  -2  -3  406.10   13.40  30
  -1  -2  -3  378.10   12.80 127
   1   2   4  157.80    5.90  40
   1   2   4  150.90    5.60 122
   1   2   4  165.60    5.50 233
   1   2   4  171.10    5.60 318
  -1  -2  -4  158.00    6.00  32
  -1  -2  -4  165.30    5.80 130
   1   2   5    3.50    1.00  43
   1   2   5    1.10    0.70 124
   1   2   5    1.80    0.50 235
   1   2   5    3.60    0.80 319
  -1  -2  -5    1.00    1.40  34
  -1  -2  -5    1.90    0.70 133
   1   2   6   35.30    2.20  45
   1   2   6   33.30    1.80 124
   1   2   6   31.20    1.50 237
   1   2   6   36.10    1.60 319
  -1  -2  -6   29.80    2.50  34
  -1  -2  -6   28.70    1.80 135
   1   2   7   13.10    1.70  47
   1   2   7   11.10    1.00 125
   1   2   7   12.50    0.90 239
   1   2   7    9.20    0.80 320
  -1  -2  -7    9.90    1.40  35
  -1  -2  -7   10.80    1.30 137
   1   2   8    0.50    1.10  48
   1   2   8    2.20    0.80 125
   1   2   8    0.30    0.40 241
   1   2   8    0.30    0.50 321
  -1  -2  -8    0.60    1.00  35
  -1  -2  -8   -1.20    0.60 138
   1   2   9   50.00    2.70  50
   1   2   9   46.50    2.80 125
   1   2   9   46.20    2.10 243
   1   2   9   47.90    2.50 322
  -1  -2  -9   47.40    2.80  35
  -1  -2  -9   47.80    2.60 140
   1   2  10    2.80    1.10  51
   1   2  10    1.40    0.90 125
   1   2  10    4.20    0.70 322
  -1  -2 -10    9.40    1.40  35
  -1  -2 -10    2.20    0.70 141
   1   2  11    0.00    1.00  52
   1   2  11    0.00    1.00 124
   1   2  11    1.00    0.50 247
   1   2  11    4.20    0.70 323
  -1  -2 -11    5.60    0.90 142
  -1  -2 -11    2.90    0.40 210
   1   2  12    9.70    1.60  53
   1   2  12    6.00    0.80 249
   1   2  12    7.20    0.80 324
  -1  -2 -12    8.10    1.20 143
  -1  -2 -12    8.10    0.50 215
   1   2  13    4.70    1.20  54
   1   2  13    4.90    0.50 206
   1   2  13    3.00    0.60 251
   1   2  13   10.70    1.30 325
  -1  -2 -13    4.40    0.90 144
  -1  -2 -13    5.80    0.40 222
   1   2  14   32.10    2.00 253
   1   2  14   28.70    2.10 326
  -1  -2 -14   27.70    2.10 145
   1   2  15    4.90    1.40  56
   1   2  15    8.70    1.60 327
  -1  -2 -15   10.80    1.20 146
   1   2  16   -2.40    1.10  57
   1   2  16    0.40    1.10 327
  -1  -2 -16    1.50    0.90 147
  -1  -2 -16    0.50    0.70 257
   1   2  17    5.60    1.40  58
   1   2  17    0.40    1.20 328
  -1  -2 -17    1.80    0.90 148
   1   3 -18   -1.00    0.80 156
  -1  -3  18    0.00    1.00  66
  -1  -3  18    0.70    0.60 333
   1   3 -17   -0.80    1.20 156
  -1  -3  17    3.90    1.60  66
  -1  -3  17    0.10    0.50 332
   1   3 -16    7.60    1.20 155
  -1  -3  16    5.30    1.40  65
  -1  -3  16    9.80    1.10 331
   1   3 -15   39.60    2.70 155
   1   3 -15   45.50    1.90 280
  -1  -3  15   58.40    3.00  65
  -1  -3  15   46.70    2.50 330
   1   3 -14   25.30    2.20 154
   1   3 -14   22.10    1.00 279
  -1  -3  14   29.60    2.10  64
  -1  -3  14   20.10    1.50 329
   1   3 -13    2.70    1.00 154
   1   3 -13    1.90    0.30 278
  -1  -3  13   -0.70    0.80  64
  -1  -3  13    0.20    0.40 329
   1   3 -12   -0.10    0.70  47
   1   3 -12    2.70    0.80 154
   1   3 -12    1.60    0.30 278
  -1  -3  12    1.80    0.80  64
  -1  -3  12    0.30    0.40 328
   1   3 -11   11.80    1.40  49
   1   3 -11    5.90    1.00 154
   1   3 -11    5.80    0.40 277
  -1  -3  11    7.40    1.10  64
  -1  -3  11    6.00    1.20 139
  -1  -3  11    5.60    0.80 328
   1   3 -10    3.30    0.80  50
   1   3 -10    2.40    0.90 154
   1   3 -10    4.90    0.40 278
  -1  -3  10    1.20    0.80  64
  -1  -3  10    3.80    0.70 140
  -1  -3  10    4.20    0.40 211
  -1  -3  10    4.70    0.50 327
   1   3  -9    3.40    0.80  52
   1   3  -9    2.60    1.00 155
   1   3  -9    2.20    0.20 236
   1   3  -9    1.50    0.30 279
  -1  -3   9   -1.60    0.90  65
  -1  -3   9    0.20    0.50 142
  -1  -3   9    1.90    0.30 217
  -1  -3   9    2.20    0.40 327
   1   3  -8   20.40    1.50  54
   1   3  -8   23.60    1.50 155
   1   3  -8   21.70    0.90 248
   1   3  -8   25.40    1.00 280
  -1  -3   8   17.70    1.30  65
  -1  -3   8   23.70    1.40 144
  -1  -3   8   23.10    1.00 223
  -1  -3   8   24.40    1.00 327
   1   3  -7    1.60    0.70  56
   1   3  -7    3.90    0.70 156
   1   3  -7    1.30    0.30 282
  -1  -3   7    2.00    0.60  66
  -1  -3   7    4.10    0.70 146
  -1  -3   7    2.50    0.30 229
  -1  -3   7    2.00    0.30 257
  -1  -3   7    1.40    0.40 327
   1   3  -6    1.50    0.90  59
   1   3  -6    2.90    0.90 158
   1   3  -6    0.90    0.30 285
  -1  -3   6    2.80    0.80 149
  -1  -3   6    2.00    0.40 264
  -1  -3   6    0.80    0.30 328
   1   3  -5  593.30   18.50  62
   1   3  -5  565.90   18.30 160
   1   3  -5  539.60   18.30 200
  -1  -3   5  544.10   18.10  70
  -1  -3   5  586.90   18.10 152
  -1  -3   5  557.80   18.00 272
  -1  -3   5  561.10   17.80 331
   1   3  -4   42.50    1.90  66
   1   3  -4   43.80    1.90 163
   1   3  -4   43.90    1.80 205
  -1  -3   4   36.60    1.70  73
  -1  -3   4   44.10    1.70 156
  -1  -3   4   43.40    1.50 281
  -1  -3   4   39.80    1.50 340
   1   3  -3  956.90   31.30  72
   1   3  -3  953.70   31.20 168
   1   3  -3 1059.50   31.30 287
  -1  -3   3  975.10   30.80  78
  -1  -3   3  980.60   31.00 162
   1   3  -2  249.10    7.90  79
   1   3  -2  217.40    8.00 175
   1   3  -2  246.40    8.00 293
  -1  -3   2  239.60    7.90  85
  -1  -3   2  237.90    8.20 169
  -1  -3   2  248.80    8.10 288
   1   3  -1   55.10    2.60   4
   1   3  -1   50.20    1.90  88
   1   3  -1   44.40    2.00 301
  -1  -3   1   51.30    2.10  94
  -1  -3   1   45.20    1.90 178
  -1  -3   1   42.20    1.60 296
   1   3   0  465.10   16.10  13
   1   3   0  484.10   15.50  98
   1   3   0  494.40   15.90 312
  -1  -3   0  541.90   16.50   8
  -1  -3   0  411.80   15.10 103
  -1  -3   0  468.30   15.10 305
   1   3   1    0.40    1.50  21
   1   3   1    1.70    0.80 105
  -1  -3  -1   -1.30    1.20  15
  -1  -3  -1    0.50    0.80 111
  -1  -3  -1    2.00    0.40 191
  -1  -3  -1    0.80    0.50 314
   1   3   2  750.50   25.80  28
   1   3   2  792.70   25.20 111
   1   3   2  808.40   25.20 191
  -1  -3  -2  789.20   26.10  21
  -1  -3  -2  762.50   25.00 118
   1   3   3  519.00   17.90  33
   1   3   3  542.90   17.80 115
  -1  -3  -3  540.80   18.90  25
  -1  -3  -3  533.20   17.60 123
   1   3   4  121.60    5.80  37
   1   3   4  130.70    4.80 118
  -1  -3  -4  116.20    5.10  28
  -1  -3  -4  125.10    4.90 127
   1   3   5    1.30    1.60  39
   1   3   5    5.40    1.10 119
  -1  -3  -5    6.00    1.50  29
  -1  -3  -5    3.60    1.10 129
   1   3   6    0.90    1.00  42
   1   3   6    1.70    0.90 121
   1   3   6   -0.40    0.60 233
  -1  -3  -6    0.00    0.60 132
   1   3   7   43.20    2.60  44
   1   3   7   39.70    2.30 121
   1   3   7   40.90    1.80 235
   1   3   7   46.30    2.20 318
  -1  -3  -7   48.00    2.40 134
   1   3   8   19.20    1.60  46
   1   3   8   14.10    1.20 122
   1   3   8   19.90    1.10 237
   1   3   8   18.40    1.20 319
  -1  -3  -8   15.80    1.90  32
  -1  -3  -8   22.90    1.40 136
   1   3   9    4.80    1.50  47
   1   3   9    7.00    1.00 122
   1   3   9    8.00    0.80 239
   1   3   9    8.30    0.80 320
  -1  -3  -9   10.60    1.40  32
  -1  -3  -9   11.30    1.30 137
   1   3  10    5.80    1.30  49
   1   3  10    6.50    1.10 122
   1   3  10    6.80    0.90 241
   1   3  10    8.50    0.80 321
  -1  -3 -10    6.80    0.90 139
   1   3  11   -2.90    1.00  50
   1   3  11    0.70    0.60 243
   1   3  11   -0.60    0.60 322
  -1  -3 -11    1.30    0.90 140
   1   3  12    0.30    1.50  51
   1   3  12    3.00    0.70 246
   1   3  12   -0.20    0.60 323
  -1  -3 -12    0.30    1.10 141
  -1  -3 -12    1.30    0.30 209
   1   3  13   46.20    3.30  53
   1   3  13   44.40    2.30 248
   1   3  13   36.90    2.20 324
  -1  -3 -13   43.10    3.00 143
  -1  -3 -13   42.50    2.00 214
   1   3  14    1.70    1.20  54
   1   3  14    0.20    0.70 325
  -1  -3 -14    0.20    0.80 144
  -1  -3 -14    0.10    0.20 219
   1   3  15   -1.80    1.20  55
   1   3  15    1.10    0.60 252
   1   3  15    2.10    1.10 326
  -1  -3 -15    4.90    1.10 145
   1   3  16    4.90    1.80  56
   1   3  16    0.60    1.20 327
  -1  -3 -16    0.60    1.10 146
   1   3  17   -2.00    1.10  57
   1   3  17    1.40    1.20 327
  -1  -3 -17    0.50    1.00 147
   1   4 -18   -0.10    1.00 158
  -1  -4  18   -2.10    1.00  68
  -1  -4  18   -1.30    0.50 335
   1   4 -17   15.70    1.80 157
  -1  -4  17   11.10    1.20 334
   1   4 -16   -1.40    0.70 157
  -1  -4  16   -0.30    1.00  67
  -1  -4  16    0.30    0.80 333
   1   4 -15    2.50    1.00 157
   1   4 -15    1.00    0.30 284
  -1  -4  15    1.90    0.90  67
  -1  -4  15   -0.70    0.40 333
   1   4 -14   12.50    1.80 157
   1   4 -14    9.60    0.60 283
  -1  -4  14    3.10    1.30  67
  -1  -4  14    8.20    1.00 332
   1   4 -13    4.30    1.20 157
   1   4 -13    4.20    0.40 282
  -1  -4  13    3.40    0.50 332
   1   4 -12   21.10    2.00  49
   1   4 -12   24.60    1.80 157
   1   4 -12   17.60    1.00 282
  -1  -4  12   20.80    1.60  67
  -1  -4  12   19.60    1.20 332
   1   4 -11   45.40    2.80  51
   1   4 -11   49.90    2.50 157
   1   4 -11   51.00    1.90 282
  -1  -4  11   53.20    2.60  67
  -1  -4  11   58.20    3.00 141
  -1  -4  11   48.00    1.90 213
  -1  -4  11   50.40    2.20 331
   1   4 -10    3.10    0.90  53
   1   4 -10   -0.20    0.60 157
   1   4 -10    2.30    0.20 244
   1   4 -10    2.30    0.30 283
  -1  -4  10    5.40    0.80  67
  -1  -4  10    1.20    0.60 143
  -1  -4  10    1.60    0.30 220
  -1  -4  10    1.80    0.60 332
   1   4  -9   98.00    4.70  55
   1   4  -9  103.10    4.00 158
   1   4  -9   95.00    3.40 253
   1   4  -9   98.40    3.50 284
  -1  -4   9  104.60    3.80  68
  -1  -4   9   91.30    3.90 145
  -1  -4   9   90.10    3.40 226
  -1  -4   9   91.10    3.60 332
   1   4  -8   -0.30    0.50  57
   1   4  -8    0.10    0.60 159
  -1  -4   8   -1.00    0.50  69
  -1  -4   8    0.50    0.50 147
  -1  -4   8    0.00    0.20 259
  -1  -4   8    1.30    0.40 333
   1   4  -7   67.30    3.10  59
   1   4  -7   74.60    2.90 160
   1   4  -7   73.20    2.70 196
  -1  -4   7   77.00    3.00  70
  -1  -4   7   61.20    3.00 149
  -1  -4   7   76.00    2.60 265
  -1  -4   7   78.90    2.80 335
   1   4  -6   24.90    1.60  62
   1   4  -6   29.90    1.60 162
   1   4  -6   26.30    1.20 202
  -1  -4   6   24.30    1.40  72
  -1  -4   6   27.50    1.50 152
  -1  -4   6   27.60    1.20 271
  -1  -4   6   24.10    1.10 339
   1   4  -5   27.00    1.40  66
   1   4  -5   29.30    1.30 165
   1   4  -5   25.60    1.20 207
  -1  -4   5   26.80    1.60  75
  -1  -4   5   27.80    1.20 156
  -1  -4   5   24.70    1.10 278
  -1  -4   5   27.60    1.00 348
   1   4  -4  360.70   12.00  71
   1   4  -4  347.10   11.70 168
  -1  -4   4  349.00   12.00  78
  -1  -4   4  367.60   12.40 161
  -1  -4   4  362.80   11.60 284
   1   4  -3    7.60    0.60  76
   1   4  -3    4.40    0.80 173
   1   4  -3    6.40    0.50 290
  -1  -4   3    8.90    0.90  83
   1   4  -2   33.70    1.70  83
   1   4  -2   37.40    1.60 296
  -1  -4   2   37.70    1.70  89
  -1  -4   2   40.90    2.00 173
  -1  -4   2   40.50    1.50 288
   1   4  -1   38.00    2.20   6
   1   4  -1   45.60    2.00  90
   1   4  -1   42.70    1.60 303
  -1  -4   1   38.70    1.90  96
  -1  -4   1   38.50    1.80 180
  -1  -4   1   42.80    1.60 295
   1   4   0    3.90    1.60  13
   1   4   0    2.00    0.80  97
   1   4   0   -1.10    0.60 312
  -1  -4   0   -1.30    1.30   7
  -1  -4   0    0.30    1.00 103
  -1  -4   0    1.30    0.40 303
   1   4   1  283.10   10.30  20
   1   4   1  244.00    8.80 103
  -1  -4  -1  269.10   10.30  13
  -1  -4  -1  299.00    9.90 110
  -1  -4  -1  285.70    9.50 191
  -1  -4  -1  268.90    9.30 311
   1   4   2  580.60   22.60  25
   1   4   2  672.90   20.50 108
   1   4   2  617.70   20.20 187
  -1  -4  -2  634.60   21.30  18
  -1  -4  -2  568.90   20.20 115
   1   4   3    5.80    1.60  30
   1   4   3    5.60    0.80 111
   1   4   3    2.90    0.50 193
  -1  -4  -3    2.60    0.80 120
   1   4   4   73.20    3.70  34
   1   4   4   92.20    3.60 114
  -1  -4  -4   93.00    4.10  24
  -1  -4  -4   86.60    3.60 124
   1   4   5  122.10    5.30  37
   1   4   5  133.40    5.10 116
  -1  -4  -5  127.20    6.00  26
  -1  -4  -5  128.20    5.10 127
   1   4   6  100.20    5.20  39
   1   4   6  106.70    4.20 117
  -1  -4  -6  101.20    4.70  27
  -1  -4  -6   96.90    3.90 129
   1   4   7   44.10    3.30  42
   1   4   7   48.10    2.70 118
   1   4   7   59.20    2.40 233
  -1  -4  -7   42.60    3.10  28
  -1  -4  -7   51.10    2.60 132
   1   4   8   -1.80    1.50  44
   1   4   8    3.70    0.70 119
   1   4   8    1.70    0.70 235
   1   4   8    3.10    0.70 318
  -1  -4  -8    2.10    1.10  29
  -1  -4  -8   -0.20    1.00 134
   1   4   9    3.30    1.50  45
   1   4   9   -0.90    0.60 119
   1   4   9   -0.50    0.60 237
   1   4   9   -0.30    0.50 319
  -1  -4  -9   -3.20    1.50  29
  -1  -4  -9   -0.60    1.00 135
   1   4  10   30.10    3.00  47
   1   4  10   31.40    1.80 239
   1   4  10   25.10    1.60 320
  -1  -4 -10   25.90    1.80 137
   1   4  11    5.40    1.60  48
   1   4  11    3.10    0.60 241
   1   4  11    1.70    0.70 321
  -1  -4 -11    2.40    1.20 138
   1   4  12   11.20    1.00 243
   1   4  12   12.70    1.10 322
  -1  -4 -12   16.30    1.40 140
   1   4  13   25.60    2.50  51
   1   4  13   20.30    1.40 245
   1   4  13   22.70    1.60 323
  -1  -4 -13   24.90    1.90 141
  -1  -4 -13   20.70    1.20 210
   1   4  14   10.60    2.10  52
   1   4  14    7.30    0.90 247
   1   4  14    5.50    0.90 324
  -1  -4 -14    4.90    1.40 142
  -1  -4 -14    6.10    0.60 214
   1   4  15   -3.90    1.60  54
   1   4  15    2.20    0.80 250
   1   4  15    5.90    1.20 325
  -1  -4 -15    9.50    1.70 144
   1   4  16   -1.90    1.20  55
  -1  -4 -16   -1.30    0.90 145
   1   5 -18    7.70    1.70 159
  -1  -5  18    2.20    1.70  69
  -1  -5  18    7.50    1.10 337
  -1  -5  17   -2.80    0.90  69
  -1  -5  17   -0.80    0.50 337
   1   5 -16    0.70    0.90 159
  -1  -5  16    1.40    1.00  69
  -1  -5  16   -0.70    0.70 336
   1   5 -15    3.00    0.80 159
  -1  -5  15    3.10    1.00  69
  -1  -5  15    4.20    0.70 336
   1   5 -14    3.80    1.00 159
  -1  -5  14    1.30    0.80  69
  -1  -5  14    0.40    0.60 336
   1   5 -13   23.20    1.90 159
   1   5 -13   26.00    1.30 286
  -1  -5  13   28.90    2.30  69
  -1  -5  13   26.70    1.70 336
   1   5 -12   20.10    1.60 159
   1   5 -12   21.30    0.80 238
   1   5 -12   19.20    1.00 286
  -1  -5  12   21.70    1.50  69
  -1  -5  12   22.70    1.00 215
  -1  -5  12   22.00    1.30 336
   1   5 -11    3.40    1.00  53
   1   5 -11    4.80    1.10 160
   1   5 -11    2.50    0.30 247
   1   5 -11    3.70    0.30 286
  -1  -5  11    5.60    1.20  70
  -1  -5  11    3.20    0.90 143
  -1  -5  11    3.30    0.40 222
  -1  -5  11    4.20    0.60 336
   1   5 -10    1.80    0.70  55
   1   5 -10    2.10    0.80 160
  -1  -5  10   -1.10    0.70  70
  -1  -5  10    0.60    0.50 145
  -1  -5  10    0.30    0.20 228
  -1  -5  10    0.70    0.30 337
   1   5  -9   13.80    1.30  57
   1   5  -9   16.80    1.30 161
  -1  -5   9   13.30    1.20  71
  -1  -5   9   12.60    1.30 147
  -1  -5   9   14.60    0.90 260
  -1  -5   9   17.00    0.90 339
   1   5  -8   89.10    3.60  60
   1   5  -8   92.60    3.50 162
   1   5  -8   78.90    3.10 198
  -1  -5   8   82.80    3.20  72
  -1  -5   8   78.70    3.20 150
  -1  -5   8   81.40    3.10 265
  -1  -5   8   83.40    3.00 341
   1   5  -7  122.80    4.50  63
   1   5  -7  112.50    4.50 164
   1   5  -7  116.90    4.40 203
  -1  -5   7  119.90    4.30  74
  -1  -5   7  125.90    4.70 153
  -1  -5   7  117.10    4.30 270
  -1  -5   7  111.70    4.20 346
   1   5  -6   23.30    1.20  66
   1   5  -6   20.40    1.30 166
   1   5  -6   23.00    0.90 318
  -1  -5   6   22.90    1.20  76
  -1  -5   6   21.20    1.30 156
  -1  -5   6   23.50    1.10 275
   1   5  -5    9.30    0.90  70
   1   5  -5    8.20    0.90 169
   1   5  -5    9.50    0.40 327
  -1  -5   5    5.80    0.80  79
  -1  -5   5    7.40    0.90 160
  -1  -5   5    7.70    0.60 281
   1   5  -4   21.80    1.20  74
   1   5  -4   17.60    1.40 173
   1   5  -4   27.90    1.30 288
   1   5  -4   23.30    0.90 345
  -1  -5   4   19.60    1.50  83
  -1  -5   4   26.20    1.20 164
  -1  -5   4   24.90    1.10 285
   1   5  -3   37.70    1.80  79
   1   5  -3   36.60    1.80 177
   1   5  -3   34.10    1.60 292
  -1  -5   3   43.20    2.00  87
  -1  -5   3   33.90    1.70 169
   1   5  -2    0.90    1.10   2
   1   5  -2    2.10    0.80  84
  -1  -5   2    0.70    0.70  92
  -1  -5   2    1.10    0.90 174
  -1  -5   2    3.50    0.40 288
   1   5  -1    2.50    1.30   8
   1   5  -1    1.30    0.60  90
   1   5  -1    2.00    0.60 304
  -1  -5   1   -0.90    0.70  98
  -1  -5   1    1.10    0.70 180
  -1  -5   1    1.40    0.50 294
   1   5   0  161.90    5.80  14
   1   5   0  129.10    5.20  96
   1   5   0  130.00    4.90 312
  -1  -5   0  137.80    5.90   6
  -1  -5   0  138.20    5.30 104
  -1  -5   0  142.80    4.90 301
   1   5   1   27.40    2.00  19
   1   5   1   25.70    1.50 101
  -1  -5  -1   28.80    2.10  11
  -1  -5  -1   33.00    1.80 109
  -1  -5  -1   31.60    1.30 192
  -1  -5  -1   31.70    1.30 308
   1   5   2  285.00    9.90  24
   1   5   2  257.30    9.30 105
   1   5   2  251.50    9.10 182
  -1  -5  -2  272.40   10.70  15
  -1  -5  -2  291.00   10.00 114
  -1  -5  -2  277.80    9.50 314
   1   5   3    6.80    1.40  28
   1   5   3    7.20    1.00 108
   1   5   3    6.10    0.50 189
  -1  -5  -3    3.40    1.20  18
  -1  -5  -3    8.40    0.90 118
   1   5   4    4.90    1.40  32
   1   5   4    2.60    0.70 111
  -1  -5  -4    3.70    1.20  21
  -1  -5  -4    4.50    0.80 122
   1   5   5  497.30   18.10  35
   1   5   5  503.50   17.00 113
  -1  -5  -5  481.40   18.80  23
  -1  -5  -5  517.70   17.30 125
   1   5   6  179.50    8.30  37
   1   5   6  208.50    7.60 114
  -1  -5  -6  179.80    7.80  24
  -1  -5  -6  183.50    6.90 127
   1   5   7    7.30    1.60  40
   1   5   7   11.60    1.50 115
  -1  -5  -7   10.50    2.10  25
  -1  -5  -7   10.00    1.10 130
   1   5   8   43.00    2.60  42
   1   5   8   46.90    2.80 116
   1   5   8   43.80    2.10 233
  -1  -5  -8   49.60    3.10  26
  -1  -5  -8   48.20    2.40 132
   1   5   9   38.10    2.90  44
   1   5   9   31.70    1.90 235
   1   5   9   25.60    1.60 318
  -1  -5  -9   35.30    2.40 134
   1   5  10    4.20    1.80  45
   1   5  10    3.50    0.80 237
   1   5  10    1.20    0.80 319
  -1  -5 -10    5.70    1.30 135
   1   5  11    9.20    1.90  47
   1   5  11    2.10    0.80 239
   1   5  11    3.70    0.90 320
  -1  -5 -11    4.80    1.10 137
   1   5  12    2.50    1.80  48
   1   5  12   -0.60    0.70 241
   1   5  12    1.50    0.70 321
  -1  -5 -12    5.20    1.30 138
   1   5  13   -1.40    1.10  50
   1   5  13    0.80    0.60 243
   1   5  13    0.20    0.70 322
  -1  -5 -13   -0.20    0.80 140
   1   5  14    5.40    1.50  51
   1   5  14    2.90    0.60 245
   1   5  14    2.70    0.90 323
  -1  -5 -14    5.80    1.20 141
  -1  -5 -14    1.80    0.50 210
   1   5  15   21.20    2.90  52
   1   5  15   13.20    1.40 247
   1   5  15   10.90    1.70 324
  -1  -5 -15    9.60    1.80 142
   1   5  16    1.10    1.90  54
   1   5  16    1.80    0.90 325
  -1  -5 -16   -1.00    1.40 144
   1   6 -18    6.30    1.40 161
  -1  -6  18    9.80    1.70  71
   1   6 -17    1.20    0.90 161
  -1  -6  17    2.70    1.00  71
  -1  -6  17    0.80    0.60 340
   1   6 -16   -1.20    0.70 161
  -1  -6  16    0.90    1.10  71
  -1  -6  16    1.80    0.80 340
   1   6 -15    4.20    1.00 161
  -1  -6  15    0.10    1.00  71
  -1  -6  15    6.10    0.80 340
   1   6 -14    2.50    0.90 161
  -1  -6  14    0.40    0.90  71
  -1  -6  14    0.60    0.50 340
   1   6 -13    4.70    0.80 161
   1   6 -13    6.50    0.40 240
  -1  -6  13    6.40    1.10  71
  -1  -6  13    7.60    0.50 216
  -1  -6  13    9.30    0.70 340
   1   6 -12   11.60    0.60 249
  -1  -6  12   11.50    1.50  72
  -1  -6  12    8.40    0.60 223
  -1  -6  12   13.10    0.90 341
   1   6 -11   32.00    2.60  56
   1   6 -11   36.90    2.20 162
  -1  -6  11   34.40    2.00  72
  -1  -6  11   30.10    1.40 229
  -1  -6  11   35.10    1.70 342
   1   6 -10   20.80    1.70  58
   1   6 -10   21.60    1.50 163
  -1  -6  10   16.00    1.60  73
  -1  -6  10   24.70    1.70 148
  -1  -6  10   17.80    1.10 260
  -1  -6  10   21.70    1.10 344
   1   6  -9    3.20    0.80  60
   1   6  -9    5.30    0.90 164
   1   6  -9    2.70    0.40 198
  -1  -6   9    2.00    0.70  74
  -1  -6   9    7.00    0.90 150
  -1  -6   9    2.30    0.50 264
  -1  -6   9    2.70    0.40 346
   1   6  -8    3.40    0.90  62
   1   6  -8    7.30    1.10 166
   1   6  -8    5.50    0.50 203
  -1  -6   8    5.30    1.10  76
  -1  -6   8    2.10    0.80 152
  -1  -6   8    3.20    0.40 269
  -1  -6   8    3.80    0.40 351
   1   6  -7   19.80    1.30  65
   1   6  -7   14.50    1.30 167
   1   6  -7   19.50    0.80 318
  -1  -6   7   19.70    1.50  77
  -1  -6   7   14.70    1.20 155
  -1  -6   7   18.40    1.00 273
   1   6  -6    2.10    0.70  68
  -1  -6   6   -0.30    0.90  80
  -1  -6   6   -0.50    0.70 158
  -1  -6   6    1.00    0.30 278
   1   6  -5   12.80    0.90  72
   1   6  -5    9.90    1.20 173
   1   6  -5   12.20    0.90 288
   1   6  -5   10.10    0.50 338
  -1  -6   5    7.50    1.10  83
  -1  -6   5    9.20    0.70 282
   1   6  -4  120.10    4.60  76
   1   6  -4  119.30    4.90 176
   1   6  -4  126.50    4.40 291
  -1  -6   4  119.70    4.60  86
  -1  -6   4  118.90    4.60 166
  -1  -6   4  121.10    4.20 286
   1   6  -3  253.80    8.70  81
   1   6  -3  232.90    8.70 180
   1   6  -3  243.00    8.30 295
  -1  -6   3  245.20    8.70  90
  -1  -6   3  260.90    8.70 171
   1   6  -2  155.30    6.30   5
   1   6  -2  147.40    5.70  86
   1   6  -2  137.50    5.00 300
  -1  -6   2  162.90    6.00  95
  -1  -6   2  158.70    6.10 176
  -1  -6   2  150.30    5.40 288
   1   6  -1   17.70    2.20   9
   1   6  -1   16.10    1.30  90
   1   6  -1   17.40    0.90 306
  -1  -6   1   15.90    1.70  99
  -1  -6   1   17.90    1.60 180
  -1  -6   1   21.50    1.00 293
   1   6   0   26.00    2.30  14
   1   6   0   25.50    1.50  95
   1   6   0   24.70    1.20 313
  -1  -6   0   32.40    1.90   5
  -1  -6   0   22.30    1.70 104
  -1  -6   0   23.20    1.10 299
   1   6   1   25.10    2.00  19
   1   6   1   28.80    1.70  99
  -1  -6  -1   33.00    2.40   9
  -1  -6  -1   24.00    1.50 109
  -1  -6  -1   30.30    1.20 194
  -1  -6  -1   31.60    1.30 305
   1   6   2  323.50   12.20  23
   1   6   2  302.00   11.00 103
  -1  -6  -2  299.10   11.70  13
  -1  -6  -2  333.80   11.00 113
  -1  -6  -2  321.80   11.20 311
   1   6   3   36.80    2.80  27
   1   6   3   54.70    2.70 106
   1   6   3   46.50    1.80 185
  -1  -6  -3   38.30    2.90  16
  -1  -6  -3   53.40    2.40 117
  -1  -6  -3   51.70    2.10 315
   1   6   4  480.90   18.40  30
   1   6   4  494.00   16.80 108
   1   6   4  466.40   15.90 190
  -1  -6  -4  478.30   18.80  18
  -1  -6  -4  491.90   16.20 120
   1   6   5  216.20    8.90  33
   1   6   5  226.00    8.60 110
   1   6   5  224.10    7.80 193
  -1  -6  -5  213.80    9.10  20
  -1  -6  -5  229.40    8.20 123
   1   6   6  185.80    7.80  36
   1   6   6  193.70    7.50 112
  -1  -6  -6  164.30    7.20  22
  -1  -6  -6  168.20    6.30 126
   1   6   7    2.90    1.40  38
   1   6   7    2.00    0.70 113
  -1  -6  -7    8.00    1.40  23
  -1  -6  -7    1.50    0.70 128
   1   6   8    7.40    1.90  40
   1   6   8    3.00    0.70 114
  -1  -6  -8    1.60    0.80 130
   1   6   9    4.70    1.60  42
   1   6   9    7.80    1.50 114
   1   6   9    5.20    0.70 233
   1   6   9    4.10    0.80 318
  -1  -6  -9    5.00    1.00 132
   1   6  10   25.20    2.30  44
   1   6  10   17.40    1.50 235
   1   6  10   22.20    1.50 319
  -1  -6 -10   15.00    1.60 134
   1   6  11    7.20    1.00 320
  -1  -6 -11   12.70    1.60 136
   1   6  12    1.90    1.70  47
   1   6  12    0.00    0.70 239
   1   6  12    0.50    0.70 321
  -1  -6 -12   -0.20    0.90 137
   1   6  13    2.30    2.00  49
   1   6  13    6.00    0.80 241
   1   6  13    9.40    1.00 322
  -1  -6 -13    3.10    1.40 139
   1   6  14   -1.20    1.10  50
   1   6  14    1.10    0.70 243
   1   6  14    1.00    1.20 323
  -1  -6 -14   -0.70    1.00 140
   1   6  15    3.20    2.00  51
   1   6  15    6.20    1.00 245
   1   6  15    5.10    1.30 324
  -1  -6 -15    4.90    1.60 141
   1   6  16   -0.50    1.70  53
   1   7 -18   -1.80    0.80 163
  -1  -7  18    0.60    1.10  73
   1   7 -17    4.90    1.20 163
  -1  -7  17   -1.30    0.90  73
  -1  -7  17    2.50    0.80 344
   1   7 -16   22.30    2.10 163
  -1  -7  16   16.50    1.90  73
  -1  -7  16   23.70    1.70 344
   1   7 -15    6.20    1.10 163
  -1  -7  15    3.00    0.90  73
  -1  -7  15    3.00    0.70 344
   1   7 -14    5.20    1.10 163
   1   7 -14    2.60    0.20 241
  -1  -7  14    1.00    0.80  73
  -1  -7  14    1.80    0.30 216
   1   7 -13    3.30    1.20 163
   1   7 -13    0.40    0.20 249
  -1  -7  13    2.90    1.20  73
  -1  -7  13    0.90    0.30 223
  -1  -7  13    0.60    0.30 345
   1   7 -12   12.00    1.40 164
  -1  -7  12    8.30    1.10  74
  -1  -7  12    7.80    0.70 229
  -1  -7  12    6.70    0.70 346
   1   7 -11    1.10    1.00  58
   1   7 -11    1.90    0.90 165
  -1  -7  11    1.80    0.90  75
  -1  -7  11    2.50    0.50 259
  -1  -7  11    1.20    0.40 348
   1   7 -10   16.60    1.30  60
   1   7 -10   22.20    1.70 166
   1   7 -10   19.80    1.00 198
  -1  -7  10   26.50    1.70  76
  -1  -7  10   21.80    1.50 150
  -1  -7  10   21.00    1.20 263
  -1  -7  10   17.00    0.90 351
   1   7  -9    3.80    0.70  62
   1   7  -9    0.70    0.70 167
  -1  -7   9    4.40    1.00  77
  -1  -7   9    1.30    0.60 152
  -1  -7   9    2.90    0.60 268
   1   7  -8   16.60    1.30  65
   1   7  -8   20.80    1.80 169
   1   7  -8   17.60    1.00 207
  -1  -7   8   13.30    1.40  79
  -1  -7   8   20.80    1.30 155
  -1  -7   8   16.90    1.10 272
   1   7  -7    5.70    0.80  67
   1   7  -7    9.40    1.20 170
   1   7  -7    6.50    0.30 324
  -1  -7   7    4.10    1.10  80
  -1  -7   7    8.00    1.00 157
  -1  -7   7    4.00    0.60 276
   1   7  -6   11.10    1.00  71
   1   7  -6   11.60    1.00 173
   1   7  -6    9.30    1.00 287
   1   7  -6    8.80    0.50 334
  -1  -7   6   11.80    1.00  83
  -1  -7   6   13.10    1.10 161
  -1  -7   6    8.90    0.70 279
   1   7  -5   24.60    1.30  74
   1   7  -5   30.00    1.80 176
   1   7  -5   20.50    1.20 290
   1   7  -5   22.10    1.00 346
  -1  -7   5   26.60    1.80  86
  -1  -7   5   19.30    1.30 164
  -1  -7   5   23.40    1.10 283
   1   7  -4  103.60    4.20  78
   1   7  -4   91.20    3.90 179
   1   7  -4   98.90    3.60 293
  -1  -7   4   99.10    4.10  89
  -1  -7   4  101.30    3.80 168
  -1  -7   4  108.10    3.70 286
   1   7  -3    5.80    1.90   3
   1   7  -3   11.80    0.70 297
  -1  -7   3   10.10    1.40  93
  -1  -7   3   14.00    1.00 172
   1   7  -2   80.50    4.40   7
   1   7  -2   79.40    3.50  86
   1   7  -2   78.40    3.00 302
  -1  -7   2   77.30    4.00  96
  -1  -7   2   75.00    3.20 176
  -1  -7   2   89.60    3.00 287
   1   7  -1    3.70    1.90  11
   1   7  -1    3.00    0.60 307
  -1  -7   1    1.70    0.70 180
  -1  -7   1    5.10    0.50 292
   1   7   0    3.00    1.50  15
   1   7   0    2.60    0.70  94
   1   7   0    4.20    0.50 314
  -1  -7   0    5.70    1.40   4
  -1  -7   0    3.80    0.90 105
  -1  -7   0    4.30    0.40 184
  -1  -7   0    6.00    0.60 297
   1   7   1  157.80    7.00  19
   1   7   1  137.50    5.60  98
  -1  -7  -1  153.60    6.80   8
  -1  -7  -1  156.50    6.20 109
  -1  -7  -1  152.70    5.60 303
   1   7   2   -0.90    2.00  23
   1   7   2    0.80    0.60 101
  -1  -7  -2    5.50    1.50  11
  -1  -7  -2   -1.50    1.00 113
  -1  -7  -2    1.40    0.40 308
   1   7   3  188.20    7.70  26
   1   7   3  196.70    7.60 104
  -1  -7  -3  200.30    8.50  14
  -1  -7  -3  201.00    7.50 116
  -1  -7  -3  196.70    7.10 312
   1   7   4   94.00    5.20  29
   1   7   4   93.80    4.30 106
   1   7   4   95.30    3.60 186
  -1  -7  -4   85.20    4.50  16
  -1  -7  -4  111.70    4.40 119
  -1  -7  -4  109.30    4.00 316
   1   7   5    1.90    0.80 108
   1   7   5    2.90    0.50 189
  -1  -7  -5    0.10    1.00  18
  -1  -7  -5    3.10    0.80 122
   1   7   6   41.20    3.50  35
   1   7   6   46.90    2.80 109
   1   7   6   45.80    2.00 192
  -1  -7  -6   33.10    2.90  19
  -1  -7  -6   51.50    2.70 125
   1   7   7   19.10    2.30  37
   1   7   7   17.70    1.70 111
   1   7   7   23.50    1.30 194
  -1  -7  -7   17.00    2.20  21
  -1  -7  -7   19.20    1.40 127
   1   7   8    4.70    1.60  39
   1   7   8    4.50    1.20 111
  -1  -7  -8   -0.10    0.90 129
   1   7   9    8.60    1.70  41
   1   7   9    9.20    0.90 232
  -1  -7  -9    5.20    1.30 131
   1   7  10   41.10    3.20  43
   1   7  10   38.30    2.10 234
   1   7  10   34.10    1.90 318
   1   7  11    2.40    2.20  45
   1   7  11    3.90    1.00 236
   1   7  11    9.50    1.10 319
  -1  -7 -11    6.20    1.50 135
   1   7  12   -0.70    1.40  46
   1   7  12    4.50    1.00 238
   1   7  12    3.50    0.70 320
  -1  -7 -12    1.10    1.00 136
   1   7  13    4.30    2.30  48
   1   7  13    8.70    1.20 240
   1   7  13   13.60    1.50 321
  -1  -7 -13    7.00    1.70 138
   1   7  14    1.70    1.00 242
   1   7  14    2.00    0.90 322
  -1  -7 -14    0.70    1.10 139
   1   7  15    0.60    2.00  50
   1   7  15    0.30    1.00 323
  -1  -7 -15    7.00    1.70 140
   1   8 -18    9.60    1.70 165
  -1  -8  18    5.80    1.70  75
   1   8 -17    0.20    1.30 165
  -1  -8  17    6.60    1.80  75
   1   8 -16    2.60    1.30 165
  -1  -8  16    4.20    1.40  75
  -1  -8  16    0.30    0.40 348
   1   8 -15   11.40    1.60 165
  -1  -8  15    8.90    1.30  75
  -1  -8  15    9.40    1.00 349
   1   8 -14    1.70    0.80 165
  -1  -8  14   -1.00    0.90  75
  -1  -8  14    0.80    0.30 223
  -1  -8  14    0.50    0.40 350
  -1  -8  13    2.80    0.90  76
  -1  -8  13   -0.30    0.30 229
  -1  -8  13   -0.60    0.40 351
   1   8 -12    5.80    1.40 166
  -1  -8  12    8.30    1.40  76
  -1  -8  12    7.40    0.90 259
   1   8 -11    4.70    1.00 167
   1   8 -11    6.80    0.60 197
  -1  -8  11    6.20    1.20  77
  -1  -8  11    8.90    0.80 263
   1   8 -10   16.80    1.40  62
   1   8 -10   16.10    1.60 168
   1   8 -10   16.70    1.00 202
  -1  -8  10   14.50    1.30  78
  -1  -8  10   12.00    1.00 266
   1   8  -9    2.30    0.80  64
   1   8  -9    0.60    1.20 170
   1   8  -9    1.20    0.50 206
  -1  -8   9    4.40    1.10  80
  -1  -8   9   -0.30    0.60 154
  -1  -8   9    0.00    0.30 270
   1   8  -8    3.30    0.90  67
   1   8  -8    2.90    0.90 171
   1   8  -8    4.50    0.30 322
  -1  -8   8    1.80    0.80  81
  -1  -8   8    8.40    1.10 157
  -1  -8   8    4.00    0.60 274
   1   8  -7    1.60    0.50  69
   1   8  -7   -1.30    0.80 173
   1   8  -7   -0.50    0.60 288
   1   8  -7    0.20    0.10 330
  -1  -8   7   -0.70    0.80  83
  -1  -8   7    1.30    0.50 159
  -1  -8   7    0.90    0.30 277
   1   8  -6    8.30    1.20 176
   1   8  -6    5.40    0.80 290
   1   8  -6    6.30    0.40 340
  -1  -8   6   11.20    1.40  86
  -1  -8   6    3.50    0.80 162
  -1  -8   6    6.60    0.70 280
   1   8  -5   67.60    2.90  76
   1   8  -5   60.90    2.90 178
   1   8  -5   61.70    2.50 292
   1   8  -5   58.30    2.30 351
  -1  -8   5   70.40    2.90  88
  -1  -8   5   71.40    3.30 166
  -1  -8   5   66.60    2.80 283
   1   8  -4   35.40    2.70   1
   1   8  -4   40.30    2.10  79
   1   8  -4   40.30    1.70 295
  -1  -8   4   33.50    2.10  91
  -1  -8   4   34.50    2.10 169
  -1  -8   4   41.50    1.70 286
   1   8  -3   -1.30    1.60   5
   1   8  -3   -0.40    0.70  83
   1   8  -3    0.70    0.40 299
  -1  -8   3   -1.10    1.10  95
  -1  -8   3    1.30    0.50 173
   1   8  -2   35.80    2.70   8
   1   8  -2   29.70    1.50 304
  -1  -8   2   35.30    2.10  98
  -1  -8   2   31.30    2.00 176
  -1  -8   2   37.70    1.60 287
   1   8  -1    0.00    1.30  12
   1   8  -1   -0.30    0.30 309
  -1  -8   1   -1.10    0.80 102
  -1  -8   1    0.80    0.80 180
  -1  -8   1    0.20    0.30 291
   1   8   0   39.20    3.20  15
   1   8   0   48.70    2.60  93
   1   8   0   43.30    1.80 315
  -1  -8   0   47.60    2.90   3
  -1  -8   0   35.50    2.30 105
  -1  -8   0   39.30    1.60 187
  -1  -8   0   40.70    1.70 296
   1   8   1    9.40    1.70  19
   1   8   1    9.50    1.20  97
  -1  -8  -1   14.40    2.10   7
  -1  -8  -1   15.60    1.40 109
  -1  -8  -1    9.30    0.80 300
   1   8   2   26.60    2.90  22
   1   8   2   37.20    2.20  99
  -1  -8  -2   44.50    3.10   9
  -1  -8  -2   43.60    2.60 112
  -1  -8  -2   39.20    1.70 305
   1   8   3    9.00    2.20  26
  -1  -8  -3    2.10    1.20  12
  -1  -8  -3    4.80    1.10 116
  -1  -8  -3    5.90    0.60 309
   1   8   4   21.10    2.90  29
   1   8   4   16.90    1.40 104
  -1  -8  -4    9.80    1.60  14
  -1  -8  -4   14.70    1.60 119
   1   8   5    7.80    1.90  31
   1   8   5    1.20    0.70 106
   1   8   5    4.30    0.60 186
  -1  -8  -5    1.40    1.10  16
  -1  -8  -5    2.40    0.90 121
   1   8   6   40.80    3.50  34
   1   8   6   52.20    3.10 107
   1   8   6   53.50    2.20 189
  -1  -8  -6   59.30    3.50  17
  -1  -8  -6   45.60    2.50 124
   1   8   7  439.50   17.10  36
   1   8   7  396.20   15.60 108
   1   8   7  395.00   13.80 191
  -1  -8  -7  432.40   16.00 126
   1   8   8   10.50    2.00  38
   1   8   8    9.30    0.80 192
  -1  -8  -8    7.40    1.50 128
   1   8   9   84.20    5.40  40
   1   8   9  115.00    4.80 193
  -1  -8  -9  108.50    5.10 130
   1   8  10   41.10    3.60  42
   1   8  10   38.00    2.30 194
   1   8  10   39.00    2.50 233
   1   8  10   43.10    2.50 318
  -1  -8 -10   33.10    2.20 132
   1   8  11    6.20    2.40  44
   1   8  11    1.70    0.50 194
   1   8  11    0.50    0.90 235
   1   8  11    0.30    0.80 319
  -1  -8 -11    2.60    1.50 134
   1   8  12    5.00    1.90  45
   1   8  12    3.20    0.90 237
   1   8  12    6.30    1.10 320
  -1  -8 -12    5.10    1.30 135
   1   8  13    0.10    1.50  47
   1   8  13    2.80    1.00 238
   1   8  13    3.00    1.00 321
  -1  -8 -13    1.70    1.10 137
   1   8  14    0.70    0.80 240
   1   8  14    2.80    1.00 322
  -1  -8 -14    0.40    1.00 138
   1   9 -18   -0.70    0.90 166
  -1  -9  18    2.00    1.30  76
   1   9 -17    4.40    1.20 166
  -1  -9  17    3.30    1.10  76
   1   9 -16    4.80    1.60 167
  -1  -9  16   10.50    1.90  77
   1   9 -15    2.50    1.00 167
  -1  -9  15    1.90    1.20  77
   1   9 -14   27.00    1.90 167
  -1  -9  14   22.60    2.30  77
   1   9 -13   18.80    1.70 168
  -1  -9  13   16.80    1.60  78
  -1  -9  13   13.60    1.10 258
   1   9 -12    3.30    1.40 169
   1   9 -12   -0.30    0.30 196
  -1  -9  12    3.00    1.20  79
   1   9 -11   -1.70    1.10 170
   1   9 -11    0.50    0.30 201
  -1  -9  11    1.10    1.20  80
  -1  -9  11    0.30    0.30 265
   1   9 -10    5.40    1.20 171
   1   9 -10    6.40    0.60 205
  -1  -9  10    7.20    1.30  81
  -1  -9  10    4.50    0.70 268
   1   9  -9   36.30    2.30  66
   1   9  -9   42.20    2.10 287
   1   9  -9   48.50    1.70 319
  -1  -9   9   55.10    2.70  82
  -1  -9   9   46.30    2.30 272
   1   9  -8   26.30    1.80 174
   1   9  -8   27.60    1.60 288
   1   9  -8   29.00    1.20 326
  -1  -9   8   27.70    1.80  84
  -1  -9   8   27.70    1.80 158
  -1  -9   8   30.10    1.70 275
   1   9  -7   12.40    0.90  71
   1   9  -7    5.90    1.00 176
   1   9  -7    8.00    1.00 290
   1   9  -7    9.20    0.50 335
  -1  -9   7   11.80    1.20  86
  -1  -9   7   11.80    1.00 161
  -1  -9   7   10.00    0.90 278
   1   9  -6   36.80    2.00  74
   1   9  -6   30.90    2.10 178
   1   9  -6   34.10    1.90 292
   1   9  -6   32.20    1.40 345
  -1  -9   6   26.00    1.90 164
  -1  -9   6   31.20    1.60 281
   1   9  -5   26.80    1.80  77
   1   9  -5   31.40    2.30 181
   1   9  -5   31.70    1.40 294
  -1  -9   5   24.90    2.10  91
  -1  -9   5   29.80    1.80 167
  -1  -9   5   35.30    1.60 283
   1   9  -4    2.10    1.70   3
   1   9  -4    4.10    0.80  80
   1   9  -4    3.90    0.60 297
  -1  -9   4    3.90    1.20  93
  -1  -9   4    5.10    0.90 170
  -1  -9   4    3.50    0.50 286
   1   9  -3   53.40    2.40  83
   1   9  -3   48.00    2.10 301
  -1  -9   3   55.70    3.00  96
  -1  -9   3   56.50    2.60 173
   1   9  -2    2.50    1.90  10
   1   9  -2   -1.40    0.80  86
   1   9  -2   -0.40    0.50 305
  -1  -9   2   -1.60    1.20 100
   1   9  -1    0.50    1.20  13
   1   9  -1    5.40    1.10  90
   1   9  -1    4.70    0.70 311
  -1  -9   1    3.50    0.80 103
  -1  -9   1    1.40    1.00 180
  -1  -9   1    3.90    0.50 290
   1   9   0   31.70    2.40  16
   1   9   0   34.40    2.10  93
   1   9   0   28.70    1.60 316
  -1  -9   0   23.90    2.10   3
  -1  -9   0   25.20    1.70 106
  -1  -9   0   27.90    1.20 190
  -1  -9   0   34.30    1.40 294
   1   9   1    8.90    2.20  19
   1   9   1    2.20    1.00  95
  -1  -9  -1   -2.40    1.40   5
  -1  -9  -1    0.90    1.10 109
  -1  -9  -1    1.10    0.30 298
   1   9   2   19.80    2.60  22
   1   9   2   26.00    1.40  98
  -1  -9  -2   25.30    1.90 112
  -1  -9  -2   28.70    1.30 302
   1   9   3   30.10    3.30  25
   1   9   3   35.20    2.00 100
  -1  -9  -3   37.70    2.70  10
  -1  -9  -3   42.70    2.70 115
  -1  -9  -3   39.10    1.60 306
   1   9   4   64.50    3.60  28
   1   9   4   38.30    2.80 102
  -1  -9  -4   57.50    3.30  12
  -1  -9  -4   52.10    3.00 118
  -1  -9  -4   47.30    2.30 309
   1   9   5    4.10    2.30  31
   1   9   5    3.30    0.90 104
  -1  -9  -5    1.40    1.20 121
  -1  -9  -5    5.30    0.70 312
   1   9   6   37.20    3.00  33
   1   9   6   47.30    3.00 105
   1   9   6   40.90    1.90 185
  -1  -9  -6   53.00    2.50 123
  -1  -9  -6   44.50    2.20 315
   1   9   7    4.30    1.80  35
   1   9   7    3.00    0.50 187
  -1  -9  -7    6.70    1.00 125
  -1  -9  -7    1.60    0.60 317
   1   9   8   -4.30    1.50  37
   1   9   8   -0.70    0.30 189
  -1  -9  -8   -0.50    0.90 127
   1   9   9    0.20    1.40  39
   1   9   9    0.40    0.50 190
  -1  -9  -9    0.70    1.00 129
   1   9  10    7.90    1.80  41
   1   9  10    8.60    1.00 232
   1   9  10    7.20    1.00 318
  -1  -9 -10    8.30    1.50 131
   1   9  11    4.00    2.00  43
   1   9  11   -0.30    0.80 234
   1   9  11   -0.40    0.70 319
  -1  -9 -11    1.30    0.90 133
   1   9  12    4.40    2.60  44
   1   9  12    1.90    1.20 236
   1   9  12    2.00    0.90 320
  -1  -9 -12    2.80    1.40 134
   1   9  13    2.70    2.20  46
   1   9  13    3.00    1.20 238
   1   9  13    4.90    1.20 321
  -1  -9 -13    2.00    1.10 136
   1   9  14    5.90    1.20 240
   1   9  14    1.50    0.90 322
  -1  -9 -14    2.90    1.80 137
   1  10 -17    2.90    1.20 168
  -1 -10  17    0.90    0.90  78
   1  10 -16    3.10    1.70 168
  -1 -10  16    1.70    1.50  78
   1  10 -15    6.20    1.40 169
  -1 -10  15    4.60    1.20  79
   1  10 -14   -0.30    1.10 169
  -1 -10  14    6.50    1.20  79
   1  10 -13    6.90    1.30 170
  -1 -10  13    4.70    1.30  80
  -1 -10  13    3.90    0.70 260
   1  10 -12    3.30    1.10 171
   1  10 -12    0.40    0.40 200
  -1 -10  12   -1.20    0.80  81
   1  10 -11    1.70    0.90 172
   1  10 -11    0.60    0.50 204
  -1 -10  11    3.40    0.90  82
  -1 -10  11    0.00    0.40 267
   1  10 -10   42.00    2.50 173
   1  10 -10   42.80    2.10 207
   1  10 -10   37.30    2.20 287
  -1 -10  10   39.50    2.40  83
  -1 -10  10   46.50    2.40 270
   1  10  -9    8.90    1.60 174
   1  10  -9    5.80    1.00 288
   1  10  -9    2.40    0.20 322
  -1 -10   9    0.20    1.00  84
  -1 -10   9    4.80    0.60 273
   1  10  -8    4.40    0.80  69
   1  10  -8    6.50    1.00 176
   1  10  -8    3.10    0.30 330
  -1 -10   8    2.40    0.80  86
  -1 -10   8    4.40    0.60 276
   1  10  -7   20.00    1.40  72
   1  10  -7   20.70    1.70 178
   1  10  -7   17.70    1.30 291
   1  10  -7   19.10    0.90 339
  -1 -10   7   17.50    1.70  88
  -1 -10   7   23.40    1.80 162
  -1 -10   7   20.90    1.10 279
   1  10  -6   16.50    1.20  75
   1  10  -6   11.10    1.50 180
   1  10  -6   16.40    1.30 294
   1  10  -6   14.50    0.80 348
  -1 -10   6   11.80    1.20  90
  -1 -10   6   15.20    1.50 165
  -1 -10   6   11.70    0.80 281
   1  10  -5   16.40    2.40   3
   1  10  -5    8.40    1.20  77
   1  10  -5   12.50    0.80 296
  -1 -10   5    9.80    1.50  93
  -1 -10   5   17.30    1.40 167
  -1 -10   5   14.80    1.00 283
   1  10  -4    6.80    1.60   5
   1  10  -4    2.70    0.90  80
   1  10  -4    3.40    0.70 299
  -1 -10   4    4.70    1.10  95
  -1 -10   4    3.30    0.90 170
  -1 -10   4    2.60    0.60 286
   1  10  -3   26.80    2.20   8
   1  10  -3   23.00    1.60  83
   1  10  -3   23.10    1.20 303
  -1 -10   3   18.90    1.60  98
  -1 -10   3   26.10    1.70 173
   1  10  -2   31.90    2.60  11
   1  10  -2   38.90    2.00  86
   1  10  -2   37.60    1.70 307
  -1 -10   2   35.20    2.00 101
   1  10  -1   15.40    2.40  14
   1  10  -1   11.70    1.30  89
   1  10  -1   12.10    0.80 312
  -1 -10   1   10.30    1.40 104
  -1 -10   1    9.90    1.20 179
  -1 -10   1   14.50    0.70 182
  -1 -10   1   15.30    0.90 288
   1  10   0   14.90    2.10  17
   1  10   0   14.50    1.20  92
  -1 -10   0   22.10    2.10   2
  -1 -10   0   11.10    1.30 107
  -1 -10   0   11.50    0.70 292
   1  10   1   16.00    2.90  20
   1  10   1    7.70    1.30  94
  -1 -10  -1    8.90    2.00   4
  -1 -10  -1    7.90    1.20 110
   1  10   2    8.00    2.20  23
   1  10   2   16.60    1.60  97
  -1 -10  -2   17.90    2.40   7
  -1 -10  -2   17.90    1.80 113
  -1 -10  -2   16.20    1.00 300
   1  10   3    9.60    1.90  25
   1  10   3   17.90    1.50  99
  -1 -10  -3   15.00    1.90   9
  -1 -10  -3   16.20    1.40 115
   1  10   4    6.90    1.80  28
   1  10   4    6.80    1.40 101
  -1 -10  -4    9.10    1.20 118
  -1 -10  -4    6.40    0.80 306
   1  10   5   19.30    2.50  30
  -1 -10  -5   15.60    1.50 120
  -1 -10  -5   18.80    1.10 309
   1  10   6    1.70    2.40  33
  -1 -10  -6   -0.40    1.20 123
  -1 -10  -6   -1.30    0.50 312
   1  10   7  113.80    6.90  35
   1  10   7  106.60    4.20 183
  -1 -10  -7  142.80    6.20 125
  -1 -10  -7  116.50    5.20 314
   1  10   8    0.40    2.20  37
   1  10   8   -0.20    0.40 186
  -1 -10  -8   -0.90    1.00 127
  -1 -10  -8    1.90    0.60 315
   1  10   9   -4.90    2.30  39
   1  10   9    1.50    0.40 187
  -1 -10  -9    0.10    1.20 129
  -1 -10  -9    0.40    0.60 317
   1  10  10   46.20    3.70  40
   1  10  10   51.30    3.00 318
  -1 -10 -10   42.40    3.30 130
   1  10  11   -1.70    1.60  42
   1  10  11    0.70    1.00 233
   1  10  11    1.20    0.80 319
  -1 -10 -11    0.70    0.90 132
   1  10  12    9.20    2.50  44
   1  10  12   12.20    1.70 235
   1  10  12   14.10    1.50 320
  -1 -10 -12    9.00    1.70 134
   1  10  13    5.50    2.60  45
   1  10  13    1.70    0.90 237
   1  10  13    1.60    0.80 321
  -1 -10 -13    3.60    1.50 135
   1  11 -17    1.80    1.10 170
  -1 -11  17    3.60    1.10  80
   1  11 -16   -0.60    0.90 170
   1  11 -15   11.90    1.90 171
  -1 -11  15   17.10    2.20  81
   1  11 -14   -0.60    1.10 171
  -1 -11  14    0.20    1.00  81
   1  11 -13    0.20    1.00 172
   1  11 -13    5.10    0.90 287
  -1 -11  13    6.40    1.20  82
  -1 -11  13    3.40    0.60 262
   1  11 -12    7.40    1.20 173
   1  11 -12    4.40    0.60 202
   1  11 -12    3.80    1.00 288
  -1 -11  12    9.30    1.40  83
  -1 -11  12    5.00    0.80 265
   1  11 -11    6.80    1.10 174
   1  11 -11    8.30    0.90 206
   1  11 -11    4.70    0.90 288
  -1 -11  11    7.80    1.20  84
  -1 -11  11    4.50    0.80 268
   1  11 -10    2.80    1.10 175
   1  11 -10    7.00    0.80 289
  -1 -11  10    4.80    1.10  85
  -1 -11  10    8.60    0.90 271
   1  11  -9    3.80    1.40 177
   1  11  -9    4.50    0.70 290
   1  11  -9    7.00    0.40 325
  -1 -11   9   12.30    1.80  87
  -1 -11   9    6.50    0.70 274
   1  11  -8   14.10    1.60 178
   1  11  -8   16.60    1.20 292
   1  11  -8   12.80    0.70 334
  -1 -11   8    8.40    1.20  88
  -1 -11   8   14.20    1.20 276
   1  11  -7    7.40    1.00  73
   1  11  -7    5.40    1.10 180
   1  11  -7   10.70    1.10 293
   1  11  -7    6.90    0.60 342
  -1 -11   7    4.80    1.20  90
  -1 -11   7    7.10    0.70 279
   1  11  -6    0.00    1.30   2
   1  11  -6    3.60    1.00  75
   1  11  -6    4.00    0.80 296
   1  11  -6    1.60    0.40 350
  -1 -11   6    1.70    0.50 281
   1  11  -5    1.60    0.60  78
   1  11  -5    0.60    0.50 298
  -1 -11   5    1.40    0.70 168
  -1 -11   5    1.50    0.40 283
   1  11  -4    0.70    1.30   7
   1  11  -4    1.40    0.60  81
   1  11  -4    0.80    0.60 301
  -1 -11   4    2.90    1.10  97
  -1 -11   4    0.80    0.70 171
  -1 -11   4    2.00    0.50 285
   1  11  -3    1.90    2.00   9
   1  11  -3    4.50    0.90  83
   1  11  -3    1.30    0.50 305
  -1 -11   3    4.20    1.30  99
  -1 -11   3    4.40    1.00 173
   1  11  -2    8.00    1.80  12
   1  11  -2    1.50    0.70  86
   1  11  -2    0.80    0.40 309
  -1 -11   2    5.50    1.30 102
  -1 -11   2    3.90    0.90 176
   1  11  -1   29.30    3.50  15
   1  11  -1   21.50    1.80  89
   1  11  -1   23.70    1.40 314
  -1 -11   1   16.30    1.70 105
  -1 -11   1   20.30    1.80 179
  -1 -11   1   22.00    0.90 187
  -1 -11   1   26.70    1.30 287
   1  11   0   22.10    2.90  17
   1  11   0   26.20    1.70  91
  -1 -11   0   25.80    2.40   1
  -1 -11   0   26.80    2.20 107
  -1 -11   0   30.60    2.10 181
  -1 -11   0   26.90    1.30 290
   1  11   1    2.60    1.40  20
   1  11   1    5.00    1.10  93
  -1 -11  -1    9.80    1.40 110
  -1 -11  -1    6.00    0.60 294
   1  11   2   11.20    2.00  23
   1  11   2    5.30    1.30  96
  -1 -11  -2    0.70    1.00 113
  -1 -11  -2    4.90    0.40 297
   1  11   3    1.90    1.50  25
  -1 -11  -3    3.20    1.20 115
  -1 -11  -3    4.20    0.60 300
   1  11   4   11.80    2.40  28
  -1 -11  -4    4.40    1.00 118
  -1 -11  -4    8.30    0.80 303
   1  11   5   21.10    3.00  30
  -1 -11  -5   28.70    2.10 120
  -1 -11  -5   24.40    1.50 306
   1  11   6    4.80    1.80  32
  -1 -11  -6    2.40    1.00 122
  -1 -11  -6    1.00    0.50 309
   1  11   7   20.50    2.60  34
  -1 -11  -7   16.40    1.10 311
  -1 -11  -8   13.40    2.10 126
  -1 -11  -8   10.00    1.10 312
   1  11   9   38.30    3.20  38
  -1 -11  -9   53.70    3.60 128
   1  11  10    1.50    1.80  40
   1  11  10    1.10    0.70 318
  -1 -11 -10   -2.20    0.90 130
   1  11  11   50.50    4.60  42
   1  11  11   55.40    3.80 233
  -1 -11 -11   47.50    3.80 132
   1  11  12   -3.30    1.70  43
   1  11  12    0.90    1.10 235
   1  11  12    2.60    0.90 320
  -1 -11 -12    3.20    1.20 133
   1  12 -16   -1.60    0.90 172
   1  12 -16    0.00    1.00 288
  -1 -12  16    3.00    1.30  82
   1  12 -15   28.20    2.80 173
   1  12 -15   34.70    2.40 288
  -1 -12  15   35.30    3.60  83
   1  12 -14    5.30    1.60 173
   1  12 -14   12.30    1.40 288
  -1 -12  14   18.10    2.10  83
   1  12 -13    3.80    1.20 174
   1  12 -13    5.70    1.20 288
  -1 -12  13    4.70    1.20  84
   1  12 -12    2.90    1.00 175
   1  12 -12    3.50    0.60 204
   1  12 -12    5.50    1.00 289
  -1 -12  12    5.10    1.20  85
   1  12 -11   -0.90    0.90 176
   1  12 -11    0.70    0.50 207
   1  12 -11   -0.40    0.50 290
  -1 -12  11    1.60    1.00  86
   1  12 -10    3.50    1.20 177
   1  12 -10    0.70    0.70 291
   1  12 -10    0.00    0.10 320
  -1 -12  10    0.60    0.90  87
  -1 -12  10   -0.10    0.50 272
   1  12  -9    3.10    1.60 179
   1  12  -9    1.60    0.60 292
   1  12  -9    0.90    0.20 328
  -1 -12   9   -2.00    1.40  89
  -1 -12   9   -0.20    0.60 274
   1  12  -8   37.70    2.70 180
   1  12  -8   42.50    2.20 294
   1  12  -8   39.50    1.70 337
  -1 -12   8   33.90    2.00 277
   1  12  -7   40.80    3.20   2
   1  12  -7   38.40    1.90 295
   1  12  -7   33.50    1.50 345
  -1 -12   7   29.90    2.00  92
  -1 -12   7   29.10    1.80 279
   1  12  -6    0.70    1.40   4
   1  12  -6    1.50    0.80 298
   1  12  -6    1.90    0.50 352
  -1 -12   6    1.10    0.90  94
  -1 -12   6    0.40    0.40 281
   1  12  -5   24.50    2.90   6
   1  12  -5   24.10    1.50 300
  -1 -12   5   24.70    2.30  96
   1  12  -4    3.90    2.40   8
   1  12  -4    1.90    0.80  81
   1  12  -4    4.20    0.80 303
  -1 -12   4    5.10    1.60  98
   1  12  -3    0.20    2.00  11
   1  12  -3    1.30    0.60  83
   1  12  -3    0.10    0.50 307
  -1 -12   3   -1.20    0.90 101
   1  12  -2    4.20    1.60  13
   1  12  -2    1.40    0.80  86
   1  12  -2    0.50    0.40 311
  -1 -12   2    1.50    1.00 103
   1  12  -1   14.30    2.80  16
   1  12  -1   10.70    1.20  88
   1  12  -1    9.10    0.90 315
  -1 -12   1   13.10    1.80 106
   1  12   0   27.50    2.70  18
  -1 -12   0   42.20    2.60 108
  -1 -12   0   35.60    1.70 288
   1  12   1    0.30    2.40  21
  -1 -12  -1    1.70    1.40 111
  -1 -12  -1   -0.20    0.40 291
   1  12   2   11.20    2.40  23
  -1 -12  -2    7.70    1.10 113
  -1 -12  -2    6.60    0.60 295
   1  12   3   -4.90    2.30  25
  -1 -12  -3   -0.90    1.30 115
  -1 -12  -3    0.50    0.40 298
   1  12   4   35.00    4.30  28
  -1 -12  -4   22.50    1.80 118
  -1 -12  -4   24.30    1.40 301
  -1 -12  -5    0.70    0.90 120
  -1 -12  -5    0.10    0.30 303
   1  12   6   30.30    3.10  32
  -1 -12  -6   34.50    2.30 122
  -1 -12  -6   25.70    1.60 306
   1  12   7    8.00    2.10  34
  -1 -12  -7    9.40    1.70 124
   1  12   8    7.10    2.10  36
  -1 -12  -8   14.10    1.70 126
   1  12   9   13.80    2.50  38
  -1 -12  -9    3.50    1.30 128
   1  12  10   17.40    3.00  40
   1  12  10    3.80    1.10 318
  -1 -12 -10    4.00    1.60 130
   1  12  11    5.40    2.40  41
   1  12  11    6.80    1.10 319
  -1 -12 -11    1.70    1.20 131
   1  13 -16    0.50    0.80 289
  -1 -13  16   -1.20    1.20  84
   1  13 -15    1.50    1.70 174
   1  13 -15    1.30    0.90 289
  -1 -13  15    4.60    1.90  84
   1  13 -14    6.90    1.40 175
   1  13 -14    5.30    1.20 289
  -1 -13  14    1.80    1.30  85
   1  13 -13    6.40    1.50 176
   1  13 -13    0.70    0.60 290
  -1 -13  13    1.40    1.10  86
   1  13 -12    0.50    1.20 177
   1  13 -12    4.00    1.00 291
  -1 -13  12    2.90    1.30  87
   1  13 -11    2.40    1.10 178
   1  13 -11   -1.60    0.90 291
  -1 -13  11    0.00    1.10  88
   1  13 -10   14.40    1.80 179
   1  13 -10   20.10    1.70 293
  -1 -13  10   13.40    1.80  89
   1  13  -9    2.10    1.40 181
   1  13  -9    3.00    0.70 294
   1  13  -9    4.40    0.30 331
  -1 -13   9    0.20    1.30  91
   1  13  -8   29.40    2.90   2
   1  13  -8   40.20    2.10 295
   1  13  -8   36.90    1.60 339
  -1 -13   8   25.60    2.00  92
   1  13  -7   31.50    3.20   4
   1  13  -7   21.80    1.40 297
   1  13  -7   27.30    1.50 346
  -1 -13   7   30.20    2.60  94
   1  13  -6   -4.80    2.00   6
   1  13  -6    3.20    0.80 300
  -1 -13   6    0.60    1.40  96
   1  13  -5   -1.80    2.20   8
   1  13  -5   -1.40    0.70 302
  -1 -13   5    2.20    1.60  98
   1  13  -4   47.60    3.70  10
   1  13  -4   44.60    2.50 305
   1  13  -3   41.40    3.40  12
   1  13  -3   29.30    1.60 309
  -1 -13   3   26.20    1.90 102
   1  13  -2    9.50    2.10  14
   1  13  -2    6.50    0.60 313
  -1 -13   2   12.50    1.50 104
  -1 -13   2    9.70    0.50 186
   1  13  -1   -1.80    2.10  17
   1  13  -1    1.90    0.40 317
  -1 -13   1    7.20    1.90 107
   1  13   0   10.50    2.30  19
  -1 -13   0   12.20    1.50 109
   1  13   1    2.00    1.80  21
  -1 -13  -1    3.90    1.20 111
  -1 -13  -1    4.50    0.50 289
   1  13   2   18.60    3.00  23
  -1 -13  -2   10.70    1.90 113
  -1 -13  -2   12.30    0.90 292
   1  13   3   13.80    2.80  26
  -1 -13  -3    9.70    1.70 116
  -1 -13  -3    3.80    0.50 295
   1  13   4    0.30    1.60  28
  -1 -13  -4    2.00    1.00 118
  -1 -13  -4    0.40    0.40 298
   1  13   5    2.10    2.00  30
  -1 -13  -5   11.60    1.60 120
   1  13   6    1.40    1.80  32
  -1 -13  -6   -1.00    1.10 122
   1  13   7    3.70    1.80  34
  -1 -13  -7    3.30    1.10 124
   1  13   8    7.80    3.40  36
  -1 -13  -8   -0.60    1.00 126
   1  13   9   10.30    2.90  38
  -1 -13  -9    2.70    1.70 128
   1  13  10    1.70    1.70  39
   1  13  10    1.70    0.80 318
  -1 -13 -10    1.70    1.10 129
   1  14 -15    5.20    1.50 176
   1  14 -15    2.00    1.00 290
  -1 -14  15    0.60    1.20  86
   1  14 -14    5.20    1.50 177
   1  14 -14    6.90    1.10 291
  -1 -14  14    8.20    1.50  87
   1  14 -13   -0.70    1.60 178
   1  14 -13   -0.90    1.00 291
   1  14 -12    1.50    1.60 179
   1  14 -12   -1.90    0.70 292
  -1 -14  12    1.70    1.60  89
   1  14 -11   -0.80    1.10 180
   1  14 -11   -0.90    0.50 293
  -1 -14  11    0.40    1.60  90
   1  14 -10   23.40    3.50   1
   1  14 -10   32.30    2.60 181
   1  14 -10   27.80    2.00 294
  -1 -14  10   22.80    2.30  91
   1  14  -9    5.80    2.40   2
   1  14  -9    7.20    1.00 296
  -1 -14   9    2.60    1.50  92
   1  14  -8   17.80    2.60   4
   1  14  -8   14.80    1.30 297
   1  14  -8   15.10    0.80 340
  -1 -14   8   20.30    2.10  94
   1  14  -7    6.50    2.60   5
   1  14  -7    1.80    0.80 299
   1  14  -7    2.30    0.40 347
  -1 -14   7    2.00    1.70  95
   1  14  -6   14.70    2.60   7
   1  14  -6   13.50    1.30 302
  -1 -14   6   15.30    1.80  97
   1  14  -5    9.50    2.50   9
   1  14  -5   10.80    1.20 304
  -1 -14   5    5.30    1.20  99
   1  14  -4   46.10    3.40  11
   1  14  -4   44.50    2.50 307
  -1 -14   4   49.80    3.10 101
   1  14  -3   25.00    2.60  13
   1  14  -3   24.20    1.60 311
  -1 -14   3   16.60    1.90 103
   1  14  -2   22.10    2.70  15
   1  14  -2   20.40    1.40 315
  -1 -14   2   23.80    2.10 105
  -1 -14   1    5.30    1.60 107
   1  14   0   16.30    3.30  20
  -1 -14   0    7.30    1.70 110
   1  14   1    0.80    2.80  22
  -1 -14  -1    0.40    0.90 112
  -1 -14  -1   -0.20    0.20 287
   1  14   2   -2.50    2.10  24
  -1 -14  -2    4.00    1.10 114
  -1 -14  -2    4.90    0.50 290
   1  14   3    5.40    2.00  26
  -1 -14  -3   14.40    1.60 116
   1  14   4   11.80    2.30  28
  -1 -14  -4    1.40    1.10 118
   1  14   5   16.30    3.00  30
  -1 -14  -5   10.70    1.60 120
   1  14   6   18.90    3.00  32
  -1 -14  -6   13.60    1.90 122
   1  14   7   -2.10    2.10  34
  -1 -14  -7    2.80    1.20 124
  -1 -14  -8    1.20    1.60 126
   1  14   9    9.80    3.30  37
   1  15 -14    3.60    1.10 292
  -1 -15  14    6.60    2.30  89
   1  15 -13    8.90    1.40 293
  -1 -15  13    7.30    2.10  89
   1  15 -12    2.90    2.00 180
   1  15 -12    0.30    0.70 294
  -1 -15  12    1.90    1.70  90
   1  15 -11   13.00    1.40 295
  -1 -15  11   13.80    2.30  91
   1  15 -10    5.20    2.60   3
   1  15 -10   11.90    1.20 296
  -1 -15  10   11.60    2.10  93
   1  15  -9    4.20    2.00   4
   1  15  -9    3.90    0.90 298
  -1 -15   9   10.10    1.60  94
   1  15  -8   -3.00    2.30   5
   1  15  -8    2.00    0.90 299
  -1 -15   8    5.00    1.70  95
   1  15  -7   15.00    2.70   7
   1  15  -7   10.10    1.30 301
  -1 -15   7    9.30    1.70  97
   1  15  -6    5.20    2.40   9
   1  15  -6    4.40    0.90 304
  -1 -15   6    2.70    1.30  99
   1  15  -5    0.20    2.60  10
   1  15  -5    6.00    0.90 306
  -1 -15   5    3.20    1.90 100
   1  15  -4   30.10    1.70 310
  -1 -15   4   20.30    2.40 102
   1  15  -3   17.10    3.50  14
   1  15  -3    6.80    0.70 313
  -1 -15   3    3.60    1.80 104
  -1 -15   3    5.10    0.30 189
   1  15  -2    0.00    1.90  16
   1  15  -2    3.40    0.70 317
  -1 -15   2    5.10    1.40 106
   1  15  -1    6.80    2.70  18
  -1 -15   1    5.70    1.70 108
   1  15   0    3.60    2.60  20
  -1 -15   0    6.10    1.80 110
   1  15   1   23.80    3.60  22
  -1 -15  -1   18.60    2.30 112
   1  15   2   14.80    3.10  24
  -1 -15  -2   12.40    2.00 114
   1  15   3   -2.20    2.80  26
  -1 -15  -3    4.30    1.70 116
   1  15   4    1.60    2.40  28
  -1 -15  -4    1.00    1.40 118
   1  15   5   10.70    2.40  30
  -1 -15  -5   10.50    1.80 120
   1  15   6    4.90    2.00  32
  -1 -15  -6    0.10    1.00 122
   1  15   7    9.40    2.60  34
  -1 -15  -7    0.90    0.90 124
   1  16 -13    2.80    1.90   1
   1  16 -13    1.40    1.00 295
   1  16 -12    2.70    2.40   2
   1  16 -12    1.90    1.00 296
  -1 -16  12   -0.30    1.10  92
   1  16 -11    5.90    2.40   3
   1  16 -11    4.30    1.10 297
  -1 -16  11    7.60    1.70  93
   1  16 -10    4.20    2.70   4
   1  16 -10    2.90    0.80 298
  -1 -16  10    9.30    1.60  94
   1  16  -9    7.60    3.10   6
   1  16  -9    4.20    1.00 299
  -1 -16   9    1.70    2.00  96
   1  16  -8   -1.10    1.80   7
   1  16  -8    0.20    0.80 301
  -1 -16   8    1.10    1.20  97
   1  16  -7   13.90    3.10   8
   1  16  -7   18.60    1.50 303
   1  16  -6    2.30    2.30  10
   1  16  -6    2.40    0.70 306
  -1 -16   6    0.00    1.20 100
   1  16  -5    5.40    2.50  12
   1  16  -5    6.90    1.00 309
  -1 -16   5    5.60    1.70 102
   1  16  -4    7.30    3.20  14
   1  16  -4   15.60    1.20 312
  -1 -16   4   21.90    2.60 104
   1  16  -3    2.40    2.80  15
   1  16  -3    1.40    0.50 315
  -1 -16   3    0.80    1.60 105
   1  16  -2   15.30    3.00  17
  -1 -16   2    9.80    1.50 107
   1  16  -1   -1.60    1.80  19
  -1 -16   1    4.30    1.30 109
   1  16   0   -5.70    2.00  21
  -1 -16   0    2.50    1.10 111
   1  16   1   -0.30    2.10  23
  -1 -16  -1    2.80    1.40 113
   1  16   2    1.70    1.70  25
  -1 -16  -2   -0.20    1.00 115
  -1 -16  -3   -1.20    0.90 117
  -1 -16  -4   -1.50    1.40 119
   1  16   5   10.30    3.00  31
  -1 -16  -5    9.30    2.10 121
   1  16   6    3.70    2.10  32
  -1 -16  -6    4.70    1.40 122
   1  17 -11    1.00    2.60   5
   1  17 -11    1.20    1.00 298
   1  17 -10    1.80    2.30   6
   1  17 -10   -0.60    0.60 300
  -1 -17  10    0.20    1.30  96
   1  17  -9    4.40    2.20   7
   1  17  -9   -0.70    0.70 301
  -1 -17   9   -1.80    1.10  97
   1  17  -8   17.90    3.30   8
   1  17  -8    9.30    1.20 303
  -1 -17   8    4.30    2.00  98
   1  17  -7    1.30    1.90  10
   1  17  -7    5.80    0.90 305
  -1 -17   7    5.80    1.80 100
   1  17  -6    5.10    2.90  11
   1  17  -6    0.70    0.50 308
  -1 -17   6    2.00    1.60 101
   1  17  -5    4.90    2.30  13
   1  17  -5   -1.90    0.60 311
   1  17  -4   61.20    5.60  15
   1  17  -4   64.00    3.70 314
  -1 -17   4   68.70    5.10 105
   1  17  -3    6.50    3.30  16
  -1 -17   3    4.10    1.90 106
   1  17  -2   45.30    4.30  18
  -1 -17   2   37.70    3.20 108
   1  17  -1   -4.20    2.20  20
  -1 -17   1    2.90    1.30 110
   1  17   0    5.50    2.50  22
  -1 -17   0    4.60    1.50 112
   1  17   1   -5.20    2.90  24
  -1 -17  -1   -2.20    1.60 114
   1  17   2    7.50    2.90  25
  -1 -17  -2   11.30    2.20 115
   1  17   3    6.10    2.20  27
  -1 -17  -3   -1.90    1.50 117
   1  17   4   -4.60    2.30  29
  -1 -17  -4    3.60    1.30 119
   1  18  -9    2.30    0.80 303
  -1 -18   9    6.80    2.10  99
   1  18  -8    4.30    2.20  10
   1  18  -8    0.60    0.70 305
  -1 -18   8   -0.30    1.30 100
   1  18  -7   17.80    3.60  11
   1  18  -7    5.50    1.00 308
  -1 -18   7    3.70    1.80 101
   1  18  -6    5.10    2.10  13
   1  18  -6    0.10    0.50 310
  -1 -18   6   -0.90    1.40 103
   1  18  -5   -1.80    1.90  14
  -1 -18   5   -2.00    1.20 104
   1  18  -4    6.00    2.50  16
  -1 -18   4    0.30    1.50 106
   1  18  -3   -4.60    2.70  18
  -1 -18   3    6.20    2.10 108
   1  18  -2   -2.30    2.00  19
  -1 -18   2   -2.50    1.00 109
   1  18  -1   -0.40    1.70  21
  -1 -18   1    6.30    1.80 111
   1  18   0   -0.30    2.90  23
  -1 -18   0    5.40    1.80 113
   1  18   1    1.10    2.80  24
  -1 -18  -1    1.20    1.70 114
  -2  19  -3    4.40    2.80  18
   2 -18  -2    4.00    1.30 115
  -2  18   2   16.70    2.90  25
   2 -18  -1    1.40    1.70 113
  -2  18   1    6.10    2.80  23
   2 -18   0    3.30    1.10 112
  -2  18   0   -3.80    3.10  22
   2 -18   1   -1.40    1.00 110
  -2  18  -1    2.40    1.80  20
   2 -18   2    4.00    1.80 108
  -2  18  -2   11.20    2.90  18
   2 -18   3    6.60    1.90 107
  -2  18  -3   -1.90    2.70  17
   2 -18   4    3.30    1.50 105
  -2  18  -4   -1.50    1.70  15
   2 -18   5   -4.40    1.90 103
  -2  18  -5    7.70    3.50  13
   2 -18   6    4.50    1.50 102
  -2  18  -6    1.60    2.40  12
   2 -18   7   14.50    2.60 100
  -2  18  -7   18.50    3.20  10
   2 -18   8    2.30    1.20  99
  -2  18  -8    8.40    2.50   9
   2 -17  -5   -0.30    1.00 120
  -2  17   5   -2.20    2.00  30
   2 -17  -4   10.10    1.60 118
  -2  17   4   11.10    2.50  28
   2 -17  -3    3.50    1.80 116
  -2  17   3   -5.00    3.00  26
   2 -17  -2    0.20    1.60 115
  -2  17   2   -6.40    2.80  25
   2 -17  -1    5.60    1.50 113
  -2  17   1    4.30    2.30  23
   2 -17   0    3.30    1.40 111
  -2  17   0   -3.20    1.70  21
   2 -17   1   -1.80    1.00 109
  -2  17  -1    0.30    1.70  19
   2 -17   2    0.60    1.70 107
  -2  17  -2   17.30    3.40  17
   2 -17   3   -2.10    1.60 106
  -2  17  -3    0.10    2.30  16
   2 -17   4    5.10    1.50 104
  -2  17  -4    4.30    2.00  14
   2 -17   5    6.80    1.60 102
  -2  17  -5    4.70    2.20  12
   2 -17   6   12.30    2.30 101
  -2  17  -6   21.30    3.60  11
   2 -17   7    1.00    1.20  99
  -2  17  -7    0.20    2.00   9
  -2  17  -7    3.40    0.60 300
   2 -17   8   11.30    1.90  98
  -2  17  -8   12.60    3.40   8
  -2  17  -8   11.20    1.20 297
   2 -17   9    0.90    1.90  96
  -2  17  -9    3.10    3.30   6
  -2  17  -9    1.10    0.50 295
  -2  17 -10   -0.10    1.70   5
  -2  17 -10   -0.60    0.70 294
  -2  17 -11    7.20    2.40   4
   2 -16  -7   -0.40    1.20 123
  -2  16   7   -1.60    1.90  33
   2 -16  -6    7.50    2.10 121
  -2  16   6   -3.50    2.60  31
   2 -16  -5    1.70    1.60 120
   2 -16  -4    5.10    1.40 118
  -2  16   4    0.00    1.90  28
   2 -16  -3   -1.50    1.00 116
  -2  16   3    3.70    2.20  26
   2 -16  -2    0.00    1.10 114
   2 -16  -1    3.70    1.30 112
  -2  16   1    2.50    2.10  22
   2 -16   0   -2.20    1.10 110
  -2  16   0   -0.10    1.80  20
   2 -16   1    5.60    1.30 108
  -2  16  -1   -1.30    1.80  18
   2 -16   2    3.50    1.60 106
  -2  16  -2   -1.20    2.70  16
   2 -16   3    0.80    1.60 104
  -2  16  -3   -7.90    2.50  14
  -2  16  -3    1.70    0.40 314
   2 -16   4    7.40    2.00 103
  -2  16  -4   -3.60    2.50  13
  -2  16  -4    3.30    0.50 307
   2 -16   5    2.60    1.30 101
  -2  16  -5    3.90    1.90  11
  -2  16  -5    1.20    0.50 303
  -2  16  -6   -1.90    1.90   9
  -2  16  -6    0.70    0.60 299
   2 -16   7   16.90    2.40  98
  -2  16  -7    5.60    3.00   8
  -2  16  -7   16.30    1.20 297
  -2  16  -8   -1.30    1.50   6
  -2  16  -8    0.20    0.60 294
   2 -16   9    5.40    1.50  95
  -2  16  -9    0.20    1.60   5
  -2  16  -9    1.00    0.70 293
   2 -16  10   11.50    2.40  94
  -2  16 -10    4.20    3.00   4
  -2  16 -10    6.00    1.10 291
   2 -16  11    5.40    1.80  92
  -2  16 -11    1.90    2.90   2
  -2  16 -11   -0.80    0.50 290
   2 -16  12   -1.40    1.70  91
  -2  16 -12   -3.00    2.60   1
  -2  16 -12    4.50    1.00 289
   2 -15  -8   -0.20    1.10 125
  -2  15   8   -2.30    1.70  35
  -2  15   7   -0.90    2.00  33
   2 -15  -6    1.70    1.00 121
  -2  15   6   10.20    2.40  31
   2 -15  -5    0.10    1.40 119
  -2  15   5    2.40    2.20  29
   2 -15  -4   19.00    2.30 117
  -2  15   4    9.90    3.00  27
   2 -15  -3    5.90    1.70 115
  -2  15   3   -0.30    2.50  25
   2 -15  -2   10.00    1.70 113
  -2  15   2   11.90    3.00  23
   2 -15  -1   -2.90    1.50 111
  -2  15   1   -0.30    2.30  21
   2 -15   0   10.00    1.90 109
  -2  15   0   15.90    3.00  19
   2 -15   1    5.70    1.80 107
  -2  15  -1    5.30    2.70  17
   2 -15   2   -1.40    1.50 105
  -2  15  -2    0.80    2.60  15
   2 -15   3    4.60    1.80 103
  -2  15  -3   10.80    3.00  13
  -2  15  -3    5.20    0.50 309
   2 -15   4    5.20    1.70 101
  -2  15  -4    4.50    2.60  11
  -2  15  -4    1.40    0.40 304
   2 -15   5    3.30    1.70 100
  -2  15  -5    2.70    2.50  10
  -2  15  -5    1.50    0.80 352
   2 -15   6    4.90    1.30  98
  -2  15  -6    6.10    2.30   8
  -2  15  -6    5.50    0.80 296
  -2  15  -7   15.80    2.30   6
  -2  15  -7    7.80    0.90 294
  -2  15  -7    9.20    1.10 346
   2 -15   8    0.90    1.50  95
  -2  15  -8    2.90    2.40   5
  -2  15  -8    0.90    0.70 292
   2 -15   9    4.20    1.40  93
  -2  15  -9   12.50    3.10   3
  -2  15  -9    5.60    0.90 290
   2 -15  10    9.70    1.80  92
  -2  15 -10   10.60    2.30   2
  -2  15 -10    6.20    0.80 289
   2 -15  11    0.50    1.10  91
  -2  15 -11   -2.90    1.50   1
  -2  15 -11   -0.80    1.00 181
  -2  15 -11    1.80    0.60 288
   2 -15  12    5.00    1.30  90
  -2  15 -12    2.90    1.20 180
  -2  15 -12    1.40    0.90 287
   2 -15  13    6.80    1.40  89
  -2  15 -13    5.90    1.40 179
  -2  15 -13   10.80    1.30 287
  -2  14  10    8.40    3.20  38
   2 -14  -9   -2.70    1.40 127
  -2  14   9    0.90    2.80  37
   2 -14  -8   17.70    1.90 125
  -2  14   8   17.50    3.30  35
   2 -14  -7   -1.00    1.20 123
  -2  14   7   -0.60    1.80  33
   2 -14  -6    3.80    1.20 121
  -2  14   6   -2.40    1.70  31
   2 -14  -5    3.70    1.20 119
  -2  14   5    1.00    1.60  29
   2 -14  -4   11.20    1.70 117
  -2  14   4    3.60    1.80  27
   2 -14  -3    3.30    1.10 115
  -2  14   3   15.10    2.80  25
   2 -14  -2    4.00    1.20 113
  -2  14   2   -1.90    1.70  23
   2 -14  -1    3.70    1.00 111
  -2  14   1    6.00    2.70  21
   2 -14   0    7.80    1.80 109
  -2  14   0   15.80    2.80  19
   2 -14   1    3.80    1.60 106
   2 -14   2   18.40    2.10 104
  -2  14  -2   14.20    2.10  14
  -2  14  -2   14.10    0.70 313
   2 -14   3    7.20    1.40 102
  -2  14  -3    3.80    1.90  12
  -2  14  -3    7.00    0.60 305
   2 -14   4   -1.20    1.10 100
   2 -14   4    1.10    0.30 187
  -2  14  -4    1.90    2.00  10
   2 -14   5   -1.80    1.10  98
   2 -14   5    1.30    0.30 192
  -2  14  -5    7.60    2.10   8
  -2  14  -5    2.50    0.50 296
   2 -14   6    3.70    1.70  96
  -2  14  -6   -0.80    2.20   6
  -2  14  -6    0.70    0.50 293
   2 -14   7    0.30    1.50  95
  -2  14  -7    0.00    2.20   5
  -2  14  -7    0.70    0.60 345
   2 -14   8    0.90    0.90  93
  -2  14  -8   -0.20    1.60   3
  -2  14  -8    1.30    0.50 289
  -2  14  -8    1.60    0.60 342
   2 -14   9   -1.50    1.60  92
  -2  14  -9    3.50    2.50   2
  -2  14  -9   -0.40    0.40 288
  -2  14  -9    0.90    0.50 338
   2 -14  10    1.20    1.10  90
  -2  14 -10   -0.20    0.80 180
  -2  14 -10    4.50    0.70 287
   2 -14  11   12.10    1.90  89
  -2  14 -11    5.30    1.30 179
   2 -14  12   -0.70    1.10  88
  -2  14 -12    6.30    1.70 178
   2 -14  13    1.90    1.20  87
  -2  14 -13    7.60    1.50 177
   2 -14  14    2.80    1.80  86
  -2  14 -14    0.10    1.70 176
   2 -13 -11    7.20    1.60 130
  -2  13  11    7.40    2.40  40
   2 -13 -10   -3.20    1.40 129
  -2  13  10    4.40    2.60  39
   2 -13  -9    1.50    1.30 127
  -2  13   9   -4.60    1.90  37
   2 -13  -8    0.40    1.00 125
  -2  13   8    0.90    1.50  35
   2 -13  -7    3.10    1.20 123
  -2  13   7    5.90    2.40  33
   2 -13  -6    7.00    1.40 121
  -2  13   6   10.80    2.20  31
   2 -13  -5    2.60    1.00 119
  -2  13   5    0.00    1.50  29
   2 -13  -4    9.20    1.40 117
  -2  13   4    7.90    2.40  27
   2 -13  -3    0.30    1.30 115
  -2  13   3    6.60    2.60  25
   2 -13  -2   35.90    2.60 112
  -2  13   2   34.50    3.40  22
   2 -13  -1    0.60    1.00 110
  -2  13   1    8.90    2.00  20
   2 -13   0   -1.20    1.20 108
  -2  13   0    0.70    1.60  18
   2 -13   1   28.30    2.50 105
  -2  13  -1   22.80    3.20  15
   2 -13   2    0.30    1.00 103
  -2  13  -2    4.10    1.70  13
  -2  13  -2   -0.10    0.30 308
   2 -13   3   10.00    1.70 101
   2 -13   3   10.00    0.50 183
  -2  13  -3   13.90    2.00  11
  -2  13  -3   13.00    0.80 302
   2 -13   4    2.80    1.20  99
   2 -13   4    1.40    0.30 191
  -2  13  -4    0.70    2.20   9
  -2  13  -4    0.50    0.40 297
   2 -13   5    2.20    1.40  97
  -2  13  -5    4.20    0.50 293
  -2  13  -5    2.10    0.80 352
   2 -13   6    8.10    1.70  95
  -2  13  -6   -1.70    1.90   5
  -2  13  -6    3.50    0.70 290
  -2  13  -6    1.90    0.60 348
   2 -13   7   -0.90    0.90  93
  -2  13  -7    0.20    1.30   3
  -2  13  -7   -0.70    0.30 288
  -2  13  -7    1.00    0.60 345
   2 -13   8   16.70    1.80  91
  -2  13  -8   27.10    3.50   1
  -2  13  -8   16.90    1.60 181
  -2  13  -8   18.50    1.40 341
   2 -13   9    0.80    1.00  90
  -2  13  -9    2.20    1.20 180
  -2  13  -9    2.90    0.70 337
   2 -13  10   -1.50    1.30  88
  -2  13 -10   -0.10    1.30 178
  -2  13 -10    0.30    0.50 334
   2 -13  11   -1.20    0.90  87
  -2  13 -11    0.60    0.90 177
   2 -13  13    3.40    1.70  85
  -2  13 -13    8.70    1.90 175
   2 -13  14   -3.10    1.40  85
  -2  13 -14    3.80    1.50 175
   2 -13  15    3.00    1.20  84
  -2  13 -15   -0.90    1.00 174
   2 -12 -12    1.70    1.20 132
  -2  12  12    5.10    1.90  42
   2 -12 -11    5.70    1.70 130
  -2  12  11   12.60    3.20  40
   2 -12 -10   -0.70    1.10 129
  -2  12  10   -0.40    1.80  39
   2 -12  -9   -1.30    1.10 127
  -2  12   9   -1.30    1.70  37
   2 -12  -8    1.10    1.10 125
  -2  12   8    6.90    2.40  35
   2 -12  -7   12.60    1.70 123
  -2  12   7    5.30    1.90  33
   2 -12  -6    0.90    1.00 121
  -2  12   6    9.10    2.30  31
   2 -12  -5   22.10    1.80 119
  -2  12   5   30.10    2.80  29
   2 -12  -4   41.90    2.60 117
  -2  12   4   31.60    3.80  27
   2 -12  -3    7.20    1.50 114
  -2  12   3    3.30    2.70  24
   2 -12  -2   24.20    2.50   4
   2 -12  -2   15.70    1.60 112
  -2  12   2   14.90    2.30  22
   2 -12  -1   51.20    4.00   1
   2 -12  -1   45.10    3.10 110
  -2  12   1   50.80    4.40  20
   2 -12   0   44.20    2.70 107
   2 -12   0   43.00    2.90 179
  -2  12   0   40.40    3.60  17
   2 -12   1    7.70    1.70 105
   2 -12   1    8.80    1.20 177
  -2  12  -1   12.20    2.90  15
  -2  12  -1   11.70    0.60 314
   2 -12   2   24.90    2.00 102
   2 -12   2   22.70    2.00 174
  -2  12  -2   18.40    2.40  12
  -2  12  -2   17.40    0.90 304
   2 -12   3   -0.40    1.40 100
   2 -12   3    1.30    0.70 172
   2 -12   3    0.00    0.30 188
  -2  12  -3   -2.20    2.20  10
  -2  12  -3    0.10    0.30 298
   2 -12   4  102.50    4.80  97
   2 -12   4  103.50    4.90 169
   2 -12   4  104.80    3.80 194
  -2  12  -4   97.30    4.00 293
   2 -12   5   26.00    2.10  95
   2 -12   5   27.40    2.20 167
  -2  12  -5   20.60    2.30   5
  -2  12  -5   31.00    1.70 290
  -2  12  -5   24.70    1.60 351
   2 -12   6   12.00    1.40  93
   2 -12   6    5.20    1.00 164
  -2  12  -6    3.70    1.70   3
  -2  12  -6    7.60    0.80 287
  -2  12  -6   10.00    1.00 347
   2 -12   7    8.00    1.20  91
  -2  12  -7   10.00    1.70   1
  -2  12  -7    2.60    1.00 181
  -2  12  -7    6.20    0.90 344
   2 -12   8   -0.60    1.10  89
  -2  12  -8   -2.00    1.40 179
  -2  12  -8   -1.10    0.40 340
   2 -12   9    5.90    1.10  88
  -2  12  -9    7.40    1.20 178
  -2  12  -9    2.10    0.50 336
   2 -12  10   -0.70    1.30  87
  -2  12 -10    1.20    1.50 177
  -2  12 -10    1.60    0.60 333
   2 -12  11    4.40    1.50  85
  -2  12 -11    8.40    1.60 175
  -2  12 -11    6.80    0.60 329
  -2  12 -12   10.30    1.70 174
   2 -12  13    9.20    1.70  84
  -2  12 -13   11.10    1.80 174
   2 -12  14    6.00    1.50  83
  -2  12 -14    5.80    1.40 173
   2 -12  15    0.20    1.00  82
  -2  12 -15   -1.40    0.90 172
   2 -12  16    1.70    1.20  82
   2 -11 -13    2.60    1.10 134
   2 -11 -13   -0.90    0.90 209
  -2  11  13   -0.30    1.60  44
   2 -11 -12    4.90    1.60 133
  -2  11  12    0.60    2.30  43
   2 -11 -11   -0.80    1.00 131
  -2  11  11    1.70    1.50  41
   2 -11 -10   11.00    1.60 129
  -2  11  10   11.70    2.40  39
   2 -11  -9    5.80    1.70 127
  -2  11   9    7.50    3.30  37
   2 -11  -8   -0.30    1.40 125
   2 -11  -8   -0.40    0.30 311
  -2  11   8   -0.30    2.30  35
  -2  11   8    0.00    0.30 193
   2 -11  -7    0.60    1.40 123
   2 -11  -7    1.80    0.20 307
  -2  11   7    9.00    3.10  33
  -2  11   7    1.10    0.20 190
   2 -11  -6    6.50    1.50 121
  -2  11   6    6.80    2.10  31
   2 -11  -5    4.60    1.20 119
  -2  11   5    1.40    1.70  29
   2 -11  -4    1.30    1.90   8
   2 -11  -4   -0.20    0.90 117
  -2  11   4    8.70    2.90  27
   2 -11  -3   29.20    3.10   7
   2 -11  -3   32.20    2.10 114
  -2  11   3   33.00    3.30  24
   2 -11  -2   23.80    2.80   5
   2 -11  -2   19.30    1.70 112
   2 -11  -2   15.90    1.20 283
  -2  11   2    7.80    2.50  22
   2 -11  -1  121.20    7.60   2
   2 -11  -1  128.80    5.20 109
   2 -11  -1  116.50    5.40 282
  -2  11   1  138.80    6.80  19
   2 -11   0   36.50    2.40 106
   2 -11   0   26.60    2.00 180
  -2  11   0   36.20    3.00  16
  -2  11   0   31.60    2.20  90
   2 -11   1   20.20    2.00 104
   2 -11   1   22.20    1.80 177
   2 -11   1   25.10    1.60 279
  -2  11  -1   30.80    3.00  14
  -2  11  -1   23.30    1.80  87
  -2  11  -1   25.80    1.20 309
   2 -11   2    1.20    1.00 101
   2 -11   2    1.80    1.00 174
   2 -11   2    0.60    0.20 182
   2 -11   2    0.40    0.50 278
  -2  11  -2    5.50    1.40  11
  -2  11  -2    0.70    0.90  84
  -2  11  -2    0.90    0.30 300
   2 -11   3   81.90    4.10  98
   2 -11   3   78.40    3.90 172
   2 -11   3   79.30    3.10 191
   2 -11   3   86.40    3.50 276
  -2  11  -3   73.90    3.60  82
  -2  11  -3   80.90    3.10 294
   2 -11   4    1.40    0.60 169
   2 -11   4   -0.10    0.40 275
  -2  11  -4    2.80    1.80   6
  -2  11  -4    0.70    0.40 289
   2 -11   5    6.00    1.50  93
   2 -11   5   10.30    1.30 166
   2 -11   5    7.80    1.00 273
  -2  11  -5   -1.20    1.90   3
  -2  11  -5    4.50    0.80 350
   2 -11   6    1.50    0.90  91
   2 -11   6   -1.40    0.80 164
   2 -11   6    0.90    0.50 271
  -2  11  -6    1.30    1.60   1
  -2  11  -6   -2.00    0.90 181
  -2  11  -6    1.20    0.70 346
   2 -11   7    7.80    1.30  89
   2 -11   7   10.30    1.10 161
  -2  11  -7    9.40    1.20 179
  -2  11  -7    6.50    0.90 343
   2 -11   8   15.10    1.80  87
   2 -11   8   11.40    1.30 159
  -2  11  -8   11.40    1.50 177
  -2  11  -8    9.00    0.90 339
   2 -11   9    4.40    1.00  86
  -2  11  -9    1.90    1.00 176
  -2  11  -9    3.00    0.60 335
   2 -11  10   26.80    2.10  85
  -2  11 -10   31.80    2.40 175
  -2  11 -10   22.00    1.50 331
   2 -11  11    5.30    1.50  83
  -2  11 -11    9.60    1.50 173
  -2  11 -11   11.40    1.10 328
   2 -11  12    0.00    1.40  82
  -2  11 -12    1.60    1.20 172
  -2  11 -12    0.20    0.40 325
   2 -11  13    9.40    1.70  82
  -2  11 -13   11.30    1.90 172
   2 -11  14    5.60    1.30  81
  -2  11 -14    3.50    1.30 171
   2 -11  15    2.80    1.60  80
  -2  11 -15    3.80    1.50 170
   2 -11  16    6.30    1.30  80
  -2  11 -16    4.40    1.40 170
   2 -10 -14   15.80    2.00 136
   2 -10 -14    5.60    1.10 211
   2 -10 -13    0.60    1.10 135
   2 -10 -13    0.20    0.60 209
  -2  10  13    4.30    1.70  45
   2 -10 -12   -1.60    1.00 133
  -2  10  12   -2.10    1.80  43
   2 -10 -11   10.70    1.80 131
  -2  10  11   14.50    2.50  41
   2 -10 -10   12.40    1.70 130
  -2  10  10   18.50    2.30  40
   2 -10  -9    6.40    1.10 128
  -2  10   9    6.40    1.80  38
   2 -10  -8    2.40    1.00 126
  -2  10   8   -0.50    1.50  36
   2 -10  -7    5.20    1.20 124
   2 -10  -7    5.10    0.40 314
  -2  10   7   11.90    2.00  34
   2 -10  -6    1.60    1.10  13
   2 -10  -6   -0.30    0.20 308
  -2  10   6   -6.40    2.10  32
   2 -10  -5    0.80    1.80  12
   2 -10  -5    3.90    1.20 119
   2 -10  -5    0.70    0.40 286
   2 -10  -5    1.60    0.20 298
  -2  10   5    3.00    1.70  29
   2 -10  -4   28.30    2.70  10
   2 -10  -4   32.20    2.50 117
   2 -10  -4   35.70    1.90 285
  -2  10   4   39.70    3.20  27
   2 -10  -3    4.40    1.40   8
   2 -10  -3    3.90    0.90 114
   2 -10  -3    8.30    0.70 284
  -2  10   3    5.10    2.00  24
  -2  10   3    4.70    0.80  98
   2 -10  -2   22.80    2.40   6
   2 -10  -2   16.80    1.60 111
   2 -10  -2   18.00    1.00 283
  -2  10   2   25.70    2.60  21
  -2  10   2   12.90    1.30  96
   2 -10  -1    4.80    1.40   3
   2 -10  -1    9.10    1.60 108
   2 -10  -1    6.40    0.70 282
  -2  10   1    2.70    0.70  93
   2 -10   0    5.60    1.40 106
   2 -10   0    4.50    1.20 180
   2 -10   0    5.30    0.60 281
  -2  10   0    2.00    2.10  16
  -2  10   0    6.90    1.10  90
   2 -10   1    3.80    1.40 102
   2 -10   1    5.70    1.10 178
   2 -10   1    5.00    0.70 279
  -2  10  -1    3.80    2.30  12
  -2  10  -1    4.30    0.90  88
  -2  10  -1    5.90    0.40 304
   2 -10   2    4.80    1.40 100
   2 -10   2    0.00    0.80 175
   2 -10   2    1.00    0.20 187
   2 -10   2    0.40    0.50 278
  -2  10  -2    3.50    1.90  10
  -2  10  -2    3.30    0.90  85
  -2  10  -2    1.10    0.30 295
   2 -10   3   37.50    2.50  97
   2 -10   3   40.10    1.50 193
   2 -10   3   32.90    1.80 276
  -2  10  -3   37.40    3.20   7
  -2  10  -3   39.50    2.40  81
  -2  10  -3   37.00    1.80 290
   2 -10   4   27.60    2.50  94
   2 -10   4   30.30    1.70 168
   2 -10   4   31.90    1.80 274
  -2  10  -4   22.90    2.20   4
  -2  10  -4   27.10    1.70  78
   2 -10   5    1.00    1.30  91
   2 -10   5   -1.20    0.80 165
   2 -10   5    1.20    0.50 272
  -2  10  -5    3.00    1.90   1
  -2  10  -5   -1.60    0.60  75
  -2  10  -5    0.30    0.40 349
   2 -10   6   33.70    2.10  89
   2 -10   6   30.90    1.80 163
   2 -10   6   26.10    1.60 270
  -2  10  -6   36.80    1.80  73
  -2  10  -6   22.20    2.10 179
  -2  10  -6   26.10    1.60 345
   2 -10   7   16.00    1.50  87
   2 -10   7   17.40    1.20 160
   2 -10   7   12.20    1.10 268
  -2  10  -7   11.90    1.40 177
  -2  10  -7   14.70    1.00 341
   2 -10   8   17.30    1.50  85
   2 -10   8   27.30    1.90 157
   2 -10   8   20.30    1.60 266
  -2  10  -8   19.80    1.60 175
  -2  10  -8   25.90    1.60 286
  -2  10  -8   16.40    1.20 337
   2 -10   9   29.70    2.10  84
   2 -10   9   27.70    1.90 155
   2 -10   9   30.80    2.10 264
  -2  10  -9   22.80    2.00 174
  -2  10  -9   31.50    1.60 285
  -2  10  -9   29.20    1.60 333
   2 -10  10    0.80    1.10  82
  -2  10 -10    0.40    1.10 172
  -2  10 -10   -0.60    0.70 285
  -2  10 -10    1.80    0.50 330
   2 -10  11   11.30    1.50  81
  -2  10 -11   12.50    1.50 171
  -2  10 -11   12.20    1.20 284
  -2  10 -11   13.60    1.00 327
   2 -10  12   -1.30    1.10  80
  -2  10 -12    0.30    1.20 170
  -2  10 -12   -1.00    0.60 284
  -2  10 -12    0.10    0.40 323
   2 -10  13    1.20    1.30  80
   2 -10  13    3.20    0.40 211
  -2  10 -13    2.90    1.30 170
  -2  10 -13    2.60    0.70 284
  -2  10 -13    2.50    0.40 321
   2 -10  14   16.80    1.70  79
  -2  10 -14    7.30    1.40 169
  -2  10 -14   12.10    1.10 284
   2 -10  15    5.80    1.80  79
  -2  10 -15   -0.60    1.20 169
  -2  10 -15    0.20    0.40 285
  -2  10 -16    5.00    1.50 168
  -2  10 -16    7.30    1.00 285
   2 -10  17    2.20    1.10  78
   2  -9 -14   -1.70    0.90 137
   2  -9 -14    0.10    0.70 212
  -2   9  14    5.60    1.90  47
  -2   9  14   -0.50    0.60 233
   2  -9 -13    1.70    1.40 135
   2  -9 -13    2.70    0.90 210
  -2   9  13    2.60    2.10  45
   2  -9 -12    0.30    0.90 134
   2  -9 -12    1.10    0.70 208
  -2   9  12    7.20    2.10  44
   2  -9 -11   -1.90    0.80 132
  -2   9  11   -0.50    1.40  42
   2  -9 -10    6.20    1.50 130
  -2   9  10    6.50    2.50  40
  -2   9   9   -0.10    2.00  39
   2  -9  -8    4.20    1.20 127
  -2   9   8   -1.10    2.00  37
   2  -9  -7    1.90    1.70  16
   2  -9  -7   -1.30    1.20 124
  -2   9   7   -7.40    2.00  34
   2  -9  -6    5.10    1.70  15
   2  -9  -6    0.30    0.90 122
   2  -9  -6   -0.10    0.20 315
  -2   9   6   -2.70    1.40  32
   2  -9  -5    5.30    1.80  13
   2  -9  -5    8.00    1.20 120
   2  -9  -5    4.90    0.60 286
   2  -9  -5    5.10    0.30 308
  -2   9   5    4.10    1.70  30
  -2   9   5    2.70    1.10 103
   2  -9  -4    4.80    1.80  11
   2  -9  -4    1.10    0.80 117
   2  -9  -4    3.00    0.60 285
  -2   9   4   -0.60    1.40  27
  -2   9   4    4.10    1.00 101
   2  -9  -3   19.70    2.20   9
   2  -9  -3   17.60    1.20 285
  -2   9   3   13.90    1.40  99
   2  -9  -2   10.60    1.50   7
   2  -9  -2   20.00    1.60 111
   2  -9  -2   19.60    1.20 283
  -2   9   2   15.80    2.40  21
  -2   9   2   12.40    1.20  97
   2  -9  -1   55.70    3.50   4
   2  -9  -1   76.80    3.10 108
   2  -9  -1   70.60    3.10 282
  -2   9   1   69.60    4.20  18
  -2   9   1   65.20    3.20  94
   2  -9   0    5.60    1.30   1
   2  -9   0   12.70    1.70 105
   2  -9   0    8.00    0.90 181
   2  -9   0    4.80    0.70 281
  -2   9   0    2.20    1.40  15
  -2   9   0    6.30    0.80  91
   2  -9   1  139.50    5.50 101
   2  -9   1  126.50    5.60 178
   2  -9   1  134.20    5.30 279
  -2   9  -1  129.70    6.40  11
  -2   9  -1  160.20    6.30  88
  -2   9  -1  134.50    4.70 299
   2  -9   2   86.30    3.70  98
   2  -9   2   90.20    4.10 174
   2  -9   2   87.00    3.10 189
   2  -9   2   82.40    3.40 277
  -2   9  -2   89.50    4.70   8
  -2   9  -2   99.60    4.30  84
  -2   9  -2   96.00    3.60 290
   2  -9   3   56.40    2.50  95
   2  -9   3   45.10    2.40 171
   2  -9   3   51.20    2.40 275
  -2   9  -3   45.00    3.30   5
  -2   9  -3   54.00    2.40  81
   2  -9   4   96.80    4.00  92
   2  -9   4  103.10    4.30 168
   2  -9   4   90.50    4.00 273
  -2   9  -4   90.80    5.00   2
  -2   9  -4   92.70    4.20  78
  -2   9  -4   85.30    3.80 352
   2  -9   5   13.80    1.30  89
   2  -9   5   13.10    1.30 164
   2  -9   5   14.70    1.10 271
  -2   9  -5   11.20    1.10  74
  -2   9  -5   10.30    1.20 179
  -2   9  -5   14.40    1.00 286
  -2   9  -5   12.00    0.90 348
   2  -9   6   34.80    1.90 161
   2  -9   6   32.60    1.70 269
  -2   9  -6   28.80    1.90  71
  -2   9  -6   39.80    2.20 177
  -2   9  -6   38.80    1.60 285
  -2   9  -6   31.80    1.70 344
   2  -9   7   31.70    1.80  85
   2  -9   7   33.30    1.80 159
   2  -9   7   28.30    1.60 267
  -2   9  -7   36.50    2.10  69
  -2   9  -7   28.80    2.10 175
  -2   9  -7   36.30    1.80 284
  -2   9  -7   33.00    1.70 339
   2  -9   8    0.80    0.70  83
   2  -9   8    0.80    0.60 156
   2  -9   8   -0.80    0.60 265
  -2   9  -8    0.70    0.50 335
   2  -9   9   10.00    1.40  81
   2  -9   9    6.20    1.10 154
   2  -9   9    8.40    1.00 262
  -2   9  -9    8.10    1.30 171
  -2   9  -9   11.00    0.90 283
  -2   9  -9    9.80    0.90 332
   2  -9  10   10.60    1.30  80
   2  -9  10   13.90    1.20 151
   2  -9  10   12.40    1.20 260
  -2   9 -10    9.60    1.20 170
  -2   9 -10   16.40    1.30 282
  -2   9 -10   10.50    0.90 328
   2  -9  11   74.10    3.50  79
   2  -9  11   77.90    3.80 257
  -2   9 -11   70.80    3.90 169
  -2   9 -11   82.90    3.30 282
  -2   9 -11   78.00    3.70 325
   2  -9  12   28.60    2.40  78
   2  -9  12   25.70    1.30 210
  -2   9 -12   26.50    1.20 206
  -2   9 -12   25.10    1.70 282
  -2   9 -12   30.40    1.70 322
   2  -9  13    2.30    1.30  78
   2  -9  13    2.90    0.30 217
  -2   9 -13    5.90    1.40 168
  -2   9 -13    2.20    0.60 253
  -2   9 -13    6.00    0.70 282
  -2   9 -13    3.40    0.60 320
   2  -9  14    2.70    1.10  77
   2  -9  14   -0.10    0.50 352
  -2   9 -14    5.10    1.10 167
  -2   9 -14    2.40    0.80 282
   2  -9  15    2.80    1.30  77
   2  -9  15    8.20    1.20 351
  -2   9 -15    6.70    1.20 167
  -2   9 -15    4.70    0.90 283
   2  -9  16    1.60    1.50  76
   2  -9  16    2.20    0.70 351
  -2   9 -16    1.00    1.40 166
  -2   9 -16    1.30    0.60 283
   2  -9  17    6.50    1.20  76
   2  -9  17    0.80    1.00 351
  -2   9 -17    1.70    1.30 166
   2  -8 -15    1.40    0.90 139
  -2   8  15    4.50    1.90  49
   2  -8 -14   -0.70    1.30 138
   2  -8 -14    1.20    0.80 213
  -2   8  14    3.40    1.60  48
  -2   8  14    0.40    0.60 234
   2  -8 -13    3.90    1.10 136
   2  -8 -13    0.40    0.80 211
  -2   8  13   -1.20    1.60  46
   2  -8 -12    1.50    1.40 135
   2  -8 -12    2.30    0.60 209
  -2   8  12    4.90    2.20  45
   2  -8 -11    0.50    0.90 133
  -2   8  11    3.00    1.90  43
   2  -8 -10   34.90    2.40 131
  -2   8  10   43.00    3.10  41
   2  -8  -9    3.70    1.30 129
  -2   8   9    4.40    2.30  39
   2  -8  -8   18.90    2.80  19
   2  -8  -8   27.00    2.00 127
  -2   8   8   24.30    3.10  37
   2  -8  -7   31.80    3.00  18
   2  -8  -7   33.40    2.00 125
  -2   8   7   35.50    3.20  35
   2  -8  -6    3.80    1.20  17
   2  -8  -6    3.20    0.80 123
  -2   8   6    1.80    1.40  33
  -2   8   6    4.50    0.90 107
   2  -8  -5   -0.80    1.00  15
   2  -8  -5    3.40    1.00 120
  -2   8   5    8.60    2.30  30
  -2   8   5    4.30    1.00 105
   2  -8  -4   20.60    1.80  13
   2  -8  -4   20.40    1.80 118
   2  -8  -4   27.70    1.40 286
   2  -8  -4   20.40    0.80 306
  -2   8   4   32.90    2.80  28
  -2   8   4   21.60    1.80 103
   2  -8  -3   -1.90    1.10  11
   2  -8  -3    0.00    1.00 115
   2  -8  -3   -0.10    0.30 285
  -2   8   3   -3.30    1.80  25
  -2   8   3    1.30    0.70 101
   2  -8  -2    0.00    0.90   8
   2  -8  -2    2.60    0.90 111
   2  -8  -2    0.90    0.50 283
  -2   8   2   -2.40    1.10  21
  -2   8   2    0.30    0.70  98
   2  -8  -1    3.10    1.20   5
   2  -8  -1    1.30    1.20 108
   2  -8  -1    0.30    0.40 282
  -2   8   1    7.80    2.20  18
  -2   8   1    3.10    0.70  95
   2  -8   0   11.20    1.20 104
   2  -8   0   11.90    1.00 280
  -2   8   0   15.90    1.90  14
  -2   8   0   11.80    0.50 310
   2  -8   1   24.80    1.70 100
   2  -8   1   27.50    1.50 178
   2  -8   1   19.00    0.90 182
   2  -8   1   25.60    1.30 278
  -2   8  -1   15.20    1.90  10
  -2   8  -1   23.90    1.40  88
  -2   8  -1   22.80    0.90 293
   2  -8   2   40.10    2.60  97
   2  -8   2   45.30    2.20 174
   2  -8   2   42.00    1.60 192
   2  -8   2   41.10    2.00 276
  -2   8  -2   41.60    3.10   7
  -2   8  -2   41.90    2.10  84
   2  -8   3   60.90    2.90  93
   2  -8   3   61.10    2.90 170
   2  -8   3   64.90    2.70 274
  -2   8  -3   75.00    3.70   3
  -2   8  -3   76.10    3.40  80
   2  -8   4   11.50    1.00  90
   2  -8   4    8.20    1.10 167
   2  -8   4    9.00    0.80 272
  -2   8  -4    9.40    1.10  77
  -2   8  -4    7.00    1.00 180
  -2   8  -4   11.70    0.80 285
  -2   8  -4   14.20    1.10 351
   2  -8   5   11.30    1.10  87
   2  -8   5    9.00    0.80 163
   2  -8   5    6.70    0.80 270
  -2   8  -5    8.70    0.90  73
  -2   8  -5    8.50    1.00 177
  -2   8  -5    9.70    0.80 284
  -2   8  -5    9.00    0.70 346
   2  -8   6   33.10    2.20  84
   2  -8   6   33.90    1.80 160
   2  -8   6   33.20    2.00 268
  -2   8  -6   26.90    1.70  70
  -2   8  -6   29.80    2.00 174
  -2   8  -6   34.40    1.70 283
  -2   8  -6   37.50    1.90 342
   2  -8   7  187.80    6.50  82
   2  -8   7  169.80    6.90 157
   2  -8   7  179.10    7.00 265
  -2   8  -7  184.40    7.50  67
  -2   8  -7  169.10    7.10 172
  -2   8  -7  174.70    6.80 282
  -2   8  -7  204.40    6.60 337
   2  -8   8   16.80    1.40  80
   2  -8   8   24.00    1.60 154
   2  -8   8   16.90    1.20 263
  -2   8  -8   23.20    1.60  64
  -2   8  -8   22.80    1.80 170
  -2   8  -8   20.20    1.10 281
  -2   8  -8   25.90    1.40 334
   2  -8   9    3.10    0.70  79
   2  -8   9    1.30    0.60 152
   2  -8   9    1.80    0.60 260
  -2   8  -9    5.10    1.00 169
  -2   8  -9    5.30    0.80 280
  -2   8  -9    2.70    0.50 330
   2  -8  10   18.70    1.70  78
   2  -8  10   24.10    1.90 150
   2  -8  10   22.30    1.40 258
  -2   8 -10   18.20    1.60 168
  -2   8 -10   18.30    1.10 280
  -2   8 -10   23.00    1.40 327
   2  -8  11   -0.40    0.70  77
   2  -8  11    0.20    0.20 209
   2  -8  11    0.40    0.50 351
  -2   8 -11   -0.30    0.70 167
  -2   8 -11    0.20    0.50 324
   2  -8  12    1.80    1.00  76
   2  -8  12    0.20    0.50 350
  -2   8 -12    0.00    0.80 166
  -2   8 -12   -0.50    0.50 253
  -2   8 -12    0.30    0.70 280
  -2   8 -12    0.70    0.40 321
   2  -8  13    8.90    1.50  75
   2  -8  13    4.20    1.00 349
  -2   8 -13    7.50    1.30 165
  -2   8 -13    6.40    0.90 250
  -2   8 -13    7.30    1.00 280
  -2   8 -13   10.20    1.00 318
   2  -8  14   -0.40    0.80  75
   2  -8  14    5.30    1.10 349
  -2   8 -14    4.50    1.10 165
  -2   8 -14    3.50    0.60 280
   2  -8  15   -1.30    1.00  75
   2  -8  15   -0.50    0.90 348
  -2   8 -15    3.50    1.00 165
  -2   8 -15   -0.20    0.60 280
   2  -8  16    5.30    1.60  75
   2  -8  16    3.50    0.80 348
  -2   8 -16    0.00    1.20 165
  -2   8 -16    3.90    0.60 281
   2  -8  17   10.80    1.80  75
   2  -8  17    7.20    1.30 348
  -2   8 -17    5.40    1.50 165
  -2   8 -17    3.90    0.70 282
   2  -7 -16   -0.60    1.00 141
  -2   7  16   -1.90    1.30  51
  -2   7  16   -0.40    0.80 318
   2  -7 -15    2.80    1.10 140
   2  -7 -15    0.10    0.40 216
   2  -7 -14    3.30    0.60 214
  -2   7  14    9.00    2.30  49
  -2   7  14    4.00    0.80 235
   2  -7 -13    1.40    1.00 137
   2  -7 -13   -0.70    0.50 212
  -2   7  13    4.50    1.70  47
  -2   7  13    0.10    0.40 232
   2  -7 -12    0.50    1.50 136
   2  -7 -12    0.90    0.60 210
  -2   7  12    9.70    2.30  46
   2  -7 -11   20.80    1.70 134
   2  -7 -11   11.10    1.40 208
  -2   7  11   19.70    2.10  44
   2  -7 -10   18.60    1.60 132
  -2   7  10   10.10    1.50  42
   2  -7  -9   26.10    2.80  22
   2  -7  -9   36.00    2.50 130
  -2   7   9   32.70    3.30  40
   2  -7  -8   82.50    4.00 128
  -2   7   8   79.10    5.30  38
   2  -7  -7    5.80    1.90  20
   2  -7  -7   13.30    1.30 126
  -2   7   7   12.10    1.20 110
   2  -7  -6   -1.00    0.80 124
  -2   7   6   -3.90    1.40  34
  -2   7   6    1.70    0.70 109
   2  -7  -5   18.90    1.90  17
   2  -7  -5   16.50    1.50 121
  -2   7   5   17.10    1.90  31
   2  -7  -4   16.60    1.70  15
   2  -7  -4   15.30    1.40 118
   2  -7  -4    9.90    0.70 286
  -2   7   4   10.60    1.80  28
  -2   7   4   15.10    1.30 105
   2  -7  -3  272.10   11.70  13
   2  -7  -3  289.00   10.00 115
   2  -7  -3  271.30    9.40 285
  -2   7   3  249.90   10.00  25
  -2   7   3  244.80    9.30 103
   2  -7  -2   14.80    2.10   9
   2  -7  -2   24.30    1.70 111
   2  -7  -2   24.80    1.10 283
  -2   7   2   20.10    2.60  21
  -2   7   2   24.10    0.80 189
   2  -7  -1   38.40    2.30   6
   2  -7  -1   34.90    2.00 107
   2  -7  -1   34.60    1.70 282
  -2   7   1   37.00    2.90  17
  -2   7   1   36.30    1.90  96
   2  -7   0    2.90    1.00   2
   2  -7   0    5.60    0.70 280
  -2   7   0    5.70    1.60  13
  -2   7   0    2.10    0.80  92
  -2   7   0    4.30    0.20 302
   2  -7   1   50.10    2.60  99
   2  -7   1   56.00    2.60 178
   2  -7   1   53.10    2.00 185
   2  -7   1   55.20    2.40 278
  -2   7  -1   51.30    3.30   9
  -2   7  -1   60.30    2.50  88
   2  -7   2   40.00    2.40  95
   2  -7   2   36.60    2.10 173
   2  -7   2   44.60    1.70 193
   2  -7   2   39.60    1.80 275
  -2   7  -2   47.00    2.90   5
  -2   7  -2   40.20    1.90  83
  -2   7  -2   40.30    1.90 286
   2  -7   3  125.10    4.70  91
   2  -7   3  110.80    4.30 169
   2  -7   3  115.80    4.50 273
  -2   7  -3  113.80    6.00   1
  -2   7  -3  126.90    5.10  79
  -2   7  -3  115.30    5.00 181
  -2   7  -3  131.80    4.30 284
   2  -7   4    9.20    0.90 271
  -2   7  -4    8.90    0.80  75
  -2   7  -4   10.90    1.10 177
  -2   7  -4    9.80    0.90 282
  -2   7  -4   14.50    1.10 349
   2  -7   5   27.60    1.50  84
   2  -7   5   28.20    1.70 161
   2  -7   5   29.30    1.60 268
  -2   7  -5   31.90    1.60  71
  -2   7  -5   25.50    1.70 174
  -2   7  -5   26.00    1.40 281
  -2   7  -5   26.10    1.60 344
   2  -7   6    5.40    1.10  82
   2  -7   6    3.80    0.70 158
   2  -7   6    7.10    0.80 266
  -2   7  -6    6.90    0.80  68
  -2   7  -6    7.20    1.10 172
  -2   7  -6    6.70    0.70 280
  -2   7  -6    7.10    0.80 339
   2  -7   7    1.90    0.90  79
   2  -7   7    1.70    0.50 155
   2  -7   7    3.10    0.60 263
  -2   7  -7    2.90    0.60  65
  -2   7  -7    0.50    1.00 169
  -2   7  -7    5.20    0.70 279
  -2   7  -7    3.60    0.60 335
   2  -7   8    4.60    1.10  78
   2  -7   8    2.20    0.50 152
   2  -7   8    5.40    0.90 261
   2  -7   8    1.00    0.50 352
  -2   7  -8    2.60    0.60  62
  -2   7  -8    0.70    1.00 168
  -2   7  -8    1.70    0.60 278
  -2   7  -8    2.10    0.60 331
   2  -7   9    1.90    0.90  76
   2  -7   9   -0.10    0.50 150
   2  -7   9    0.10    0.50 258
   2  -7   9   -0.60    0.60 350
  -2   7  -9    2.50    0.80  60
  -2   7  -9   -0.60    0.60 166
  -2   7  -9    0.00    0.60 278
  -2   7  -9    1.00    0.40 328
   2  -7  10   36.20    2.00  75
   2  -7  10   35.60    2.00 148
   2  -7  10   37.10    1.60 210
   2  -7  10   37.80    2.00 349
  -2   7 -10   35.80    2.00 165
  -2   7 -10   31.80    1.60 277
  -2   7 -10   34.00    1.80 325
   2  -7  11   21.00    1.70  74
   2  -7  11   24.20    1.80 146
   2  -7  11   20.10    0.90 217
   2  -7  11   20.40    1.40 348
  -2   7 -11   22.20    1.80 164
  -2   7 -11   23.80    1.50 253
  -2   7 -11   23.50    1.40 277
  -2   7 -11   22.70    1.40 322
   2  -7  12    2.50    0.80  74
   2  -7  12    1.60    0.60 347
  -2   7 -12    0.60    0.80 164
  -2   7 -12    3.70    0.80 250
  -2   7 -12    5.20    0.70 277
  -2   7 -12    3.60    0.60 319
   2  -7  13   -0.20    0.90  73
   2  -7  13    0.40    0.60 346
  -2   7 -13   -0.10    0.80 163
  -2   7 -13    0.80    0.40 247
  -2   7 -13    1.30    0.60 277
   2  -7  14    3.00    1.00  73
   2  -7  14   -1.10    0.90 346
  -2   7 -14    0.00    0.70 163
  -2   7 -14    1.90    0.50 244
  -2   7 -14    4.50    0.90 278
   2  -7  15    2.10    1.10  73
   2  -7  15   -1.40    0.90 345
  -2   7 -15    2.40    0.90 163
  -2   7 -15    0.50    0.50 278
   2  -7  16    4.20    1.00  73
   2  -7  16   -0.80    0.90 345
  -2   7 -16   -0.90    0.90 163
  -2   7 -16    0.50    0.60 279
   2  -7  17   -1.30    0.90  73
   2  -7  17   -0.90    0.90 345
  -2   7 -17   -1.50    0.80 163
  -2   7 -17    0.50    0.50 280
   2  -6 -16    6.00    1.30 142
  -2   6  16   10.10    1.80  52
  -2   6  16    5.60    1.40 318
   2  -6 -15    3.80    1.20 141
   2  -6 -15    2.60    0.70 218
  -2   6  15    2.80    1.40  51
   2  -6 -14    5.60    1.50 140
   2  -6 -14    7.40    0.90 215
  -2   6  14   11.90    2.20  50
  -2   6  14    6.00    0.80 237
   2  -6 -13    2.50    1.00 138
   2  -6 -13   -1.00    0.70 213
  -2   6  13   -2.00    1.30  48
  -2   6  13    1.30    0.60 233
   2  -6 -12    4.80    1.00 137
   2  -6 -12    6.20    0.90 211
  -2   6  12    2.50    1.40  47
   2  -6 -11   -0.20    0.80 135
   2  -6 -11    3.10    0.80 210
  -2   6  11    3.70    1.60  45
   2  -6 -10    0.10    1.20  25
   2  -6 -10    0.60    1.10 134
   2  -6 -10    1.00    0.50 208
  -2   6  10    2.10    2.00  44
   2  -6  -9    0.00    1.90  25
   2  -6  -9    0.80    0.70 132
  -2   6   9    2.30    1.30  42
   2  -6  -8   -2.60    0.90  24
   2  -6  -8    2.10    0.80 130
  -2   6   8    1.20    0.60 114
   2  -6  -7   68.60    3.90  23
   2  -6  -7   91.00    3.70 128
  -2   6   7   96.50    4.80  38
  -2   6   7   87.10    4.20 113
   2  -6  -6   82.90    4.50  21
   2  -6  -6   88.20    3.80 125
  -2   6   6   82.30    4.30  35
  -2   6   6   89.40    3.90 111
   2  -6  -5    4.80    1.50  20
   2  -6  -5   -0.40    0.90 122
  -2   6   5   -2.80    1.80  32
  -2   6   5   -0.10    0.80 110
   2  -6  -4   10.10    1.70  17
   2  -6  -4    3.60    1.20 119
   2  -6  -4    8.50    0.60 286
  -2   6   4   12.40    2.00  29
  -2   6   4   10.50    1.30 107
   2  -6  -3   53.10    3.60  15
   2  -6  -3   56.00    2.80 116
   2  -6  -3   54.80    2.30 285
   2  -6  -3   57.70    1.90 288
  -2   6   3   53.30    3.10  26
  -2   6   3   44.10    2.50 105
   2  -6  -2   21.40    1.90  11
   2  -6  -2   24.20    1.50 112
   2  -6  -2   18.30    1.00 283
  -2   6   2   30.80    2.30  22
  -2   6   2   24.70    1.50 101
   2  -6  -1   73.20    3.80   7
   2  -6  -1   61.90    2.90 107
   2  -6  -1   70.70    2.60 281
  -2   6   1   80.10    4.00  17
  -2   6   1   62.60    3.10  97
  -2   6   1   80.40    2.50 193
   2  -6   0  157.80    6.40   2
   2  -6   0  126.30    5.20 102
   2  -6   0  142.20    5.00 279
  -2   6   0  129.80    5.80  12
  -2   6   0  125.90    4.80  92
  -2   6   0  132.90    4.30 291
   2  -6   1    5.40    1.00  97
   2  -6   1    4.90    0.70 177
   2  -6   1    2.60    0.40 187
   2  -6   1    6.50    0.70 276
  -2   6  -1    5.60    1.80   7
  -2   6  -1    3.50    0.70  87
  -2   6  -1    4.20    0.60 285
   2  -6   2   65.10    3.00  92
   2  -6   2   73.20    2.70 172
   2  -6   2   69.90    2.60 194
   2  -6   2   71.20    2.70 274
  -2   6  -2   83.50    4.00   2
  -2   6  -2   69.80    2.90  82
  -2   6  -2   74.00    2.70 283
   2  -6   3   63.70    2.60  88
   2  -6   3   55.00    2.50 167
   2  -6   3   58.90    2.50 271
  -2   6  -3   60.00    2.40  77
  -2   6  -3   57.20    2.90 178
  -2   6  -3   56.00    2.10 281
  -2   6  -3   59.40    2.50 351
   2  -6   4   85.60    3.20  84
   2  -6   4   85.00    3.30 163
   2  -6   4   82.30    3.50 268
  -2   6  -4   81.60    3.40  73
  -2   6  -4   90.10    3.90 174
  -2   6  -4   93.60    3.40 279
  -2   6  -4   91.50    3.70 346
   2  -6   5   81.80    3.20  81
   2  -6   5   97.70    3.40 159
   2  -6   5   79.50    3.60 266
  -2   6  -5   92.20    3.50  69
  -2   6  -5   84.80    3.50 171
  -2   6  -5   85.30    3.30 278
  -2   6  -5   82.90    3.40 341
   2  -6   6    3.70    1.10  78
   2  -6   6    3.50    0.80 156
   2  -6   6    0.60    0.40 263
  -2   6  -6    2.50    0.70  66
  -2   6  -6    0.20    0.90 168
  -2   6  -6    0.00    0.70 277
  -2   6  -6    3.00    0.50 337
   2  -6   7    3.50    0.70  76
   2  -6   7    2.10    0.60 153
   2  -6   7    1.10    0.60 260
   2  -6   7    1.30    0.50 350
  -2   6  -7    0.00    0.70  63
  -2   6  -7    1.90    0.90 166
  -2   6  -7    0.30    0.60 276
  -2   6  -7    1.80    0.40 333
   2  -6   8   -0.30    0.60  75
   2  -6   8   -0.90    0.50 150
   2  -6   8   -0.60    0.40 258
   2  -6   8    1.00    0.60 348
  -2   6  -8    2.30    0.60  60
  -2   6  -8   -0.10    0.50 165
  -2   6  -8   -0.30    0.40 275
  -2   6  -8    1.20    0.40 329
   2  -6   9   77.30    3.60  73
   2  -6   9   86.20    3.80 148
   2  -6   9   81.60    2.90 211
   2  -6   9   76.80    3.60 347
  -2   6  -9   74.80    3.60  58
  -2   6  -9   83.60    3.70 163
  -2   6  -9   78.30    3.30 275
  -2   6  -9   77.40    3.20 326
   2  -6  10   58.90    3.20  73
   2  -6  10   57.90    3.10 146
   2  -6  10   64.10    2.30 219
   2  -6  10   55.60    2.80 345
  -2   6 -10   54.40    3.10 163
  -2   6 -10   68.10    2.90 253
  -2   6 -10   58.90    2.70 274
  -2   6 -10   58.80    2.90 323
   2  -6  11   38.00    2.30  72
   2  -6  11   32.30    2.50 144
   2  -6  11   38.80    2.10 344
  -2   6 -11   34.60    1.90 162
  -2   6 -11   38.30    1.90 250
  -2   6 -11   39.40    2.10 274
  -2   6 -11   41.40    1.90 320
   2  -6  12    6.00    1.30  71
   2  -6  12    6.10    0.90 344
  -2   6 -12    5.70    0.60 247
  -2   6 -12    3.50    0.80 274
   2  -6  13   32.90    2.10  71
   2  -6  13   30.80    1.70 343
  -2   6 -13   25.60    2.00 161
  -2   6 -13   30.00    1.70 244
  -2   6 -13   35.80    2.00 275
   2  -6  14   -0.80    0.70  71
   2  -6  14    0.10    0.70 343
  -2   6 -14    0.50    0.80 161
  -2   6 -14    1.90    0.50 240
  -2   6 -14    1.30    0.50 275
   2  -6  15    0.00    0.90  71
   2  -6  15    1.40    0.80 343
  -2   6 -15    2.50    0.90 161
  -2   6 -15   -0.20    0.60 276
   2  -6  16   -1.70    1.00  71
   2  -6  16    0.20    0.70 343
  -2   6 -16    0.30    0.80 161
  -2   6 -16    0.00    0.50 276
   2  -6  17    1.40    1.00  71
   2  -6  17    1.30    0.90 343
  -2   6 -17    5.20    1.30 161
  -2   6 -17    0.00    0.60 277
   2  -6  18    0.30    0.90  71
   2  -6  18   -1.90    0.70 343
  -2   6 -18   -0.80    0.90 161
   2  -5 -17    0.70    1.40 144
  -2   5  17   -0.40    0.70 320
   2  -5 -16    3.00    1.20 143
  -2   5  16    3.10    1.40  53
  -2   5  16    1.30    0.80 319
   2  -5 -15    4.00    1.20 142
   2  -5 -15   -0.20    0.60 220
  -2   5  15    1.20    1.30  52
   2  -5 -14    6.10    1.30 141
   2  -5 -14   -0.20    0.50 218
  -2   5  14    9.00    1.90  51
  -2   5  14    2.20    0.50 239
   2  -5 -13   12.70    1.80 139
   2  -5 -13   13.80    1.10 215
  -2   5  13    5.40    1.90  49
  -2   5  13   14.70    1.00 235
   2  -5 -12   26.10    2.00 138
   2  -5 -12   19.20    1.40 213
  -2   5  12   22.30    2.10  48
  -2   5  12   21.00    1.40 232
   2  -5 -11   12.00    1.70 137
   2  -5 -11   15.90    1.30 212
  -2   5  11   16.30    2.30  47
   2  -5 -10   53.80    4.30  27
   2  -5 -10   67.70    3.40 135
   2  -5 -10   62.00    2.90 210
  -2   5  10   69.00    3.50  45
   2  -5  -9    4.70    1.20  27
   2  -5  -9    2.50    1.00 133
   2  -5  -9    3.90    0.60 208
  -2   5   9    1.90    1.20  43
  -2   5   9    3.20    0.70 117
   2  -5  -8    4.30    1.70  26
   2  -5  -8   10.80    1.30 131
  -2   5   8    3.10    1.60  41
   2  -5  -7   17.00    2.20  25
   2  -5  -7   16.30    1.30 129
  -2   5   7   16.40    1.50 115
   2  -5  -6   38.00    2.50  24
   2  -5  -6   29.90    2.00 127
  -2   5   6   29.30    2.50  37
  -2   5   6   34.00    1.80 114
   2  -5  -5   33.20    1.80 124
  -2   5   5   30.80    2.30  34
  -2   5   5   38.50    2.00 112
   2  -5  -4   32.20    2.50  20
   2  -5  -4   34.70    1.80 121
   2  -5  -4   38.40    1.50 286
  -2   5   4   34.80    2.30  31
  -2   5   4   36.20    1.80 110
   2  -5  -3  303.30   11.90  17
   2  -5  -3  319.60   11.10 117
   2  -5  -3  328.60   10.80 284
  -2   5   3  324.50   12.30  27
  -2   5   3  312.00   11.20 107
   2  -5  -2  732.30   27.30  13
   2  -5  -2  823.20   25.30 113
   2  -5  -2  764.70   24.60 282
  -2   5   2  813.10   26.30  23
  -2   5   2  679.60   24.20 103
   2  -5  -1   22.00    1.80   8
   2  -5  -1   17.60    1.50 107
   2  -5  -1   17.80    1.10 280
  -2   5   1   16.90    2.00  17
  -2   5   1   19.00    1.20  98
  -2   5   1   17.30    0.80 186
   2  -5   0  111.90    5.10   2
   2  -5   0   99.80    4.20 102
   2  -5   0  119.60    3.90 277
  -2   5   0  108.20    4.70  12
  -2   5   0   98.30    4.00  92
  -2   5   0  120.20    4.00 285
   2  -5   1   55.50    2.50  96
   2  -5   1   52.80    2.40 176
   2  -5   1   60.20    2.10 188
   2  -5   1   60.20    2.50 274
  -2   5  -1   63.90    3.40   6
  -2   5  -1   55.10    2.40  86
  -2   5  -1   61.10    2.40 282
   2  -5   2   13.50    1.10  90
   2  -5   2   16.10    1.10 170
   2  -5   2   11.20    1.00 271
  -2   5  -2   14.20    1.00  80
  -2   5  -2   12.70    1.00 180
  -2   5  -2   10.60    0.90 280
   2  -5   3  137.10    5.00  85
   2  -5   3  139.80    4.90 165
   2  -5   3  135.60    5.30 269
  -2   5  -3  137.60    4.70  75
  -2   5  -3  134.30    5.00 175
  -2   5  -3  128.10    4.70 277
  -2   5  -3  134.70    4.80 348
   2  -5   4  131.70    4.60  81
   2  -5   4  117.10    4.50 160
   2  -5   4  121.60    4.50 266
  -2   5  -4  117.70    4.40  70
  -2   5  -4  131.10    5.00 171
  -2   5  -4  118.30    4.50 276
  -2   5  -4  111.50    4.30 343
   2  -5   5  226.30    8.30  77
   2  -5   5  245.80    8.10 156
   2  -5   5  220.60    8.00 263
   2  -5   5  222.00    8.10 351
  -2   5  -5  233.70    7.80  66
  -2   5  -5  215.90    8.00 167
  -2   5  -5  231.20    7.60 274
  -2   5  -5  222.10    7.80 338
   2  -5   6    0.60    0.60  75
   2  -5   6    3.00    0.70 153
   2  -5   6    1.30    0.50 260
   2  -5   6    1.80    0.80 348
  -2   5  -6    2.70    0.50  63
  -2   5  -6    0.30    0.50 165
  -2   5  -6    1.40    0.50 273
  -2   5  -6    0.10    0.30 334
   2  -5   7   65.20    2.60  73
   2  -5   7   60.50    2.60 150
   2  -5   7   60.80    2.20 208
   2  -5   7   48.20    2.40 257
   2  -5   7   47.20    2.20 346
  -2   5  -7   57.50    2.40  60
  -2   5  -7   55.00    2.60 163
  -2   5  -7   53.30    2.30 272
  -2   5  -7   57.10    2.40 330
   2  -5   8   47.30    2.60  72
   2  -5   8   55.40    2.50 147
   2  -5   8   48.30    1.90 213
   2  -5   8   48.50    2.20 344
  -2   5  -8   52.20    2.50  57
  -2   5  -8   44.20    2.20 162
  -2   5  -8   44.00    2.10 272
  -2   5  -8   42.30    2.00 327
   2  -5   9   11.30    1.30  71
   2  -5   9   10.70    0.90 145
   2  -5   9    9.40    0.50 222
   2  -5   9    7.90    1.00 343
  -2   5  -9    6.20    1.00  55
  -2   5  -9    8.20    1.10 161
  -2   5  -9    8.10    0.30 200
  -2   5  -9    6.90    0.90 252
  -2   5  -9   10.60    0.80 271
  -2   5  -9    7.90    0.70 324
   2  -5  10    0.30    0.70  70
   2  -5  10    1.80    0.70 143
   2  -5  10   -0.30    0.60 342
  -2   5 -10    1.00    0.70  53
  -2   5 -10   -0.80    0.60 160
  -2   5 -10    2.40    0.60 249
  -2   5 -10    2.30    0.50 271
  -2   5 -10    0.50    0.30 321
   2  -5  11   25.00    1.90  69
   2  -5  11   18.30    1.70 141
   2  -5  11   22.30    1.40 341
  -2   5 -11   23.40    1.80 159
  -2   5 -11   27.80    1.40 246
  -2   5 -11   24.10    1.40 271
  -2   5 -11   22.40    1.40 319
   2  -5  12    2.70    0.90  69
   2  -5  12    0.30    0.50 140
  -2   5 -12    1.20    0.80 159
  -2   5 -12    0.60    0.30 243
  -2   5 -12    0.00    0.60 271
   2  -5  13    2.00    0.90  69
   2  -5  13    1.20    0.90 340
  -2   5 -13    1.20    0.70 159
  -2   5 -13    2.70    0.40 240
  -2   5 -13   -0.40    0.50 272
   2  -5  14   -1.30    0.80  69
   2  -5  14   -1.60    0.60 340
  -2   5 -14    3.40    1.00 159
  -2   5 -14    1.10    0.40 237
   2  -5  15    1.50    0.90  69
  -2   5 -15    0.80    1.00 159
  -2   5 -15   -0.10    0.50 273
   2  -5  16    2.90    0.90  69
   2  -5  16   -0.50    1.10 340
  -2   5 -16    0.40    0.90 159
  -2   5 -16   -0.30    0.30 274
   2  -5  17   12.00    2.00  69
   2  -5  17    5.30    1.00 341
  -2   5 -17    4.80    1.40 159
  -2   5 -17    4.80    0.80 275
   2  -5  18   -0.50    1.40  70
   2  -5  18   -0.70    0.80 341
  -2   5 -18    3.30    1.50 160
   2  -4 -17    4.70    1.60 146
  -2   4  17   -1.30    1.70  56
   2  -4 -16    0.60    1.40 144
  -2   4  16    3.10    1.80  54
  -2   4  16    0.20    1.10 319
   2  -4 -15    4.60    1.30 143
   2  -4 -15    0.20    0.50 223
  -2   4  15    1.20    1.20  53
  -2   4  15    0.00    0.60 318
   2  -4 -14   -1.60    0.80 142
   2  -4 -14    0.50    0.50 220
  -2   4  14    1.30    1.10  52
  -2   4  14    1.00    0.40 242
   2  -4 -13    2.80    0.90 141
   2  -4 -13    1.00    0.60 218
  -2   4  13    0.00    1.00  51
  -2   4  13   -0.30    0.30 238
   2  -4 -12   -0.70    1.00 140
   2  -4 -12    1.70    0.60 216
  -2   4  12   -0.90    1.40  50
   2  -4 -11   30.30    3.10  30
   2  -4 -11   41.00    2.20 138
   2  -4 -11   30.90    1.80 214
  -2   4  11   38.10    2.80  48
   2  -4 -10    0.60    1.00  30
   2  -4 -10    0.40    0.70 137
   2  -4 -10    0.40    0.40 212
  -2   4  10    6.50    1.50  47
   2  -4  -9   43.80    2.90  30
   2  -4  -9   45.90    2.30 135
   2  -4  -9   41.60    2.20 210
  -2   4   9   52.90    2.90  45
  -2   4   9   36.00    2.50 120
   2  -4  -8   52.20    3.20  29
   2  -4  -8   65.50    3.30 133
   2  -4  -8   69.80    2.60 209
  -2   4   8   61.70    3.60  43
  -2   4   8   59.20    3.00 119
   2  -4  -7    2.80    1.10 131
  -2   4   7   -0.30    1.40  41
  -2   4   7    3.90    0.90 118
   2  -4  -6    8.60    1.40  27
   2  -4  -6    9.40    1.00 129
  -2   4   6    8.60    1.40  39
  -2   4   6    8.20    0.90 117
   2  -4  -5    4.20    1.40  25
   2  -4  -5    0.30    0.90 126
  -2   4   5    2.00    1.60  36
  -2   4   5   -0.40    0.80 115
   2  -4  -4   68.70    3.50  23
   2  -4  -4   72.30    3.10 123
   2  -4  -4   73.20    2.70 285
  -2   4   4   79.60    3.70  33
  -2   4   4   79.60    3.40 113
   2  -4  -3  850.20   30.00  20
   2  -4  -3  859.10   27.90 119
   2  -4  -3  869.90   27.30 283
  -2   4   3  850.70   30.00  29
  -2   4   3  869.60   27.70 110
   2  -4  -2  277.00   10.10  15
   2  -4  -2  304.50    9.80 114
   2  -4  -2  283.10    9.50 280
   2  -4  -2  264.30    8.90 306
  -2   4   2  284.20    9.90  24
  -2   4   2  257.20    9.10 105
   2  -4  -1   45.90    2.40   9
   2  -4  -1   39.00    1.90 108
   2  -4  -1   40.30    1.70 278
  -2   4   1   39.90    2.20  18
  -2   4   1   32.40    1.90  99
  -2   4   1   44.10    1.60 285
  -2   4   1   40.90    1.30 289
   2  -4   0  119.40    5.20   2
   2  -4   0  120.50    4.30 101
   2  -4   0  123.60    4.40 274
  -2   4   0  136.60    5.30  11
  -2   4   0  125.70    4.70  92
  -2   4   0  131.20    4.40 191
  -2   4   0  125.10    4.30 281
   2  -4   1    1.00    0.60  93
   2  -4   1   -1.50    0.70 175
   2  -4   1   -0.50    0.30 188
   2  -4   1    0.50    0.40 271
  -2   4  -1    1.30    1.00   3
  -2   4  -1    0.30    0.60  85
  -2   4  -1   -0.10    0.50 278
   2  -4   2    7.60    0.80  86
   2  -4   2    5.80    0.90 167
   2  -4   2   10.30    0.80 268
  -2   4  -2    8.30    0.80  77
  -2   4  -2    9.70    0.80 176
  -2   4  -2    8.40    0.80 275
  -2   4  -2   10.60    0.90 351
   2  -4   3    1.60    0.80  81
   2  -4   3    1.50    0.70 161
   2  -4   3    1.00    0.50 265
  -2   4  -3    1.40    0.60  71
  -2   4  -3   -0.30    0.80 171
  -2   4  -3    0.30    0.40 273
  -2   4  -3   -0.70    0.50 345
   2  -4   4    0.20    0.50  76
   2  -4   4    1.80    0.60 156
   2  -4   4    0.30    0.50 262
   2  -4   4    1.00    0.60 350
  -2   4  -4    1.20    0.70  66
  -2   4  -4    0.90    0.60 166
  -2   4  -4    0.80    0.70 340
   2  -4   5   19.80    1.10  73
   2  -4   5   14.80    1.00 152
   2  -4   5   16.60    1.10 259
   2  -4   5   19.60    1.40 346
  -2   4  -5   22.30    1.20 163
  -2   4  -5   18.60    1.00 270
  -2   4  -5   17.60    1.10 335
   2  -4   6   30.70    1.60  71
   2  -4   6   29.90    1.80 149
   2  -4   6   32.10    1.30 212
   2  -4   6   26.90    1.60 256
   2  -4   6   37.00    1.70 344
  -2   4  -6   35.90    1.90  59
  -2   4  -6   36.40    1.70 161
  -2   4  -6   37.30    1.70 269
  -2   4  -6   33.40    1.70 331
   2  -4   7   51.00    2.50  69
   2  -4   7   62.30    2.40 147
   2  -4   7   51.30    2.00 217
   2  -4   7   58.60    2.40 342
  -2   4  -7   56.20    2.50  57
  -2   4  -7   60.70    2.60 159
  -2   4  -7   47.30    2.30 254
  -2   4  -7   51.50    2.30 268
  -2   4  -7   49.50    2.20 327
   2  -4   8   26.20    1.50  68
   2  -4   8   24.60    1.60 144
   2  -4   8   27.80    1.00 228
   2  -4   8   24.30    1.50 340
  -2   4  -8   29.00    1.80  54
  -2   4  -8   19.50    1.30 158
  -2   4  -8   23.10    0.90 202
  -2   4  -8   23.70    1.20 251
  -2   4  -8   22.20    1.40 268
  -2   4  -8   27.20    1.30 324
   2  -4   9    1.40    1.00  67
   2  -4   9    2.40    0.80 142
  -2   4  -9   -2.30    0.80  52
  -2   4  -9    1.00    0.80 157
  -2   4  -9    1.10    0.40 248
  -2   4  -9    2.10    0.70 268
  -2   4  -9    0.80    0.50 322
   2  -4  10   44.90    2.50  67
   2  -4  10   49.00    2.60 141
   2  -4  10   48.20    2.40 339
  -2   4 -10   40.20    2.40  51
  -2   4 -10   54.50    2.80 157
  -2   4 -10   42.30    2.20 245
  -2   4 -10   48.90    2.10 268
  -2   4 -10   56.50    2.40 319
   2  -4  11    4.90    0.80  67
   2  -4  11    1.70    0.60 139
   2  -4  11    4.20    0.70 338
  -2   4 -11    4.60    0.80 157
  -2   4 -11    5.50    0.70 242
  -2   4 -11    3.60    0.60 268
   2  -4  12   14.10    1.50  67
   2  -4  12   12.20    1.30 138
   2  -4  12   12.30    1.20 338
  -2   4 -12   11.40    1.40 157
  -2   4 -12   12.10    0.90 239
  -2   4 -12   15.60    1.10 268
   2  -4  13    4.30    1.30  67
   2  -4  13    1.10    0.70 338
  -2   4 -13    6.30    1.30 157
  -2   4 -13    0.40    0.40 236
  -2   4 -13   -0.80    0.50 269
   2  -4  14    6.70    1.00 338
  -2   4 -14    5.60    1.20 157
  -2   4 -14    4.60    0.60 233
  -2   4 -14    4.00    0.70 270
   2  -4  15    2.10    0.90  67
   2  -4  15   -1.00    0.70 338
  -2   4 -15    3.20    0.90 157
  -2   4 -15    1.60    0.70 270
   2  -4  16    4.90    1.20  67
   2  -4  16    5.20    1.30 338
  -2   4 -16    8.30    1.20 157
  -2   4 -16    5.00    0.80 271
   2  -4  17    4.20    1.50  68
   2  -4  17   -1.20    0.60 339
  -2   4 -17   -1.40    1.20 158
  -2   4 -17    2.60    0.60 272
   2  -4  18    3.20    0.90  68
   2  -4  18    3.20    0.90 339
  -2   4 -18    3.10    1.00 158
   2  -3 -17    1.70    1.20 147
  -2   3  17    3.00    1.10 321
   2  -3 -16    4.00    1.20 146
  -2   3  16    8.00    1.70  56
  -2   3  16    6.90    1.10 320
   2  -3 -15    3.60    1.30 145
   2  -3 -15    1.70    0.40 226
  -2   3  15    2.20    1.20  55
  -2   3  15    1.80    0.80 319
   2  -3 -14   -1.00    1.20 144
   2  -3 -14    0.90    0.50 223
  -2   3  14   -2.70    1.50  54
  -2   3  14   -0.20    0.30 248
   2  -3 -13    0.80    1.20 142
   2  -3 -13    0.10    0.30 221
  -2   3  13    0.00    0.30 243
   2  -3 -12    2.70    0.90 141
   2  -3 -12    3.90    0.70 219
  -2   3  12    7.30    1.30  51
  -2   3  12    5.40    0.50 238
   2  -3 -11    9.50    2.00  32
   2  -3 -11    6.60    1.00 140
   2  -3 -11    5.80    0.70 217
  -2   3  11    3.30    1.20  50
  -2   3  11    5.50    0.50 234
   2  -3 -10   14.10    2.10  33
   2  -3 -10   15.40    1.30 139
   2  -3 -10   16.90    1.10 215
  -2   3  10   16.20    1.80  49
  -2   3  10   21.80    1.60 123
   2  -3  -9   -1.50    1.30  32
   2  -3  -9    0.00    0.50 213
  -2   3   9   -0.90    1.10  47
  -2   3   9    2.40    0.90 122
   2  -3  -8   16.00    1.40  32
   2  -3  -8   15.70    1.40 136
   2  -3  -8   11.80    0.80 212
  -2   3   8   11.00    1.80  46
  -2   3   8    9.10    0.90 122
   2  -3  -7    9.30    1.00 134
   2  -3  -7   11.40    0.90 210
  -2   3   7   14.30    1.50  44
  -2   3   7    9.90    1.10 122
   2  -3  -6  396.90   14.30  31
   2  -3  -6  351.80   12.20 132
   2  -3  -6  368.80   12.40 209
  -2   3   6  367.10   12.90  42
  -2   3   6  376.60   12.40 121
   2  -3  -5   79.00    4.20  29
   2  -3  -5   94.20    3.80 129
   2  -3  -5  104.60    3.70 208
  -2   3   5  103.50    4.50  39
  -2   3   5   96.30    3.60 119
   2  -3  -4    7.20    1.20  27
   2  -3  -4   11.30    1.00 126
   2  -3  -4   11.40    0.60 284
  -2   3   4   12.00    1.40  36
  -2   3   4   12.30    0.90 117
   2  -3  -3   29.30    2.10  24
   2  -3  -3   26.70    1.40 122
   2  -3  -3   23.90    1.10 281
   2  -3  -3   25.90    1.10 287
  -2   3   3   23.90    1.70  32
  -2   3   3   21.30    1.30 114
   2  -3  -2  195.10    6.90  19
   2  -3  -2  186.30    6.10 117
   2  -3  -2  168.80    5.90 278
   2  -3  -2  176.70    5.90 300
  -2   3   2  182.00    7.00  27
  -2   3   2  195.50    6.60 109
  -2   3   2  197.70    6.40 286
   2  -3  -1   38.30    2.10  11
   2  -3  -1   44.50    1.80 109
   2  -3  -1   36.80    1.60 274
  -2   3   1   45.80    2.40  19
  -2   3   1   37.20    1.70 101
  -2   3   1   40.10    1.60 281
  -2   3   1   38.50    1.40 300
   2  -3   0   37.60    2.00   2
   2  -3   0   30.40    1.50 100
   2  -3   0   33.10    1.40 271
  -2   3   0   24.50    1.70  10
  -2   3   0   30.20    1.30  92
  -2   3   0   29.30    1.30 187
  -2   3   0   30.50    1.30 276
   2  -3   1    3.00    0.70  90
   2  -3   1    7.60    0.80 171
   2  -3   1    5.40    0.50 188
   2  -3   1    8.40    0.70 267
  -2   3  -1    5.80    0.60  81
  -2   3  -1    4.90    0.70 180
  -2   3  -1    7.60    0.60 273
   2  -3   2  164.20    5.50  81
   2  -3   2  165.80    5.60 163
   2  -3   2  168.60    5.70 194
   2  -3   2  158.70    5.70 264
  -2   3  -2  175.60    5.50  73
  -2   3  -2  156.50    5.50 171
  -2   3  -2  158.50    5.60 270
  -2   3  -2  155.80    5.70 347
   2  -3   3   73.10    2.80  75
   2  -3   3   79.00    2.80 156
   2  -3   3   79.70    2.80 209
   2  -3   3   76.90    3.30 260
   2  -3   3   77.80    3.20 348
  -2   3  -3   75.50    2.70  66
  -2   3  -3   70.40    2.60 165
  -2   3  -3   69.30    2.80 268
  -2   3  -3   67.90    2.80 341
   2  -3   4   79.70    3.10  71
   2  -3   4   86.40    3.20 152
   2  -3   4   88.80    3.10 212
   2  -3   4   69.40    3.20 257
   2  -3   4   86.10    3.30 345
  -2   3  -4   77.50    3.10 161
  -2   3  -4   79.00    3.00 266
  -2   3  -4   86.80    3.30 336
   2  -3   5  235.70    7.70  68
   2  -3   5  221.00    7.60 148
   2  -3   5  221.70    7.50 217
   2  -3   5  224.20    7.70 342
  -2   3  -5  240.90    8.10  58
  -2   3  -5  231.20    8.30 158
  -2   3  -5  239.20    8.00 265
  -2   3  -5  223.10    8.30 331
   2  -3   6  139.80    5.00  67
   2  -3   6  131.20    4.80 145
   2  -3   6  127.80    4.80 224
   2  -3   6  139.30    5.30 340
  -2   3  -6  150.20    5.60  55
  -2   3  -6  148.30    5.30 157
  -2   3  -6  132.30    5.00 252
  -2   3  -6  131.70    5.10 264
  -2   3  -6  145.20    5.40 328
   2  -3   7   18.80    1.50  65
   2  -3   7   14.40    1.00 143
   2  -3   7   21.80    1.30 338
  -2   3  -7   21.10    1.30  53
  -2   3  -7   17.90    1.20 155
  -2   3  -7   19.40    0.80 204
  -2   3  -7   14.80    1.10 249
  -2   3  -7   21.80    1.10 264
  -2   3  -7   18.20    1.10 324
   2  -3   8    5.60    0.80  65
   2  -3   8    5.70    0.80 141
   2  -3   8    3.00    0.60 337
  -2   3  -8    3.30    0.80  51
  -2   3  -8    2.30    0.60 247
  -2   3  -8    2.40    0.50 264
  -2   3  -8    4.30    0.40 322
   2  -3   9    7.40    1.20  64
   2  -3   9    6.40    1.00 139
   2  -3   9    8.80    1.10 336
  -2   3  -9    9.30    1.20  49
  -2   3  -9    5.90    0.90 154
  -2   3  -9    4.50    0.70 244
  -2   3  -9    7.40    0.80 319
   2  -3  10   10.30    1.20  64
   2  -3  10   15.90    1.10 138
  -2   3 -10   15.80    1.70  48
  -2   3 -10   10.50    0.90 154
  -2   3 -10   12.80    0.80 241
  -2   3 -10   12.90    0.90 264
   2  -3  11    1.20    0.70  64
   2  -3  11    2.70    1.00 137
   2  -3  11    1.40    0.80 335
  -2   3 -11    2.10    0.90 154
  -2   3 -11   -0.20    0.30 238
  -2   3 -11   -0.30    0.60 265
   2  -3  12   10.80    1.20  64
   2  -3  12    6.80    1.00 135
   2  -3  12   12.80    1.40 335
  -2   3 -12    8.20    1.00 154
  -2   3 -12    6.60    0.80 235
  -2   3 -12    7.30    0.90 265
   2  -3  13   -1.90    1.30  64
   2  -3  13    0.70    0.80 336
  -2   3 -13    2.00    1.10 154
  -2   3 -13    0.00    0.40 232
  -2   3 -13    0.60    0.60 266
   2  -3  14    4.20    1.10  65
   2  -3  14    8.60    1.10 336
  -2   3 -14   14.10    1.40 155
  -2   3 -14    8.40    1.00 267
   2  -3  15    1.60    1.00  65
   2  -3  15    0.30    0.70 336
  -2   3 -15    0.50    0.90 155
  -2   3 -15    1.80    0.70 268
   2  -3  16   10.30    1.80  66
   2  -3  16   10.10    1.50 336
  -2   3 -16   16.50    1.90 156
  -2   3 -16   13.20    1.30 269
   2  -3  17   -0.50    0.90  66
   2  -3  17   -0.90    0.70 337
  -2   3 -17    6.20    1.40 156
  -2   3 -17    2.90    0.70 270
   2  -3  18    2.50    1.60  67
   2  -3  18    5.10    1.30 337
  -2   3 -18    3.60    1.40 157
   2  -2 -18    0.70    1.00 149
  -2   2  18    3.00    1.20  59
  -2   2  18   -2.40    1.00 324
   2  -2 -17   -0.20    0.90 148
  -2   2  17   -0.40    1.10  58
  -2   2  17    1.90    1.00 322
   2  -2 -16   -0.70    0.90 147
  -2   2  16   -1.30    0.50 321
   2  -2 -15    3.00    0.90 146
   2  -2 -15    3.90    0.50 230
   2  -2 -15    2.00    0.40 259
  -2   2  15    4.40    1.40  56
  -2   2  15    6.40    1.00 320
   2  -2 -14    4.80    1.00 145
   2  -2 -14    7.40    0.70 227
  -2   2  14   12.10    1.50  55
  -2   2  14    7.80    0.90 318
   2  -2 -13    0.80    0.80 144
   2  -2 -13    2.20    0.40 225
  -2   2  13    2.90    1.00  54
  -2   2  13    1.40    0.20 251
   2  -2 -12    0.10    0.90  35
   2  -2 -12    1.20    0.80 143
   2  -2 -12    2.00    0.50 223
  -2   2  12    0.70    1.10  53
  -2   2  12    1.40    0.30 245
   2  -2 -11    4.90    1.30  35
   2  -2 -11    0.00    0.70 142
   2  -2 -11    5.60    0.60 221
  -2   2  11    1.50    0.90  52
  -2   2  11    3.10    0.30 240
   2  -2 -10   31.60    2.40  35
   2  -2 -10   26.40    1.70 141
   2  -2 -10   21.30    1.30 219
  -2   2  10   32.00    1.90  51
  -2   2  10   20.70    1.90 125
  -2   2  10   26.10    1.30 234
   2  -2  -9   25.30    2.30  35
   2  -2  -9   18.80    1.50 140
   2  -2  -9   25.50    1.20 217
  -2   2   9   19.00    1.70  50
  -2   2   9   21.00    1.90 125
   2  -2  -8   48.00    3.00  35
   2  -2  -8   57.30    2.70 138
   2  -2  -8   55.20    2.40 216
  -2   2   8   56.50    3.20  48
  -2   2   8   60.30    2.90 125
   2  -2  -7   28.50    2.30  35
   2  -2  -7   37.20    1.90 137
   2  -2  -7   37.50    1.70 214
  -2   2   7   32.70    2.10  47
  -2   2   7   34.90    1.90 125
   2  -2  -6    6.50    0.90 135
   2  -2  -6    6.60    0.70 213
  -2   2   6    6.40    1.40  45
  -2   2   6    9.30    1.00 125
   2  -2  -5  161.20    6.40  34
   2  -2  -5  150.10    5.60 133
   2  -2  -5  157.60    5.60 212
   2  -2  -5  159.60    5.20 285
  -2   2   5  156.40    6.00  43
  -2   2   5  140.40    5.20 124
   2  -2  -4  232.90    8.50  32
   2  -2  -4  206.20    7.70 131
   2  -2  -4  238.20    7.50 211
   2  -2  -4  218.80    7.30 281
  -2   2   4  216.50    8.80  41
  -2   2   4  212.30    7.20 122
   2  -2  -3   49.00    2.40  29
   2  -2  -3   51.00    2.10 127
   2  -2  -3   54.70    2.30 211
   2  -2  -3   51.60    1.80 277
   2  -2  -3   55.40    1.90 288
  -2   2   3   47.00    2.30  37
  -2   2   3   55.40    2.10 119
   2  -2  -2   18.30    1.00 121
   2  -2  -2   19.00    1.10 211
   2  -2  -2   19.70    0.80 273
   2  -2  -2   20.90    0.80 298
  -2   2   2   19.40    1.50  31
  -2   2   2   19.60    1.00 114
  -2   2   2   19.80    0.80 281
   2  -2  -1  379.00   12.40 112
   2  -2  -1  406.60   13.00 211
   2  -2  -1  370.30   12.40 269
   2  -2  -1  390.80   12.30 313
  -2   2   1  375.10   13.00  22
  -2   2   1  362.80   12.00 104
  -2   2   1  375.00   12.20 275
  -2   2   1  382.70   12.10 303
   2  -2   0  373.40   12.80  98
   2  -2   0  438.60   13.70 212
   2  -2   0  391.80   13.00 265
  -2   2   0  411.60   13.20   8
  -2   2   0  380.70   12.80  89
  -2   2   0  395.60   12.90 184
  -2   2   0  398.20   12.80 270
   2  -2   1  118.30    4.30  83
   2  -2   1  126.70    4.20 187
   2  -2   1  118.20    4.30 213
   2  -2   1  130.30    4.40 261
  -2   2  -1  136.80    4.30  75
  -2   2  -1  107.30    4.50 173
  -2   2  -1  133.50    4.40 193
  -2   2  -1  128.40    4.40 266
  -2   2  -1  126.10    4.50 348
   2  -2   2    6.70    0.60  74
   2  -2   2    6.30    0.60 155
   2  -2   2    3.10    0.70 193
   2  -2   2    4.90    0.50 215
   2  -2   2    6.00    0.60 258
   2  -2   2    4.10    0.90 347
  -2   2  -2    6.40    0.50  65
  -2   2  -2    3.70    0.60 164
  -2   2  -2    8.30    1.00 263
  -2   2  -2    5.30    0.80 342
   2  -2   3    7.20    0.50  68
   2  -2   3    5.10    0.70 149
   2  -2   3    4.80    0.50 219
   2  -2   3    8.20    0.70 343
  -2   2  -3    7.70    0.70  60
  -2   2  -3    6.30    0.60 158
  -2   2  -3    8.20    0.80 262
  -2   2  -3    6.60    0.80 336
   2  -2   4  128.80    4.30  65
   2  -2   4  114.60    4.10 146
   2  -2   4  114.30    4.20 224
   2  -2   4  131.20    4.60 340
  -2   2  -4  129.40    4.60  56
  -2   2  -4  119.20    4.40 155
  -2   2  -4  133.20    4.50 253
  -2   2  -4  117.40    4.80 260
  -2   2  -4  122.10    4.50 331
   2  -2   5    7.90    0.90  63
   2  -2   5    7.60    0.70 143
   2  -2   5    7.30    0.80 337
  -2   2  -5    7.00    0.80  53
  -2   2  -5    7.40    0.70 153
  -2   2  -5    6.60    0.50 197
  -2   2  -5    7.30    0.80 250
  -2   2  -5    5.30    0.80 260
  -2   2  -5    7.30    0.80 328
   2  -2   6   29.60    1.60  62
   2  -2   6   30.60    1.50 141
   2  -2   6   31.40    1.70 336
  -2   2  -6   27.10    1.60  51
  -2   2  -6   32.30    1.60 152
  -2   2  -6   30.70    1.20 206
  -2   2  -6   27.60    1.30 247
  -2   2  -6   31.40    1.60 259
  -2   2  -6   32.00    1.40 324
   2  -2   7   34.70    1.80  62
   2  -2   7   23.40    1.50 139
   2  -2   7   24.10    1.60 334
  -2   2  -7   33.70    2.00  49
  -2   2  -7   29.40    1.60 152
  -2   2  -7   25.70    1.40 244
  -2   2  -7   28.20    1.70 259
  -2   2  -7   29.80    1.30 322
   2  -2   8   13.70    1.50  61
   2  -2   8   18.10    1.20 138
   2  -2   8   21.50    1.20 334
  -2   2  -8   21.00    1.60  48
  -2   2  -8   21.80    1.30 151
  -2   2  -8   16.20    1.00 242
  -2   2  -8   13.20    1.20 260
   2  -2   9    4.10    0.90  61
   2  -2   9    3.20    0.70 333
  -2   2  -9    2.10    1.00  46
  -2   2  -9    5.20    0.80 151
  -2   2  -9    3.00    0.50 239
  -2   2  -9    3.20    0.60 260
   2  -2  10   -0.50    1.00  61
   2  -2  10    0.70    0.60 135
   2  -2  10    1.10    0.60 333
  -2   2 -10    0.10    0.70  45
  -2   2 -10    0.70    0.90 151
  -2   2 -10    3.50    0.60 236
  -2   2 -10    0.80    0.80 260
   2  -2  11    2.90    1.10  62
   2  -2  11    6.30    0.90 134
   2  -2  11    0.30    0.60 333
  -2   2 -11    6.00    1.10 152
  -2   2 -11    2.60    0.40 234
   2  -2  12    1.30    1.00  62
   2  -2  12   -0.20    0.60 133
   2  -2  12   -0.30    0.50 333
  -2   2 -12   -0.20    0.60 152
  -2   2 -12    0.00    0.40 262
   2  -2  13   12.00    1.50  62
   2  -2  13    5.50    1.10 333
  -2   2 -13    7.50    1.00 152
  -2   2 -13    7.90    0.90 263
   2  -2  14    5.90    1.20  63
  -2   2 -14    9.20    1.10 153
  -2   2 -14    4.90    0.80 264
   2  -2  15   14.50    1.80  63
   2  -2  15    8.10    1.20 334
  -2   2 -15   18.20    1.80 153
  -2   2 -15   11.30    1.10 265
   2  -2  16    2.50    1.20 335
  -2   2 -16   -0.90    1.00 154
  -2   2 -16   -1.20    0.50 266
   2  -2  17   -0.60    0.90 335
  -2   2 -17    3.20    1.40 154
  -2   2 -17    2.80    0.80 267
   2  -2  18    1.00    1.20  65
   2  -2  18   -0.10    0.80 336
  -2   2 -18    0.20    0.80 155
   2  -1 -18   15.90    1.70 150
  -2   1  18   18.90    2.10  60
  -2   1  18   15.50    1.90 325
   2  -1 -17   -2.60    1.30 149
  -2   1  17    2.20    1.70  59
  -2   1  17   -1.10    0.80 323
   2  -1 -16    7.90    1.60 149
  -2   1  16    2.60    1.60  59
  -2   1  16    5.50    0.70 322
   2  -1 -15    1.40    0.70 148
  -2   1  15   -0.20    1.00  58
  -2   1  15   -0.50    0.60 321
   2  -1 -14   -0.60    0.60 147
   2  -1 -14    2.50    0.30 262
  -2   1  14   -0.80    1.00  57
  -2   1  14    2.90    0.60 319
   2  -1 -13    8.20    1.10 146
   2  -1 -13    6.30    0.60 230
   2  -1 -13    8.70    0.60 259
  -2   1  13    8.20    1.40  56
  -2   1  13    8.20    0.90 318
   2  -1 -12    0.50    1.00  37
   2  -1 -12    0.60    0.70 145
   2  -1 -12    2.10    0.50 227
   2  -1 -12    1.60    0.30 256
  -2   1  12   -1.40    0.70  55
   2  -1 -11    8.70    1.50  38
   2  -1 -11   14.50    1.30 144
   2  -1 -11   17.40    1.00 225
  -2   1  11   17.10    1.50  54
  -2   1  11   15.40    0.70 251
   2  -1 -10    1.30    1.00  38
   2  -1 -10    0.80    1.00 143
   2  -1 -10    1.70    0.50 223
  -2   1  10   -0.80    0.50 128
  -2   1  10   -0.10    0.20 244
   2  -1  -9   55.50    3.10  39
   2  -1  -9   51.70    2.90 142
   2  -1  -9   59.60    2.30 222
  -2   1   9   57.00    3.30  52
  -2   1   9   52.40    2.40 129
  -2   1   9   54.50    2.00 237
   2  -1  -8   35.60    2.10  39
   2  -1  -8   36.80    1.80 141
   2  -1  -8   27.70    1.50 220
  -2   1   8   23.80    1.90  51
  -2   1   8   26.90    1.40 129
   2  -1  -7    9.70    1.30  39
   2  -1  -7   15.90    1.30 140
   2  -1  -7   17.30    1.00 219
  -2   1   7   13.60    1.60  50
  -2   1   7   16.20    1.10 129
   2  -1  -6    0.00    0.90  39
   2  -1  -6    1.20    0.50 139
   2  -1  -6   -0.20    0.50 218
   2  -1  -6   -0.30    0.10 286
  -2   1   6    1.60    0.90  49
  -2   1   6   -0.40    0.50 129
   2  -1  -5    6.20    1.00  39
   2  -1  -5    8.50    0.80 138
   2  -1  -5    6.20    0.70 218
   2  -1  -5    6.80    0.30 281
  -2   1   5    5.50    0.80  48
  -2   1   5    6.80    0.80 129
   2  -1  -4   26.10    1.60  38
   2  -1  -4   26.60    1.30 136
   2  -1  -4   27.10    1.40 217
   2  -1  -4   27.80    1.00 275
  -2   1   4   25.30    1.40  46
  -2   1   4   28.30    1.30 128
  -2   1   4   23.30    1.10 209
   2  -1  -3   47.10    2.20  36
   2  -1  -3   42.60    1.80 134
   2  -1  -3   47.80    1.90 217
   2  -1  -3   43.10    1.60 269
   2  -1  -3   49.20    1.70 290
  -2   1   3   49.40    2.10  44
  -2   1   3   41.50    1.70 126
  -2   1   3   38.80    1.70 211
  -2   1   3   49.80    1.60 282
   2  -1  -2  753.40   23.40 130
   2  -1  -2  721.30   23.60 218
   2  -1  -2  738.10   23.30 264
   2  -1  -2  755.70   23.40 298
  -2   1   2  746.70   24.20  40
  -2   1   2  726.20   23.80 122
  -2   1   2  771.50   24.40 213
  -2   1   2  743.10   23.80 272
  -2   1   2  789.20   23.80 291
   2  -1  -1  848.50   26.10 122
   2  -1  -1  848.80   26.90 219
   2  -1  -1  821.40   26.20 259
   2  -1  -1  839.70   26.60 310
  -2   1   1  851.40   26.50  32
  -2   1   1  793.20   26.20 110
  -2   1   1  862.10   26.30 214
  -2   1   1  807.20   26.50 265
  -2   1   1  839.60   25.80 303
   2  -1   0  424.80   14.50  95
   2  -1   0  494.30   15.10 220
   2  -1   0  457.70   14.90 256
  -2   1   0  459.60   15.20   5
  -2   1   0  453.30   14.70  80
  -2   1   0  469.00   15.30 182
  -2   1   0  484.80   15.30 216
  -2   1   0  481.10   15.50 261
  -2   1   0  495.70   15.30 316
  -2   1   0  461.10   15.30 350
   2  -1   1  486.00   15.60  71
   2  -1   1  489.50   15.90 186
   2  -1   1  502.40   15.70 223
   2  -1   1  504.70   16.10 347
  -2   1  -1  497.80   15.50  61
  -2   1  -1  468.50   15.60 161
  -2   1  -1  522.30   16.00 191
  -2   1  -1  493.60   16.00 217
  -2   1  -1  473.90   16.40 254
  -2   1  -1  519.10   16.20 258
  -2   1  -1  486.40   16.30 342
   2  -1   2   12.00    0.60  63
   2  -1   2   14.50    0.80 144
   2  -1   2   11.70    0.70 226
   2  -1   2   12.10    0.80 341
  -2   1  -2   11.80    0.70  54
  -2   1  -2   10.50    0.60 153
  -2   1  -2   10.00    0.60 218
  -2   1  -2   12.50    0.80 251
  -2   1  -2    9.30    0.80 256
  -2   1  -2    9.40    0.80 336
   2  -1   3  200.20    6.30  60
   2  -1   3  183.30    6.50 141
   2  -1   3  188.20    6.60 337
  -2   1  -3  197.10    6.60  51
  -2   1  -3  177.90    6.40 150
  -2   1  -3  182.70    6.40 196
  -2   1  -3  194.80    6.50 218
  -2   1  -3  197.50    6.60 248
  -2   1  -3  200.80    6.70 331
   2  -1   4   16.90    1.10  58
   2  -1   4   13.40    0.90 139
   2  -1   4   14.70    1.00 255
   2  -1   4   13.90    1.00 335
  -2   1  -4   16.20    1.10  49
  -2   1  -4   15.20    1.00 148
  -2   1  -4   16.70    0.70 202
  -2   1  -4   17.80    0.80 218
  -2   1  -4   16.70    1.00 246
  -2   1  -4   19.50    1.00 327
   2  -1   5   24.50    1.40  58
   2  -1   5   25.40    1.30 138
   2  -1   5   29.90    1.30 255
   2  -1   5   24.70    1.40 333
  -2   1  -5   24.50    1.70  48
  -2   1  -5   20.20    1.30 148
  -2   1  -5   25.30    1.10 217
  -2   1  -5   31.10    1.40 244
  -2   1  -5   28.50    1.30 324
   2  -1   6   35.00    1.90  58
   2  -1   6   31.50    1.60 136
   2  -1   6   27.70    1.40 255
   2  -1   6   25.30    1.50 332
  -2   1  -6   32.00    1.80  46
  -2   1  -6   26.50    1.50 148
  -2   1  -6   26.10    1.10 214
  -2   1  -6   27.20    1.30 241
  -2   1  -6   28.90    1.20 321
   2  -1   7  111.00    3.80  58
   2  -1   7   90.30    3.40 135
   2  -1   7   83.00    3.80 331
  -2   1  -7   87.20    4.20  45
  -2   1  -7   95.60    3.80 148
  -2   1  -7   91.10    3.50 239
  -2   1  -7  105.30    3.70 319
   2  -1   8  191.50    6.80  58
   2  -1   8  175.10    6.50 134
   2  -1   8  170.60    6.30 331
  -2   1  -8  181.70    7.10  44
  -2   1  -8  174.50    6.80 148
  -2   1  -8  189.10    6.60 237
   2  -1   9   37.40    2.10  58
   2  -1   9   41.20    2.30 133
   2  -1   9   39.00    2.00 331
  -2   1  -9   41.90    2.50  43
  -2   1  -9   40.20    2.20 148
  -2   1  -9   46.50    1.80 234
  -2   1  -9   42.70    2.20 256
   2  -1  10   91.10    3.70  59
   2  -1  10   68.50    3.40 132
   2  -1  10   68.90    3.30 331
  -2   1 -10   72.80    3.80  42
  -2   1 -10   76.90    3.00 232
  -2   1 -10   76.50    3.40 257
   2  -1  11    0.60    0.80  59
   2  -1  11    0.50    0.80 131
   2  -1  11   -0.50    0.50 331
  -2   1 -11    0.30    0.70 149
  -2   1 -11    0.80    0.50 258
   2  -1  12   10.10    1.40 131
   2  -1  12   13.90    1.30 331
  -2   1 -12   12.80    1.50 150
  -2   1 -12    8.70    1.10 259
   2  -1  13    1.80    1.00  60
   2  -1  13    1.70    0.90 332
  -2   1 -13    2.10    0.80 150
  -2   1 -13    0.50    0.50 260
   2  -1  14    1.80    0.90  61
  -2   1 -14    3.80    0.90 151
  -2   1 -14    4.50    0.60 261
   2  -1  15    3.10    1.50  61
  -2   1 -15    2.10    1.30 151
  -2   1 -15   -0.50    0.50 262
   2  -1  16    9.50    1.80  62
   2  -1  16   14.50    1.50 333
  -2   1 -16   11.70    1.60 152
  -2   1 -16   11.70    1.30 264
   2  -1  17    1.90    1.10  63
   2  -1  17    3.10    1.10 334
  -2   1 -17    0.90    1.10 153
  -2   1 -17   -0.20    0.40 265
   2   0 -18    6.20    1.40 152
  -2   0  18    0.90    1.20  62
  -2   0  18   -1.00    0.70 326
   2   0 -17    1.90    1.00 151
  -2   0  17    1.90    1.20  61
  -2   0  17    1.40    0.90 325
   2   0 -16    1.30    0.80 150
  -2   0  16    1.60    1.10  60
   2   0 -15   46.50    2.90 149
   2   0 -15   41.00    1.70 275
  -2   0  15   35.20    3.30  59
  -2   0  15   38.40    1.70 200
  -2   0  15   37.50    2.10 322
   2   0 -14   18.10    1.60 149
   2   0 -14   13.60    0.70 271
  -2   0  14   19.90    1.80  59
  -2   0  14   15.00    1.00 196
   2   0 -13    9.60    1.20 148
   2   0 -13   10.90    0.60 268
  -2   0  13   14.90    1.60  58
  -2   0  13    8.70    0.80 319
   2   0 -12    5.80    1.30  40
   2   0 -12    7.90    0.50 266
  -2   0  12   11.80    1.50  57
   2   0 -11   25.30    2.40  40
   2   0 -11   35.60    2.10 147
   2   0 -11   36.40    1.60 231
   2   0 -11   36.00    1.40 264
  -2   0  11   32.40    2.10  57
  -2   0  11   36.20    2.30 130
   2   0 -10  132.20    5.80  41
   2   0 -10  139.20    5.20 146
   2   0 -10  127.80    4.80 229
   2   0 -10  131.90    4.50 262
  -2   0  10  144.50    5.70  56
  -2   0  10  133.00    5.70 131
   2   0  -9   79.00    3.70  42
   2   0  -9   71.40    3.20 145
   2   0  -9   72.50    2.90 228
   2   0  -9   71.90    2.50 260
  -2   0   9   82.40    4.00  55
  -2   0   9   76.50    3.20 132
   2   0  -8    1.50    1.00  43
   2   0  -8    2.20    0.70 145
   2   0  -8    2.20    0.50 226
   2   0  -8    1.40    0.20 259
  -2   0   8    1.40    0.70  55
  -2   0   8   -0.10    0.80 133
   2   0  -7  145.70    6.20  43
   2   0  -7  170.30    5.90 144
   2   0  -7  176.60    6.00 226
   2   0  -7  159.80    5.20 257
  -2   0   7  171.60    6.50  54
  -2   0   7  176.70    6.40 133
  -2   0   7  182.30    6.50 208
   2   0  -6   27.80    1.70  44
   2   0  -6   34.40    1.70 144
   2   0  -6   35.20    1.50 225
  -2   0   6   33.30    1.70  54
  -2   0   6   30.50    1.50 134
  -2   0   6   31.50    1.40 211
  -2   0   6   30.80    1.10 254
   2   0  -5   18.20    1.10 144
   2   0  -5   14.00    1.00 225
  -2   0   5   17.90    1.30  54
  -2   0   5   16.00    1.10 135
  -2   0   5   13.60    0.80 214
  -2   0   5   14.40    0.60 254
   2   0  -4  130.90    4.80  45
   2   0  -4  126.40    4.30 143
   2   0  -4  123.00    4.40 225
  -2   0   4  124.60    4.80  53
  -2   0   4  120.20    4.20 135
  -2   0   4  125.30    4.40 216
  -2   0   4  126.70    4.30 253
   2   0  -3  102.30    4.20  46
   2   0  -3  117.90    4.10 144
   2   0  -3  126.30    4.30 225
   2   0  -3  112.90    3.90 291
  -2   0   3  107.50    3.70 136
  -2   0   3  108.20    3.80 219
  -2   0   3  113.30    3.70 252
  -2   0   3  109.40    3.50 268
   2   0  -2  144.60    5.00 145
   2   0  -2  160.70    5.40 226
   2   0  -2  158.20    5.30 298
  -2   0   2  148.70    5.10  55
  -2   0   2  155.40    5.10 136
  -2   0   2  147.30    5.20 222
  -2   0   2  151.80    5.20 250
  -2   0   2  149.00    4.90 257
  -2   0   2  156.60    5.00 293
   2   0  -1    0.70    0.20 154
   2   0  -1    1.30    0.50 253
   2   0  -1    2.50    0.40 308
  -2   0   1    1.00    0.20  64
  -2   0   1    0.30    0.20 136
  -2   0   1    0.70    0.40 224
  -2   0   1    1.30    0.50 248
  -2   0   1    0.40    0.30 303
  -2   0   1    0.10    0.30 351
   2   0   0  352.90   11.20  53
   2   0   0  377.20   12.20 231
   2   0   0  356.90   11.90 251
   2   0   0  356.90   11.90 346
  -2   0   0  365.90   11.20  20
  -2   0   0  345.00   11.20 143
  -2   0   0  363.50   11.90 226
  -2   0   0  357.80   11.70 247
  -2   0   0  368.40   11.70 314
  -2   0   0  360.30   11.70 342
   2   0   1    6.50    0.50  50
   2   0   1    5.80    0.60 185
   2   0   1    8.00    0.80 249
   2   0   1    4.70    0.80 339
  -2   0  -1    5.30    0.60  40
  -2   0  -1    8.80    0.50 140
  -2   0  -1    9.20    0.80 189
  -2   0  -1    8.40    0.60 197
  -2   0  -1    7.70    0.70 228
  -2   0  -1    7.20    0.60 245
  -2   0  -1    8.20    0.60 335
   2   0   2  135.40    4.50  51
   2   0   2  119.90    4.20 132
   2   0   2  126.80    4.30 191
   2   0   2  126.60    4.60 249
   2   0   2  122.80    4.40 335
  -2   0  -2  124.00    4.60  42
  -2   0  -2  123.30    4.30 141
  -2   0  -2  124.20    4.50 201
  -2   0  -2  131.30    4.50 230
  -2   0  -2  127.40    4.60 243
  -2   0  -2  131.10    4.50 330
   2   0   3   52.30    2.30  51
   2   0   3   51.30    2.30 133
   2   0   3   57.80    2.10 195
   2   0   3   60.80    2.30 248
   2   0   3   55.70    2.10 332
  -2   0  -3   57.70    2.60  43
  -2   0  -3   56.00    2.10 141
  -2   0  -3   56.30    2.10 206
  -2   0  -3   55.00    2.30 241
  -2   0  -3   57.80    2.20 326
   2   0   4   89.50    3.40  52
   2   0   4   83.20    3.60 133
   2   0   4   82.90    3.00 197
   2   0   4   91.00    3.30 249
   2   0   4   91.50    3.40 330
  -2   0  -4  103.60    4.10  43
  -2   0  -4   82.40    3.30 142
  -2   0  -4   91.00    3.30 239
  -2   0  -4   85.30    3.30 323
   2   0   5   29.30    2.00  52
   2   0   5   31.00    1.50 132
   2   0   5   25.80    1.40 249
   2   0   5   34.60    1.50 329
  -2   0  -5   27.50    1.60 142
  -2   0  -5   28.70    1.40 238
  -2   0  -5   33.00    1.30 320
   2   0   6   30.50    1.70  53
   2   0   6   29.80    1.50 132
   2   0   6   32.60    1.20 197
   2   0   6   30.90    1.60 250
   2   0   6   29.40    1.50 329
  -2   0  -6   29.40    2.00  42
  -2   0  -6   26.30    1.50 143
  -2   0  -6   28.80    1.40 236
  -2   0  -6   35.40    1.60 318
   2   0   7   28.60    1.80  54
   2   0   7   24.70    1.40 131
   2   0   7   21.90    1.00 197
   2   0   7   24.80    1.40 251
   2   0   7   30.30    1.60 328
  -2   0  -7   25.20    1.80  41
  -2   0  -7   20.50    1.40 144
  -2   0  -7   24.50    1.00 230
  -2   0  -7   21.20    1.20 234
   2   0   8   51.10    2.80  55
   2   0   8   42.30    2.30 131
   2   0   8   47.70    1.90 196
   2   0   8   51.70    2.30 251
   2   0   8   55.80    2.30 328
  -2   0  -8   49.60    2.60  41
  -2   0  -8   48.00    2.40 145
  -2   0  -8   46.70    1.80 227
  -2   0  -8   54.80    2.10 232
   2   0   9   22.50    1.90  55
   2   0   9   24.90    1.60 130
   2   0   9   29.00    1.60 253
   2   0   9   28.50    1.70 328
  -2   0  -9   25.10    2.20  40
  -2   0  -9   29.10    1.60 145
   2   0  10   -0.80    0.80  56
   2   0  10    1.60    1.00 129
   2   0  10   -0.50    0.40 254
   2   0  10    1.20    0.60 329
  -2   0 -10    0.30    1.10  39
  -2   0 -10    0.10    0.60 146
   2   0  11    1.50    1.00  57
   2   0  11    0.10    0.60 129
   2   0  11    0.50    0.40 255
   2   0  11    1.00    0.50 329
  -2   0 -11    2.00    0.80 147
   2   0  12    3.50    1.40  58
   2   0  12    1.80    0.70 128
   2   0  12    4.60    0.90 329
  -2   0 -12    2.40    1.00 148
   2   0  13    2.10    1.20  58
   2   0  13    1.70    0.70 330
  -2   0 -13    1.70    0.70 148
  -2   0 -13    1.20    0.50 257
   2   0  14    1.10    0.90  59
  -2   0 -14    1.50    0.80 149
  -2   0 -14    2.20    0.70 258
   2   0  15    2.00    0.90 331
  -2   0 -15    2.70    0.80 150
  -2   0 -15   -0.80    0.70 260
   2   0  16   18.90    2.40  61
   2   0  16   25.80    2.20 332
  -2   0 -16   26.40    2.50 151
  -2   0 -16   23.50    2.10 261
   2   0  17    8.10    2.00  61
   2   0  17    3.00    1.30 332
  -2   0 -17    5.50    1.50 151
  -2   0 -17    6.50    1.10 263
   2   1 -18   -0.20    1.00 153
  -2  -1  18   -1.90    1.00  63
  -2  -1  18    1.80    1.00 327
   2   1 -17   10.30    1.90 153
  -2  -1  17   15.20    2.00  63
  -2  -1  17   21.10    1.60 326
   2   1 -16   -1.00    0.70 152
  -2  -1  16   -0.30    0.90  62
  -2  -1  16    1.00    0.50 325
  -2  -1  15    4.10    1.20  61
  -2  -1  15    2.10    0.80 324
   2   1 -14   -1.20    0.80 151
  -2  -1  14    1.20    0.90  61
  -2  -1  14   -0.10    0.20 205
  -2  -1  14    1.90    0.80 322
   2   1 -13   38.90    2.30 150
   2   1 -13   39.70    1.40 279
  -2  -1  13   37.70    2.40  60
  -2  -1  13   37.00    1.70 201
  -2  -1  13   46.40    2.30 321
   2   1 -12    4.90    1.00  42
   2   1 -12   -0.70    0.60 150
   2   1 -12    1.40    0.20 278
  -2  -1  12    0.60    0.70  60
  -2  -1  12    2.60    0.40 198
   2   1 -11    0.20    0.70 149
   2   1 -11    3.10    0.20 277
  -2  -1  11    3.90    0.90  59
  -2  -1  11    2.10    0.70 133
  -2  -1  11    3.20    0.40 196
  -2  -1  11    5.00    0.50 318
   2   1 -10   -2.30    0.90  44
   2   1 -10   -0.30    0.60 149
   2   1 -10    0.00    0.10 278
  -2  -1  10   -1.00    0.90  59
  -2  -1  10    0.00    0.50 134
   2   1  -9   14.90    1.40  45
   2   1  -9   22.80    1.40 149
  -2  -1   9   21.30    1.70  59
  -2  -1   9   18.70    1.20 135
   2   1  -8   56.30    3.00  46
   2   1  -8   55.00    2.50 149
  -2  -1   8   51.40    2.70  59
  -2  -1   8   58.10    2.40 136
  -2  -1   8   54.20    2.10 211
   2   1  -7  120.80    4.70 149
  -2  -1   7  132.70    4.90  59
  -2  -1   7  126.40    4.50 138
  -2  -1   7  104.40    4.30 215
   2   1  -6  372.20   13.30  49
   2   1  -6  380.80   12.30 149
  -2  -1   6  390.20   12.70  59
  -2  -1   6  379.90   12.60 139
  -2  -1   6  377.80   12.90 218
   2   1  -5   10.70    0.90  51
   2   1  -5   12.10    0.90 150
  -2  -1   5    8.50    0.90  60
  -2  -1   5    7.20    0.70 141
  -2  -1   5    8.50    0.70 221
   2   1  -4   53.40    2.20  53
   2   1  -4   53.60    2.00 151
   2   1  -4   48.80    1.80 254
   2   1  -4   52.00    1.90 288
  -2  -1   4   50.40    2.10  61
  -2  -1   4   53.00    2.00 143
  -2  -1   4   56.40    2.10 224
  -2  -1   4   55.20    2.00 232
   2   1  -3  470.00   16.50  57
   2   1  -3  463.50   15.70 154
   2   1  -3  501.00   15.90 247
   2   1  -3  526.80   16.00 292
  -2  -1   3  479.10   16.10  64
  -2  -1   3  435.00   15.70 147
  -2  -1   3  499.00   15.90 195
  -2  -1   3  540.90   16.00 228
  -2  -1   3  508.50   15.80 236
  -2  -1   3  508.80   15.80 287
   2   1  -2  141.40    4.90 161
   2   1  -2  146.00    4.90 244
   2   1  -2  154.70    4.90 299
  -2  -1   2  140.40    5.30  71
  -2  -1   2  155.20    5.10 153
  -2  -1   2  158.30    5.30 197
  -2  -1   2  159.90    5.40 231
  -2  -1   2  161.90    5.30 237
  -2  -1   2  160.20    5.40 294
  -2  -1   2  151.30    5.20 352
   2   1  -1   57.40    2.10 178
   2   1  -1   61.40    2.40 195
   2   1  -1   59.00    2.20 242
   2   1  -1   65.20    2.30 307
   2   1  -1   59.90    2.30 347
  -2  -1   1   59.30    2.10  88
  -2  -1   1   62.10    2.10 167
  -2  -1   1   63.50    2.40 200
  -2  -1   1   56.90    2.20 237
  -2  -1   1   63.80    2.20 303
  -2  -1   1   54.70    2.10 340
   2   1   0   18.50    1.00  22
   2   1   0   17.30    0.90 198
   2   1   0   18.90    1.10 242
   2   1   0   16.30    0.90 316
   2   1   0   19.00    0.90 338
  -2  -1   0   19.30    0.70 112
  -2  -1   0   17.80    1.00 203
  -2  -1   0   15.60    0.80 237
  -2  -1   0   17.00    1.00 333
   2   1   1  181.90    6.30  35
   2   1   1  174.00    6.10 183
   2   1   1  186.40    6.20 200
   2   1   1  184.90    6.20 241
   2   1   1  173.60    6.10 333
  -2  -1  -1  195.00    6.80  26
  -2  -1  -1  195.90    6.30 125
  -2  -1  -1  185.20    6.50 188
  -2  -1  -1  192.10    6.40 206
  -2  -1  -1  190.40    6.40 236
  -2  -1  -1  182.90    6.30 327
   2   1   2  177.00    6.60  41
   2   1   2  182.80    6.20 122
   2   1   2  191.00    6.60 189
   2   1   2  179.10    6.30 202
   2   1   2  202.00    6.40 242
   2   1   2  187.50    6.20 330
  -2  -1  -2  174.30    6.80  32
  -2  -1  -2  178.60    6.70 131
  -2  -1  -2  204.20    6.40 236
  -2  -1  -2  192.80    6.40 324
   2   1   3   11.30    1.30  44
   2   1   3   14.40    0.80 125
   2   1   3   17.50    1.00 193
   2   1   3   16.70    0.80 204
   2   1   3   14.20    1.10 242
   2   1   3   12.30    0.80 328
  -2  -1  -3   17.70    1.20  35
  -2  -1  -3   13.50    0.90 134
  -2  -1  -3   15.20    1.00 235
  -2  -1  -3   16.80    0.90 321
   2   1   4   28.40    1.80  46
   2   1   4   29.10    1.70 126
   2   1   4   28.50    1.40 204
   2   1   4   31.00    1.40 243
   2   1   4   32.70    1.50 327
  -2  -1  -4   28.80    1.90  36
  -2  -1  -4   26.60    1.50 136
  -2  -1  -4   31.10    1.40 233
  -2  -1  -4   33.30    1.30 319
   2   1   5  324.00   11.80  48
   2   1   5  322.40   10.90 127
   2   1   5  339.40   10.70 205
   2   1   5  326.90   10.90 244
   2   1   5  330.70   10.70 326
  -2  -1  -5  314.80   12.60  37
  -2  -1  -5  332.90   11.40 138
  -2  -1  -5  365.70   11.60 232
   2   1   6  213.50    8.00  49
   2   1   6  188.30    8.50 127
   2   1   6  229.80    7.20 205
   2   1   6  210.30    7.60 245
   2   1   6  232.30    7.80 326
  -2  -1  -6  193.30    8.30  37
  -2  -1  -6  242.40    7.70 139
   2   1   7   45.20    2.80  50
   2   1   7   37.30    2.10 127
   2   1   7   36.20    1.60 204
   2   1   7   34.80    1.80 246
   2   1   7   45.30    1.90 326
  -2  -1  -7   30.30    2.10  37
  -2  -1  -7   40.00    1.90 140
   2   1   8   10.70    1.50  52
   2   1   8    4.60    0.80 127
   2   1   8    8.40    0.60 203
   2   1   8    5.70    0.60 247
   2   1   8    7.30    0.70 326
  -2  -1  -8    5.00    1.40  37
  -2  -1  -8    4.40    1.00 142
   2   1   9   13.80    1.50  53
   2   1   9   11.20    1.00 127
   2   1   9   13.40    0.70 202
   2   1   9   11.20    1.00 249
   2   1   9   14.50    1.20 327
  -2  -1  -9   12.00    1.60  37
  -2  -1  -9   12.50    1.30 143
   2   1  10    6.10    1.30  54
   2   1  10    5.40    1.10 127
   2   1  10    3.50    0.40 200
   2   1  10    4.90    0.60 250
   2   1  10    4.30    0.70 327
  -2  -1 -10    3.90    1.00 144
   2   1  11    5.90    1.30  55
   2   1  11   -1.60    0.60 126
   2   1  11    0.90    0.30 198
   2   1  11    0.40    0.80 327
  -2  -1 -11    1.20    1.10 145
  -2  -1 -11    0.00    0.10 213
  -2  -1 -11    0.10    0.10 228
   2   1  12    0.20    1.30  55
   2   1  12    0.00    0.40 253
   2   1  12    0.80    0.70 328
  -2  -1 -12    1.40    1.10 145
   2   1  13   19.40    2.20  56
   2   1  13   13.80    1.00 255
   2   1  13   11.40    1.40 329
  -2  -1 -13   12.80    1.70 146
   2   1  14    5.20    1.20  57
   2   1  14   -0.40    0.60 329
  -2  -1 -14    0.80    0.80 147
   2   1  15    5.20    1.50  58
   2   1  15   10.30    1.20 330
  -2  -1 -15    6.40    1.10 148
  -2  -1 -15    5.00    1.00 257
   2   1  16   18.10    2.00  59
   2   1  16   16.90    1.90 331
  -2  -1 -16   14.80    1.60 149
  -2  -1 -16   19.90    1.80 259
   2   1  17   25.50    2.70  60
  -2  -1 -17   22.40    2.30 150
   2   2 -18    8.70    1.40 155
  -2  -2  18    4.50    1.30  65
  -2  -2  18    7.00    0.90 329
   2   2 -17    0.10    0.90 154
  -2  -2  17    1.40    1.10  64
  -2  -2  17    2.90    0.70 328
   2   2 -16    4.80    1.20 154
  -2  -2  16    1.60    1.40  64
  -2  -2  16    2.00    0.60 327
   2   2 -15    1.70    0.80 153
  -2  -2  15    0.50    1.00  63
  -2  -2  15    0.90    0.80 326
   2   2 -14   12.40    1.40 153
  -2  -2  14   15.00    1.70  63
  -2  -2  14   17.10    1.20 325
   2   2 -13   29.80    1.90 152
  -2  -2  13   24.80    2.00  62
  -2  -2  13   30.80    1.70 323
   2   2 -12    9.60    1.30  45
   2   2 -12   12.70    1.10 152
  -2  -2  12    7.90    1.30  62
  -2  -2  12    6.70    0.50 206
  -2  -2  12    7.90    0.60 322
   2   2 -11   23.00    1.90  46
   2   2 -11   13.20    1.30 152
  -2  -2  11   21.50    1.50  62
  -2  -2  11   17.20    1.30 136
  -2  -2  11   16.40    0.90 204
  -2  -2  11   15.40    1.00 321
   2   2 -10   -0.40    0.70  47
   2   2 -10   -0.10    0.70 152
  -2  -2  10   -0.40    0.70  62
  -2  -2  10   -0.70    0.50 137
  -2  -2  10    0.30    0.30 202
  -2  -2  10    0.10    0.20 210
   2   2  -9   44.30    2.70  49
   2   2  -9   42.50    2.00 152
  -2  -2   9   43.30    2.30  62
  -2  -2   9   51.30    2.30 139
  -2  -2   9   41.10    1.80 201
  -2  -2   9   45.10    1.90 214
  -2  -2   9   44.70    1.80 318
   2   2  -8  168.60    6.80  50
   2   2  -8  186.60    6.50 152
  -2  -2   8  196.90    7.10  62
  -2  -2   8  187.30    7.10 140
  -2  -2   8  188.40    6.80 200
  -2  -2   8  184.30    6.70 218
   2   2  -7   33.00    1.90  52
   2   2  -7   42.40    1.90 153
  -2  -2   7   43.00    1.90  63
  -2  -2   7   35.30    1.80 142
  -2  -2   7   38.50    1.70 200
   2   2  -6  120.00    4.50  54
   2   2  -6  106.60    4.10 154
   2   2  -6  110.90    3.70 252
  -2  -2   6  115.60    3.80  64
  -2  -2   6  108.90    4.00 144
  -2  -2   6  101.70    3.90 200
  -2  -2   6  106.30    3.90 225
  -2  -2   6  101.20    3.40 257
   2   2  -5   29.40    1.50  57
   2   2  -5   27.00    1.40 156
   2   2  -5   27.70    1.10 241
  -2  -2   5   28.60    1.40  66
  -2  -2   5   27.60    1.20 201
  -2  -2   5   29.60    1.30 229
  -2  -2   5   30.60    1.00 280
   2   2  -4   81.90    3.10  60
   2   2  -4   80.60    3.00 159
   2   2  -4   83.70    2.90 237
   2   2  -4   79.30    3.10 289
  -2  -2   4   88.70    3.20  69
  -2  -2   4   83.30    3.00 150
  -2  -2   4   82.10    3.00 202
   2   2  -3  114.20    3.90  66
   2   2  -3  111.90    3.90 164
   2   2  -3  107.50    4.10 196
   2   2  -3  112.20    3.90 235
   2   2  -3  106.40    3.80 294
  -2  -2   3  113.00    4.00  74
  -2  -2   3  113.90    3.90 156
  -2  -2   3  116.60    4.10 204
  -2  -2   3  114.90    4.00 288
  -2  -2   3  111.70    3.80 351
   2   2  -2   77.70    2.70  74
   2   2  -2   80.00    2.70 172
   2   2  -2   72.80    2.90 200
   2   2  -2   77.50    2.80 234
   2   2  -2   72.10    2.90 300
   2   2  -2   68.60    2.60 350
  -2  -2   2   70.60    2.60  82
  -2  -2   2   78.60    2.80 164
  -2  -2   2   74.90    2.90 205
  -2  -2   2   78.00    2.70 294
  -2  -2   2   71.60    2.50 336
   2   2  -1  892.00   31.20   4
   2   2  -1  968.70   30.60 203
   2   2  -1  988.50   30.50 234
   2   2  -1  962.10   30.20 307
   2   2  -1  959.50   30.20 337
  -2  -2   1  881.90   28.90  94
  -2  -2   1  912.70   28.90 175
  -2  -2   1  940.30   29.60 302
  -2  -2   1  958.30   28.70 328
   2   2   0    7.40    1.10  17
   2   2   0    7.50    0.70  99
   2   2   0    8.10    0.70 205
   2   2   0    7.70    0.60 235
   2   2   0    6.30    0.60 315
   2   2   0    8.10    0.70 330
  -2  -2   0    5.00    1.00   9
  -2  -2   0    6.40    0.70 107
  -2  -2   0    4.30    0.70 309
  -2  -2   0    7.50    0.50 323
   2   2   1  811.00   25.50  27
   2   2   1  691.60   24.70 109
   2   2   1  829.20   25.30 207
   2   2   1  793.00   25.10 235
   2   2   1  791.30   24.70 327
  -2  -2  -1  815.80   26.30  19
  -2  -2  -1  784.80   25.60 117
  -2  -2  -1  758.00   25.10 188
  -2  -2  -1  805.70   25.50 316
  -2  -2  -1  819.80   25.40 321
   2   2   2   -0.40    0.40 115
   2   2   2    1.70    0.50 187
   2   2   2    1.30    0.50 236
   2   2   2    0.90    0.40 325
  -2  -2  -2   -2.10    0.80  25
  -2  -2  -2   -0.40    0.50 124
  -2  -2  -2    0.10    0.50 318
   2   2   3    9.30    1.10  38
   2   2   3    9.60    0.80 119
   2   2   3    4.60    0.70 192
   2   2   3    7.70    0.70 237
   2   2   3    4.30    0.70 324
  -2  -2  -3    7.60    1.20  29
   2   2   4   16.40    1.70  41
   2   2   4   14.80    1.00 121
   2   2   4   16.40    1.10 238
   2   2   4   18.80    1.10 324
  -2  -2  -4   16.60    1.60  31
  -2  -2  -4   16.00    1.20 131
   2   2   5    7.20    1.80  44
   2   2   5    1.70    0.80 123
   2   2   5    5.80    0.80 239
   2   2   5    4.30    0.60 324
  -2  -2  -5    2.20    1.50  33
  -2  -2  -5    3.20    0.80 134
   2   2   6   10.60    1.70  46
   2   2   6    9.20    1.00 123
   2   2   6    7.60    0.70 241
   2   2   6   10.20    0.80 324
  -2  -2  -6    9.40    1.60  33
   2   2   7    8.20    1.50  47
   2   2   7    6.80    0.80 124
   2   2   7    6.90    0.70 242
   2   2   7    5.70    0.70 324
  -2  -2  -7    5.00    1.10  34
  -2  -2  -7    9.50    1.20 137
   2   2   8    0.20    0.80  49
   2   2   8    0.20    0.50 124
   2   2   8    0.70    0.70 244
   2   2   8    1.20    0.80 324
  -2  -2  -8   -1.20    0.80  34
  -2  -2  -8    0.50    0.60 139
   2   2   9    9.30    1.40  50
   2   2   9    9.60    1.00 124
   2   2   9   12.20    0.80 207
   2   2   9   10.80    0.90 245
   2   2   9   13.60    1.10 325
  -2  -2  -9    8.00    1.40  34
  -2  -2  -9   12.90    1.20 140
   2   2  10   57.20    3.10  51
   2   2  10   43.80    2.50 124
   2   2  10   46.60    2.20 205
   2   2  10   52.70    2.60 247
   2   2  10   48.60    2.50 325
  -2  -2 -10   50.30    2.50 141
   2   2  11   31.70    2.50  53
   2   2  11   42.20    2.70 124
   2   2  11   30.10    1.50 204
   2   2  11   32.50    1.90 248
   2   2  11   31.00    2.10 326
  -2  -2 -11   21.50    2.00 143
   2   2  12   12.90    2.00  54
   2   2  12   11.20    0.80 201
   2   2  12   11.50    1.10 250
   2   2  12   12.70    1.50 327
  -2  -2 -12   11.90    1.60 144
  -2  -2 -12   11.70    0.60 210
   2   2  13    0.40    1.40  55
   2   2  13    1.10    0.30 199
   2   2  13   -1.00    0.70 252
   2   2  13    0.00    0.60 327
  -2  -2 -13   -2.20    1.00 145
   2   2  14   21.60    2.20  56
   2   2  14   22.40    1.60 254
   2   2  14   21.50    1.70 328
  -2  -2 -14   21.90    1.90 146
   2   2  15    4.00    1.30  57
   2   2  15    2.50    0.90 329
  -2  -2 -15    3.40    1.30 147
   2   2  16    4.80    1.70  58
   2   2  16    1.30    1.30 330
  -2  -2 -16    8.20    1.50 148
  -2  -2 -16    1.40    0.90 256
   2   2  17    6.50    1.80  59
  -2  -2 -17    3.50    1.50 149
   2   3 -19   -0.80    0.80 157
   2   3 -18   13.90    1.50 156
  -2  -3  18    6.50    1.70  66
  -2  -3  18    9.70    1.10 331
   2   3 -17   -1.10    0.90 156
  -2  -3  17    1.90    1.00  66
  -2  -3  17    1.40    0.60 330
   2   3 -16   12.10    1.50 155
  -2  -3  16   10.40    1.90  65
  -2  -3  16    7.30    0.90 329
   2   3 -15   22.30    1.90 155
  -2  -3  15   26.40    2.00  65
  -2  -3  15   19.30    1.20 328
   2   3 -14   14.60    1.40 155
  -2  -3  14   11.60    1.40  65
  -2  -3  14    9.80    0.80 327
   2   3 -13    3.30    0.70 155
  -2  -3  13    3.10    0.80  65
  -2  -3  13    0.20    0.30 326
   2   3 -12   -1.60    0.80  47
   2   3 -12    2.70    0.80 155
  -2  -3  12   -1.90    1.10  65
  -2  -3  12    0.70    0.40 325
   2   3 -11    2.80    1.10  49
   2   3 -11    0.90    0.60 155
  -2  -3  11   -0.30    0.50  65
  -2  -3  11    1.20    0.90 139
  -2  -3  11    1.20    0.30 212
  -2  -3  11    1.30    0.30 324
   2   3 -10   50.10    2.70  50
   2   3 -10   51.60    2.40 155
  -2  -3  10   45.30    2.50  65
  -2  -3  10   43.80    2.40 140
  -2  -3  10   42.30    1.90 216
  -2  -3  10   47.00    1.90 323
   2   3  -9   13.30    1.20  52
   2   3  -9   18.60    1.50 155
  -2  -3   9    9.70    1.20  65
  -2  -3   9   13.30    0.80 220
   2   3  -8  106.50    4.50  54
   2   3  -8  107.90    4.20 156
  -2  -3   8  102.90    3.80  66
  -2  -3   8   93.00    4.10 144
  -2  -3   8  101.60    3.80 224
  -2  -3   8  105.00    3.60 321
   2   3  -7  182.20    6.70  56
   2   3  -7  169.80    6.20 157
   2   3  -7  172.70    5.70 235
  -2  -3   7  192.00    6.40  67
  -2  -3   7  179.70    6.40 146
  -2  -3   7  170.50    6.10 228
  -2  -3   7  166.50    5.80 263
   2   3  -6  319.70   10.60  59
   2   3  -6  296.20   10.50 159
  -2  -3   6  305.30   10.60  69
  -2  -3   6  331.40   10.80 149
  -2  -3   6  285.70    9.80 275
  -2  -3   6  315.70    9.90 319
   2   3  -5  124.50    4.40  62
   2   3  -5  117.50    4.50 161
   2   3  -5  109.40    4.10 196
   2   3  -5  121.70    4.30 288
  -2  -3   5  120.40    4.70  71
  -2  -3   5  123.50    4.40 152
   2   3  -4   25.30    1.20  66
   2   3  -4   21.50    1.20 165
   2   3  -4   22.20    1.10 291
  -2  -3   4   19.80    1.10  75
  -2  -3   4   23.40    1.10 156
  -2  -3   4   19.80    0.70 345
   2   3  -3   13.30    0.80  72
   2   3  -3   11.70    1.00 170
   2   3  -3    9.10    0.80 203
   2   3  -3   11.70    1.00 295
  -2  -3   3   11.80    0.90  80
  -2  -3   3   11.70    0.70 162
  -2  -3   3   11.60    0.80 289
   2   3  -2   47.10    2.00  80
   2   3  -2   45.90    1.90 178
   2   3  -2   51.80    1.90 205
   2   3  -2   40.90    1.80 301
   2   3  -2   43.80    1.60 336
  -2  -3   2   50.10    1.90  88
  -2  -3   2   43.10    2.00 170
  -2  -3   2   43.10    1.90 294
  -2  -3   2   50.30    1.70 318
   2   3  -1   -0.60    1.00   7
   2   3  -1    1.40    0.60  88
   2   3  -1    0.20    0.50 307
   2   3  -1    2.00    0.30 328
  -2  -3   1    0.60    0.70  97
  -2  -3   1    1.80    0.70 178
  -2  -3   1    1.10    0.50 301
   2   3   0   62.70    2.90  16
   2   3   0   59.20    2.70  97
   2   3   0   63.30    2.40 314
   2   3   0   71.80    2.50 324
  -2  -3   0   64.20    3.00   7
  -2  -3   0   56.30    2.50 106
  -2  -3   0   65.40    2.40 308
   2   3   1    3.20    1.50  24
   2   3   1    2.20    0.50 105
   2   3   1    3.30    0.40 323
  -2  -3  -1    5.80    1.00  15
  -2  -3  -1    2.80    0.80 114
  -2  -3  -1    4.50    0.70 188
  -2  -3  -1    0.30    0.60 314
   2   3   2    4.00    1.50  30
   2   3   2    0.40    0.80 110
   2   3   2    0.80    0.40 185
   2   3   2   -0.80    0.50 232
   2   3   2    0.30    0.30 322
  -2  -3  -2    2.80    1.40  20
  -2  -3  -2   -0.80    0.70 120
   2   3   3  383.50   13.60  34
   2   3   3  382.10   12.90 114
   2   3   3  383.60   13.20 189
   2   3   3  404.80   13.00 233
   2   3   3  384.50   12.90 322
  -2  -3  -3  388.70   13.70  24
  -2  -3  -3  357.90   13.00 124
   2   3   4   57.60    3.20  38
   2   3   4   62.70    2.60 117
   2   3   4   61.50    2.50 193
   2   3   4   63.00    2.40 235
   2   3   4   58.70    2.50 322
  -2  -3  -4   61.30    3.00  27
  -2  -3  -4   68.20    3.00 128
   2   3   5  151.60    6.60  40
   2   3   5  178.00    6.40 119
   2   3   5  179.50    6.10 236
   2   3   5  173.90    5.80 322
  -2  -3  -5  172.80    7.50  29
  -2  -3  -5  177.50    6.40 130
   2   3   6   36.80    2.50  43
   2   3   6   35.30    2.00 120
   2   3   6   41.10    2.00 238
   2   3   6   36.90    1.80 322
  -2  -3  -6   28.20    2.40  30
  -2  -3  -6   36.30    1.90 133
   2   3   7    0.70    1.40  45
   2   3   7    0.70    0.80 121
   2   3   7   -1.00    0.70 323
  -2  -3  -7    1.00    1.40  31
  -2  -3  -7    0.90    0.80 135
   2   3   8    2.00    1.50  46
   2   3   8   -0.30    0.50 121
   2   3   8    1.20    0.70 241
   2   3   8    0.70    0.60 323
  -2  -3  -8   -2.40    1.00  31
  -2  -3  -8    4.90    1.10 136
   2   3   9    4.60    1.50  48
   2   3   9    2.00    0.70 121
   2   3   9    5.50    0.80 242
   2   3   9    4.30    1.00 324
  -2  -3  -9    4.30    1.30  31
  -2  -3  -9    9.10    1.10 138
   2   3  10   -0.70    1.30  49
   2   3  10    3.90    1.10 121
   2   3  10    3.70    0.70 244
   2   3  10    4.70    0.70 324
  -2  -3 -10    8.70    1.30 139
   2   3  11   -1.20    1.50  51
   2   3  11   -0.10    0.60 121
   2   3  11   -0.20    0.20 207
   2   3  11   -0.30    0.60 245
   2   3  11    1.20    0.50 325
  -2  -3 -11    4.20    1.20 141
   2   3  12   -1.60    1.20  52
   2   3  12    0.80    0.30 205
   2   3  12   -0.20    0.80 247
   2   3  12    2.30    1.00 326
  -2  -3 -12   -0.50    0.70 142
   2   3  13    5.30    1.40  53
   2   3  13    2.90    0.50 203
   2   3  13    0.60    0.70 326
  -2  -3 -13    3.50    0.90 143
  -2  -3 -13    2.10    0.30 210
   2   3  14   11.40    1.70  54
   2   3  14    7.50    0.90 251
   2   3  14    9.70    1.20 327
  -2  -3 -14    9.10    1.30 144
   2   3  15   -1.70    1.20  55
   2   3  15    0.40    0.60 253
   2   3  15   -2.10    0.70 328
  -2  -3 -15    3.60    1.20 145
   2   3  16   12.70    2.20  56
   2   3  16    9.70    1.60 329
  -2  -3 -16   14.50    2.10 146
   2   4 -19    1.40    1.20 158
   2   4 -18    1.80    0.90 158
  -2  -4  18    4.70    1.30  68
  -2  -4  18    2.80    1.00 334
   2   4 -17   -1.30    1.10 158
  -2  -4  17    5.80    1.60  68
  -2  -4  17    0.60    0.70 333
   2   4 -16    5.00    1.50 157
  -2  -4  16    7.70    1.60  67
   2   4 -15   37.60    2.40 157
  -2  -4  15   31.40    2.50  67
  -2  -4  15   29.10    1.80 331
   2   4 -14    5.50    1.00 157
  -2  -4  14    3.80    1.00  67
  -2  -4  14    3.00    0.50 330
   2   4 -13   -0.40    0.70 157
  -2  -4  13   -0.50    0.70  67
  -2  -4  13    1.10    0.30 208
  -2  -4  13    1.60    0.50 330
   2   4 -12   10.50    1.50  50
   2   4 -12    8.80    1.10 157
  -2  -4  12    9.50    1.10  67
  -2  -4  12    8.50    0.80 213
  -2  -4  12   11.70    0.80 329
   2   4 -11    2.50    0.80  51
  -2  -4  11    8.40    1.40  67
  -2  -4  11    1.60    0.60 141
  -2  -4  11    1.80    0.40 218
  -2  -4  11    3.30    0.40 328
   2   4 -10    0.10    0.60  53
   2   4 -10    3.40    0.80 158
  -2  -4  10    1.70    0.60  68
  -2  -4  10   -0.30    0.50 143
  -2  -4  10    0.90    0.40 222
  -2  -4  10    0.30    0.40 328
   2   4  -9    1.80    0.70  55
   2   4  -9    1.20    0.60 159
   2   4  -9    1.40    0.20 233
  -2  -4   9    0.70    0.50  69
  -2  -4   9    2.40    0.60 145
  -2  -4   9    0.60    0.40 226
  -2  -4   9    1.80    0.30 328
   2   4  -8   34.20    2.00  57
   2   4  -8   43.70    2.20 160
  -2  -4   8   47.20    2.20  70
  -2  -4   8   45.60    2.30 147
  -2  -4   8   41.60    1.80 230
  -2  -4   8   41.50    1.60 264
  -2  -4   8   41.50    1.60 329
   2   4  -7   14.80    1.20 161
  -2  -4   7   11.40    1.00  71
  -2  -4   7   13.60    1.20 150
  -2  -4   7   12.40    0.60 273
  -2  -4   7   11.90    0.60 331
   2   4  -6  111.80    4.00  63
   2   4  -6  104.00    4.10 163
   2   4  -6  103.70    3.70 198
   2   4  -6  111.60    3.80 287
  -2  -4   6  105.90    4.20  73
  -2  -4   6  117.80    4.00 153
  -2  -4   6  104.60    3.60 281
  -2  -4   6  102.40    3.60 336
   2   4  -5  564.60   18.20  66
   2   4  -5  531.20   17.80 166
   2   4  -5  557.00   18.20 201
   2   4  -5  562.10   18.80 290
  -2  -4   5  532.40   17.70  76
  -2  -4   5  566.40   17.90 156
   2   4  -4   50.50    2.10  71
   2   4  -4   47.30    2.10 170
   2   4  -4   50.60    2.20 205
   2   4  -4   44.90    2.00 293
  -2  -4   4   43.90    2.00  80
  -2  -4   4   48.40    1.90 161
   2   4  -3    1.70    0.60  76
   2   4  -3    1.10    0.70 175
   2   4  -3   -0.40    0.40 207
   2   4  -3    0.50    0.50 297
   2   4  -3    1.10    0.20 338
  -2  -4   3   -1.40    0.60  85
  -2  -4   3    0.50    0.50 166
  -2  -4   3    0.70    0.40 289
   2   4  -2   64.90    3.10   2
   2   4  -2   51.30    2.20  83
   2   4  -2   57.10    2.20 302
   2   4  -2   55.60    2.00 326
  -2  -4   2   61.50    2.70  92
  -2  -4   2   59.50    2.40 173
  -2  -4   2   58.30    2.30 294
   2   4  -1    7.90    1.60   9
   2   4  -1    4.90    0.90  90
   2   4  -1    2.60    0.60 308
   2   4  -1    4.70    0.30 322
  -2  -4   1    2.80    1.00  99
  -2  -4   1    7.70    0.70 180
  -2  -4   1    3.60    0.60 300
   2   4   0    9.20    1.70  16
   2   4   0   14.10    1.00  97
   2   4   0   12.90    0.80 314
   2   4   0   10.30    0.60 320
  -2  -4   0    8.50    1.40   7
  -2  -4   0    9.10    1.10 106
  -2  -4   0    8.80    0.70 306
   2   4   1   -0.50    1.60  22
   2   4   1   -0.40    0.70 102
   2   4   1    1.20    0.60 320
  -2  -4  -1    0.30    1.30  12
  -2  -4  -1    1.00    0.50 112
  -2  -4  -1    0.90    0.50 188
  -2  -4  -1    0.00    0.40 311
   2   4   2  134.10    5.10  27
   2   4   2  130.20    4.70 107
   2   4   2  130.20    4.80 182
  -2  -4  -2  123.50    6.00  17
  -2  -4  -2  136.80    4.90 117
  -2  -4  -2  133.90    4.90 316
   2   4   3   23.70    2.20  31
   2   4   3   20.90    1.40 111
   2   4   3   18.00    1.10 187
   2   4   3   21.70    1.20 319
  -2  -4  -3   25.80    2.30  21
  -2  -4  -3   17.50    1.40 121
   2   4   4   -2.50    1.10  35
   2   4   4   -0.90    0.80 113
   2   4   4    0.80    0.50 190
   2   4   4    2.40    0.60 232
   2   4   4    0.70    0.50 320
  -2  -4  -4    2.40    1.50  23
  -2  -4  -4    1.00    0.60 125
   2   4   5   47.60    2.80  38
   2   4   5   37.10    2.00 115
   2   4   5   44.40    2.10 193
   2   4   5   43.40    2.20 233
   2   4   5   44.20    1.90 320
  -2  -4  -5   40.50    2.70  25
   2   4   6    2.90    1.30  40
   2   4   6    6.00    0.90 117
   2   4   6    2.80    0.60 235
   2   4   6    3.40    0.80 321
  -2  -4  -6    6.00    1.60  27
  -2  -4  -6    3.40    0.70 130
   2   4   7   11.60    2.00  42
   2   4   7   10.90    1.40 118
   2   4   7   13.20    1.20 236
   2   4   7   15.20    1.20 321
  -2  -4  -7   11.70    1.90  28
  -2  -4  -7    9.10    1.20 132
   2   4   8    5.30    1.40  44
   2   4   8    1.50    0.70 118
   2   4   8    2.10    0.60 238
   2   4   8    2.30    0.60 322
  -2  -4  -8   -0.40    0.90  28
  -2  -4  -8    3.50    0.80 134
   2   4   9    8.40    1.60  46
   2   4   9    4.40    1.00 119
   2   4   9    7.30    1.00 240
   2   4   9    7.10    1.00 322
  -2  -4  -9    4.20    0.80 136
   2   4  10   35.10    2.80  48
   2   4  10   31.70    2.50 119
   2   4  10   32.40    2.10 241
   2   4  10   35.90    1.90 323
  -2  -4 -10   34.60    2.20 138
   2   4  11   -0.70    1.20  49
   2   4  11    1.50    0.60 243
   2   4  11    2.00    0.70 324
  -2  -4 -11    0.50    0.70 139
   2   4  12   -1.30    1.60  50
   2   4  12    3.70    0.70 245
   2   4  12    2.60    1.00 325
  -2  -4 -12    5.70    1.30 140
   2   4  13   -3.90    1.50  52
   2   4  13    1.20    0.70 247
   2   4  13   -0.90    1.00 325
  -2  -4 -13    0.00    1.20 142
   2   4  14    4.40    1.40  53
   2   4  14    4.30    0.90 249
   2   4  14    3.20    1.10 326
  -2  -4 -14    0.80    1.00 143
   2   4  15    7.60    1.90  54
   2   4  15    8.10    1.10 251
   2   4  15    6.50    1.10 327
  -2  -4 -15    9.50    1.40 144
   2   4  16    3.60    1.00  55
   2   4  16    3.30    1.00 328
  -2  -4 -16   -0.40    0.80 145
   2   5 -18    6.10    1.50 160
  -2  -5  18    3.40    1.50  70
   2   5 -17    3.90    1.60 159
  -2  -5  17   -0.70    1.30  69
  -2  -5  17   -1.20    0.60 336
   2   5 -16    4.10    1.10 159
  -2  -5  16    0.00    0.90  69
  -2  -5  16    3.60    0.70 335
   2   5 -15    2.40    1.10 159
  -2  -5  15    1.00    1.00  69
  -2  -5  15    2.70    0.60 334
   2   5 -14   19.70    1.70 159
  -2  -5  14   25.10    1.90  69
  -2  -5  14   18.00    0.90 208
  -2  -5  14   17.60    1.20 334
  -2  -5  13   11.90    1.40  69
  -2  -5  13    9.80    0.70 214
  -2  -5  13    7.80    0.90 334
   2   5 -12   -1.00    0.70  52
   2   5 -12   -1.00    0.70 160
  -2  -5  12    2.70    0.80  70
  -2  -5  12    0.80    0.30 219
  -2  -5  12    1.60    0.50 334
   2   5 -11   27.70    1.90  54
   2   5 -11   19.90    1.70 160
  -2  -5  11   22.40    1.60  70
  -2  -5  11   25.10    1.20 224
  -2  -5  11   24.00    1.20 334
   2   5 -10    9.20    1.10  55
   2   5 -10    5.40    0.80 161
  -2  -5  10    8.80    1.00  71
  -2  -5  10    4.60    0.90 145
  -2  -5  10    5.50    0.70 228
  -2  -5  10    6.90    0.50 257
  -2  -5  10    5.90    0.50 335
   2   5  -9    1.80    1.00  58
   2   5  -9    2.40    0.80 162
  -2  -5   9    4.90    0.90  72
  -2  -5   9    2.80    0.70 148
  -2  -5   9    3.50    0.40 264
  -2  -5   9    2.20    0.30 337
   2   5  -8   33.90    1.70  60
   2   5  -8   31.50    1.80 163
   2   5  -8   29.10    1.40 195
  -2  -5   8   31.30    1.70  73
  -2  -5   8   27.10    1.40 150
  -2  -5   8   29.70    1.30 271
  -2  -5   8   27.10    1.10 341
   2   5  -7  276.80    9.70  63
   2   5  -7  264.30    9.30 165
   2   5  -7  264.40    9.60 199
   2   5  -7  286.80    9.20 287
  -2  -5   7  302.80    9.70  75
  -2  -5   7  271.70    9.80 153
  -2  -5   7  269.60    9.20 277
   2   5  -6   -0.20    0.40  66
   2   5  -6   -2.30    0.80 167
   2   5  -6   -0.40    0.50 202
   2   5  -6    0.40    0.50 289
  -2  -5   6   -0.90    0.80  77
  -2  -5   6    1.40    0.60 156
  -2  -5   6    0.40    0.20 283
   2   5  -5   30.50    1.40  70
   2   5  -5   28.70    1.80 170
   2   5  -5   27.50    1.50 205
   2   5  -5   30.40    1.50 291
  -2  -5   5   25.70    1.50  80
  -2  -5   5   31.70    1.50 160
   2   5  -4   38.40    1.80  74
   2   5  -4   40.70    1.90 174
   2   5  -4   34.60    1.70 294
  -2  -5   4   38.50    1.90  84
  -2  -5   4   41.70    1.80 164
   2   5  -3   20.80    1.20  79
   2   5  -3   19.00    1.20 179
   2   5  -3   20.90    1.20 298
   2   5  -3   21.10    0.80 323
  -2  -5   3   19.00    1.30  89
  -2  -5   3   18.40    1.20 169
  -2  -5   3   22.20    1.10 289
   2   5  -2    5.00    1.30   4
   2   5  -2    4.20    0.80  85
   2   5  -2    4.80    0.60 303
   2   5  -2    3.80    0.30 319
  -2  -5   2    4.00    0.80  94
  -2  -5   2    4.40    0.90 175
  -2  -5   2    7.00    0.70 294
   2   5  -1  128.30    6.40  10
   2   5  -1  138.70    5.30  90
   2   5  -1  151.40    5.40 309
   2   5  -1  157.80    4.90 318
  -2  -5   1  121.60    4.70 100
  -2  -5   1  137.90    5.20 180
  -2  -5   1  133.10    4.70 299
   2   5   0   38.60    2.50  16
   2   5   0   30.30    1.80  96
   2   5   0   31.00    1.60 314
  -2  -5   0   36.90    2.40   6
  -2  -5   0   30.10    1.80 106
  -2  -5   0   31.20    1.40 304
   2   5   1   29.40    2.70  21
   2   5   1   38.60    2.20 101
  -2  -5  -1   31.20    2.30  11
  -2  -5  -1   31.20    2.30 111
  -2  -5  -1   31.60    1.60 189
  -2  -5  -1   29.10    1.50 309
   2   5   2   -0.40    1.80  25
   2   5   2    4.10    1.00 105
  -2  -5  -2    1.60    1.40  15
  -2  -5  -2    6.00    1.20 115
  -2  -5  -2    3.60    0.60 313
   2   5   3    5.20    1.60  29
   2   5   3    7.20    0.80 108
   2   5   3    5.20    0.60 184
   2   5   3    6.00    0.70 318
  -2  -5  -3   -1.20    1.40  18
  -2  -5  -3    7.70    1.20 119
  -2  -5  -3    4.60    0.50 317
   2   5   4   -0.40    1.20  33
   2   5   4    1.60    0.80 110
   2   5   4   -0.90    0.30 188
  -2  -5  -4   -0.20    0.70 123
   2   5   5   28.90    2.20  36
   2   5   5   25.60    1.70 112
   2   5   5   31.30    1.60 191
   2   5   5   30.40    1.50 319
  -2  -5  -5   27.60    2.50  22
  -2  -5  -5   31.20    1.90 126
   2   5   6   15.60    1.80  38
   2   5   6   23.50    1.70 114
   2   5   6   25.10    1.30 193
   2   5   6   22.50    1.40 233
  -2  -5  -6   25.20    2.40  24
  -2  -5  -6   24.00    1.70 128
   2   5   7    5.40    1.60  41
   2   5   7    7.70    1.10 115
   2   5   7    2.50    0.50 194
   2   5   7    5.00    0.80 235
   2   5   7    5.90    0.60 320
  -2  -5  -7    1.50    1.10  25
  -2  -5  -7    5.20    1.10 131
   2   5   8    4.30    1.70  43
   2   5   8    2.20    0.90 116
   2   5   8    0.60    0.50 236
   2   5   8    0.40    0.60 321
  -2  -5  -8    1.30    1.00 133
   2   5   9    6.10    1.50  44
   2   5   9    3.10    0.80 116
   2   5   9    0.90    0.50 238
   2   5   9    3.60    0.90 322
  -2  -5  -9    4.70    1.20 134
   2   5  10    0.30    1.00  46
   2   5  10    2.90    1.20 117
   2   5  10    3.50    0.90 239
   2   5  10    2.10    0.60 322
  -2  -5 -10    0.80    0.80 136
   2   5  11   10.70    2.00  48
   2   5  11    9.70    1.10 241
   2   5  11   11.60    1.20 323
  -2  -5 -11    7.50    1.50 138
   2   5  12    0.40    1.40  49
   2   5  12   -0.50    0.60 243
   2   5  12   -0.10    0.70 324
  -2  -5 -12    2.20    1.10 139
   2   5  13   11.10    1.70  50
   2   5  13    8.70    0.90 245
   2   5  13    8.00    1.10 325
  -2  -5 -13   11.20    1.30 140
   2   5  14    5.80    2.20  52
   2   5  14    2.90    1.00 247
   2   5  14    4.10    1.20 326
  -2  -5 -14    1.80    1.40 142
   2   5  15    3.90    1.50  53
   2   5  15    1.50    0.80 249
  -2  -5 -15    1.70    1.00 143
   2   5  16   17.60    1.90  54
   2   5  16   17.70    1.90 327
  -2  -5 -16   20.10    2.30 144
   2   6 -18   -1.50    1.20 161
  -2  -6  18    1.00    1.50  71
   2   6 -17    0.40    0.90 161
  -2  -6  17    2.20    1.00  71
  -2  -6  17    1.80    0.60 339
   2   6 -16    2.70    0.90 161
  -2  -6  16    5.30    1.10  71
  -2  -6  16    5.20    0.70 339
   2   6 -15    6.40    1.10 161
  -2  -6  15    4.80    1.20  71
  -2  -6  15    2.70    0.60 339
   2   6 -14    2.00    1.10 161
  -2  -6  14    6.40    1.40  71
  -2  -6  14    0.40    0.30 214
  -2  -6  14    1.40    0.50 339
   2   6 -13   66.30    3.50 162
  -2  -6  13   72.90    3.60  72
  -2  -6  13   61.10    2.60 220
  -2  -6  13   58.30    2.80 339
   2   6 -12   34.80    2.50  54
   2   6 -12   32.50    1.90 162
   2   6 -12   27.00    1.00 248
  -2  -6  12   31.60    2.00  72
  -2  -6  12   23.60    1.30 224
  -2  -6  12   24.50    1.20 340
   2   6 -11    8.80    1.20  56
   2   6 -11   11.50    1.20 163
  -2  -6  11    9.50    1.10  73
  -2  -6  11   10.90    0.80 228
  -2  -6  11    7.70    0.60 257
  -2  -6  11   10.50    0.70 342
   2   6 -10    2.80    0.70  58
   2   6 -10    4.80    0.80 164
  -2  -6  10    4.80    0.80  74
  -2  -6  10    4.40    0.90 148
  -2  -6  10    3.20    0.50 263
  -2  -6  10    5.70    0.40 344
   2   6  -9    4.70    0.90 165
   2   6  -9    1.90    0.50 196
  -2  -6   9    3.60    0.80  75
  -2  -6   9    4.10    0.70 150
  -2  -6   9    2.50    0.30 349
   2   6  -8  102.20    4.50  63
   2   6  -8  107.70    4.50 166
   2   6  -8  101.20    4.10 200
   2   6  -8  122.10    4.10 287
  -2  -6   8  112.50    5.00  76
  -2  -6   8  104.90    4.20 153
  -2  -6   8  103.40    3.90 274
   2   6  -7   91.50    4.00  65
   2   6  -7   81.30    3.80 168
   2   6  -7  104.60    3.90 203
   2   6  -7  103.60    3.60 288
  -2  -6   7   97.10    4.50  78
  -2  -6   7   96.10    4.10 155
  -2  -6   7  112.60    3.90 280
   2   6  -6    1.80    0.80  69
   2   6  -6   -1.60    0.70 171
   2   6  -6    0.40    0.40 206
   2   6  -6    0.50    0.70 290
  -2  -6   6    1.30    0.60  81
  -2  -6   6    0.50    0.60 159
  -2  -6   6   -0.70    0.30 284
   2   6  -5    8.10    0.80  72
   2   6  -5    8.40    0.90 174
   2   6  -5    9.90    0.80 293
  -2  -6   5    5.40    0.80  84
  -2  -6   5    8.40    0.80 162
   2   6  -4   56.20    2.60  76
   2   6  -4   59.00    2.80 177
   2   6  -4   56.30    2.20 296
   2   6  -4   57.60    2.00 322
  -2  -6   4   48.50    2.70  87
  -2  -6   4   54.60    2.40 166
   2   6  -3   22.90    2.30   2
   2   6  -3   22.90    1.30  81
   2   6  -3   23.10    1.30 300
  -2  -6   3   27.90    1.60  92
  -2  -6   3   17.60    1.20 171
  -2  -6   3   22.60    1.20 289
   2   6  -2   19.80    2.10   6
   2   6  -2   26.90    1.60  86
   2   6  -2   24.20    1.40 304
  -2  -6   2   30.20    1.80  96
  -2  -6   2   23.90    1.60 176
  -2  -6   2   30.20    1.30 293
   2   6  -1   -2.70    1.00  11
   2   6  -1   -1.20    0.80  90
   2   6  -1   -1.00    0.60 309
  -2  -6   1   -1.60    0.80 101
  -2  -6   1    1.50    0.90 180
  -2  -6   1    0.90    0.60 298
   2   6   0    1.90    1.30  16
   2   6   0    7.60    0.90  95
   2   6   0    5.20    0.60 315
  -2  -6   0    6.30    1.40   5
  -2  -6   0    5.90    0.90 106
  -2  -6   0    6.30    0.40 182
  -2  -6   0    3.60    0.50 302
   2   6   1   49.40    3.20  20
   2   6   1   40.90    2.00  99
  -2  -6  -1   52.80    2.60   9
  -2  -6  -1   43.00    2.50 110
  -2  -6  -1   49.30    2.10 190
  -2  -6  -1   49.90    2.20 307
   2   6   2   12.00    2.00  24
   2   6   2   13.20    1.40 102
  -2  -6  -2   12.70    1.80  12
  -2  -6  -2   11.30    1.20 114
  -2  -6  -2    8.80    0.70 311
   2   6   3    0.40    0.80 105
  -2  -6  -3    3.20    1.40  15
  -2  -6  -3   -0.30    0.70 118
  -2  -6  -3    0.30    0.60 314
   2   6   4   21.40    1.90  31
   2   6   4   21.40    1.40 108
   2   6   4   25.20    1.20 185
  -2  -6  -4   19.00    2.10  18
  -2  -6  -4   28.40    1.90 121
  -2  -6  -4   28.30    1.40 317
   2   6   5   20.50    2.20  34
   2   6   5   20.80    1.80 110
   2   6   5   19.60    1.20 188
   2   6   5   19.40    1.20 318
  -2  -6  -5   10.90    1.90  20
   2   6   6   16.90    2.50  37
   2   6   6   26.10    1.60 111
   2   6   6   20.30    1.20 190
   2   6   6   20.20    1.40 319
  -2  -6  -6   19.80    1.80  21
  -2  -6  -6   20.80    1.50 127
   2   6   7   30.80    2.50  39
   2   6   7   23.60    1.60 112
   2   6   7   17.80    1.30 192
   2   6   7   12.80    1.30 233
   2   6   7   19.60    1.40 319
  -2  -6  -7   15.00    2.10  22
   2   6   8   10.50    1.90  41
   2   6   8   13.10    1.20 113
   2   6   8   14.00    1.00 193
   2   6   8   12.50    1.20 235
   2   6   8    9.50    0.90 320
  -2  -6  -8   16.40    1.40 131
   2   6   9   11.40    1.90  43
   2   6   9   15.70    1.70 114
   2   6   9   23.20    1.30 194
   2   6   9   22.80    1.40 321
   2   6  10    7.20    2.10  45
   2   6  10    2.80    0.70 194
   2   6  10    5.40    0.80 238
   2   6  10    1.30    0.90 322
  -2  -6 -10    6.60    1.40 135
   2   6  11    5.50    1.60  46
   2   6  11    3.00    0.80 240
   2   6  11   -0.10    0.90 322
  -2  -6 -11    2.60    1.00 136
   2   6  12   15.10    1.40 241
   2   6  12   12.10    1.20 323
  -2  -6 -12   21.00    2.00 138
   2   6  13    3.60    2.00  49
   2   6  13    3.50    0.90 243
   2   6  13    4.00    0.90 324
  -2  -6 -13    9.00    1.40 139
   2   6  14    5.40    2.10  51
   2   6  14    0.60    0.80 245
   2   6  14    1.90    0.90 325
  -2  -6 -14    2.20    1.40 141
   2   6  15   -3.00    1.30  52
   2   6  15   -0.40    0.90 326
  -2  -6 -15   -1.60    0.90 142
   2   7 -18    7.40    1.30 163
  -2  -7  18    5.00    1.40  73
   2   7 -17    2.30    1.10 163
  -2  -7  17    0.00    0.90  73
   2   7 -16   15.40    1.60 163
  -2  -7  16    6.90    1.50  73
  -2  -7  16   10.00    0.90 344
   2   7 -15    6.10    1.10 163
  -2  -7  15    8.50    1.30  73
  -2  -7  15    8.30    0.70 344
   2   7 -14   11.80    1.60 164
  -2  -7  14   15.60    1.80  74
  -2  -7  14    8.80    0.70 345
   2   7 -13   -0.40    0.80 164
   2   7 -13   -0.20    0.20 249
  -2  -7  13   -0.20    0.70  74
  -2  -7  13    0.00    0.40 224
  -2  -7  13    0.70    0.30 346
   2   7 -12    3.60    1.20 165
  -2  -7  12    5.20    1.30  75
  -2  -7  12    3.50    0.60 229
  -2  -7  12    4.80    0.50 257
  -2  -7  12    3.80    0.50 348
   2   7 -11   11.50    1.20  58
   2   7 -11    6.70    1.30 165
  -2  -7  11   12.00    1.50  75
  -2  -7  11    8.80    0.80 262
  -2  -7  11    9.80    0.60 351
   2   7 -10    7.20    0.80  60
   2   7 -10    5.20    1.20 166
   2   7 -10   11.80    0.80 196
  -2  -7  10    6.10    1.20  76
  -2  -7  10   11.10    0.80 267
   2   7  -9    1.50    0.60  62
   2   7  -9    0.40    0.70 168
   2   7  -9    2.10    0.50 200
   2   7  -9   -0.70    0.40 287
  -2  -7   9    3.00    0.80  78
  -2  -7   9    2.50    0.50 152
  -2  -7   9    1.00    0.30 272
   2   7  -8   15.30    1.30  65
   2   7  -8   14.70    1.60 169
   2   7  -8   16.70    1.00 203
   2   7  -8   14.90    1.30 288
  -2  -7   8   16.50    1.50  79
  -2  -7   8   17.30    1.20 155
  -2  -7   8   13.60    0.90 277
   2   7  -7   10.10    1.10  68
   2   7  -7   11.80    1.50 172
   2   7  -7    6.40    0.60 206
   2   7  -7    4.30    0.70 290
  -2  -7   7    5.50    1.20  82
  -2  -7   7    6.40    0.90 158
  -2  -7   7    6.00    0.50 281
   2   7  -6   18.70    1.30  71
   2   7  -6   18.20    1.30 174
   2   7  -6   18.20    1.10 292
  -2  -7   6   21.60    1.50  84
  -2  -7   6   18.80    1.30 161
  -2  -7   6   15.70    0.90 285
   2   7  -5   35.80    1.80  74
   2   7  -5   31.80    1.90 177
   2   7  -5   33.00    1.90 295
   2   7  -5   36.60    1.20 321
  -2  -7   5   40.10    2.00  87
  -2  -7   5   33.20    1.80 164
   2   7  -4    2.40    0.60  78
   2   7  -4    3.40    0.80 180
   2   7  -4    2.10    0.70 298
  -2  -7   4    2.00    0.80  90
  -2  -7   4    0.80    0.60 168
   2   7  -3   19.50    2.10   4
   2   7  -3   11.40    1.00  82
   2   7  -3   16.90    1.20 301
  -2  -7   3   18.90    1.20  94
  -2  -7   3   12.60    1.20 172
  -2  -7   3   11.40    0.90 288
   2   7  -2   21.00    1.90   8
   2   7  -2   28.90    1.50  86
   2   7  -2   23.90    1.40 306
  -2  -7   2   21.00    1.40 176
  -2  -7   2   25.00    1.20 292
   2   7  -1    6.20    1.40  12
   2   7  -1    4.80    0.70  90
   2   7  -1    5.00    0.80 310
  -2  -7   1    2.20    0.80 102
  -2  -7   1    2.60    0.70 180
  -2  -7   1    4.10    0.50 296
   2   7   0   47.60    3.50  16
   2   7   0   42.70    2.20  94
   2   7   0   50.40    2.10 315
  -2  -7   0   51.70    2.80   4
  -2  -7   0   52.70    2.60 106
  -2  -7   0   48.90    2.10 184
  -2  -7   0   50.10    2.20 300
   2   7   1   11.50    1.60  20
   2   7   1    7.80    1.20  98
  -2  -7  -1   15.10    2.00   8
  -2  -7  -1    9.20    1.00 110
  -2  -7  -1    8.80    0.60 191
  -2  -7  -1    9.30    0.80 305
   2   7   2  154.60    7.30  24
   2   7   2  162.10    6.40 101
  -2  -7  -2  182.90    7.00  11
  -2  -7  -2  147.90    5.90 114
  -2  -7  -2  155.60    5.80 308
   2   7   3   22.30    2.30  27
   2   7   3   34.50    1.90 103
  -2  -7  -3   28.40    2.50  13
  -2  -7  -3   34.50    1.90 117
  -2  -7  -3   35.00    1.70 312
   2   7   4   11.70    1.80  30
   2   7   4    6.10    1.20 106
   2   7   4    4.50    0.60 182
  -2  -7  -4    7.70    1.70  16
  -2  -7  -4    5.20    0.70 315
   2   7   5   93.00    5.00  33
   2   7   5   88.10    4.30 107
   2   7   5   79.50    3.40 185
  -2  -7  -5   81.60    5.20  17
  -2  -7  -5   99.50    4.30 123
  -2  -7  -5   91.90    4.00 317
   2   7   6   37.80    3.50  35
   2   7   6   36.90    2.30 109
   2   7   6   33.50    1.50 188
   2   7   6   39.00    2.00 318
  -2  -7  -6   24.80    2.30  19
  -2  -7  -6   27.00    2.20 125
   2   7   7   41.90    3.60  38
   2   7   7   41.30    2.40 110
   2   7   7   35.90    2.00 190
   2   7   7   42.80    2.20 232
   2   7   7   45.20    2.20 319
  -2  -7  -7   47.30    2.70 128
   2   7   8   -1.40    0.70 111
   2   7   8    0.80    0.50 191
   2   7   8   -0.90    0.80 233
  -2  -7  -8    0.20    0.80 130
   2   7   9    9.20    2.20  42
   2   7   9    6.30    0.80 192
   2   7   9    4.70    0.80 235
   2   7   9    4.50    0.90 320
  -2  -7  -9    7.40    1.30 132
   2   7  10    3.70    2.00  43
   2   7  10    1.80    0.70 192
   2   7  10    2.10    1.00 237
   2   7  10    1.00    0.70 321
  -2  -7 -10   -0.10    1.20 133
   2   7  11   -0.60    0.60 238
   2   7  11   -0.10    0.80 322
  -2  -7 -11   -2.40    0.90 135
   2   7  12   18.80    2.60  47
   2   7  12   25.80    1.90 240
   2   7  12   25.40    2.10 323
  -2  -7 -12   30.10    2.70 137
   2   7  13    2.10    1.50  48
   2   7  13    2.80    0.80 242
  -2  -7 -13    0.20    1.00 138
   2   7  14   -4.80    1.80  50
   2   7  14    0.20    1.00 244
   2   7  14    5.90    1.20 325
  -2  -7 -14   -0.20    1.40 140
   2   7  15    8.60    1.70  51
   2   8 -18    4.40    1.10 165
  -2  -8  18    4.10    1.40  75
   2   8 -17   -0.60    0.90 165
  -2  -8  17    2.30    1.10  75
   2   8 -16    3.60    1.10 165
  -2  -8  16    7.90    1.40  75
   2   8 -15    0.60    0.90 165
  -2  -8  15    1.00    0.40 350
   2   8 -14    8.40    1.30 166
  -2  -8  14    8.00    1.20  76
  -2  -8  14    6.10    0.70 224
   2   8 -13   -1.30    0.70 166
  -2  -8  13    1.10    0.80  76
  -2  -8  13   -0.70    0.40 228
  -2  -8  13   -0.10    0.40 256
   2   8 -12   16.20    1.30 167
  -2  -8  12   20.70    1.80  77
  -2  -8  12   15.10    1.00 261
   2   8 -11    2.90    1.00  60
   2   8 -11    2.50    0.70 168
   2   8 -11    1.80    0.50 195
   2   8 -11    1.00    0.70 287
  -2  -8  11    0.70    0.80  78
  -2  -8  11    0.60    0.40 266
   2   8 -10    3.10    0.80  62
   2   8 -10    3.60    0.80 169
   2   8 -10    4.80    0.60 199
   2   8 -10    3.30    0.90 288
  -2  -8  10    4.40    0.90  79
  -2  -8  10    3.40    0.50 270
   2   8  -9    2.90    0.60  64
   2   8  -9    3.10    1.20 170
   2   8  -9    2.10    0.50 203
   2   8  -9    3.30    0.90 289
  -2  -8   9    2.50    1.00  80
  -2  -8   9    5.80    0.90 154
  -2  -8   9    3.20    0.40 274
   2   8  -8    4.70    0.90  67
   2   8  -8    7.30    1.00 172
   2   8  -8    5.30    0.70 205
   2   8  -8    2.20    0.60 290
  -2  -8   8    2.30    0.80  82
  -2  -8   8    1.80    0.80 157
  -2  -8   8    4.20    0.40 278
   2   8  -7    1.90    0.70  69
   2   8  -7    1.10    0.70 174
   2   8  -7    1.50    0.70 292
  -2  -8   7    0.40    0.60  84
  -2  -8   7    2.20    0.80 159
  -2  -8   7    3.30    0.50 282
   2   8  -6   15.70    1.20  72
   2   8  -6   11.80    1.40 177
   2   8  -6   13.80    1.00 294
  -2  -8   6   12.50    1.50  87
  -2  -8   6    9.70    1.10 162
  -2  -8   6   16.00    0.90 285
   2   8  -5   -1.30    0.50  76
   2   8  -5    0.80    0.50 296
  -2  -8   5   -0.50    1.00  89
  -2  -8   5   -0.50    0.50 166
   2   8  -4   29.00    2.70   2
   2   8  -4   22.30    1.40  79
   2   8  -4   26.20    1.40 299
  -2  -8   4   23.10    1.70  92
  -2  -8   4   22.70    1.50 169
   2   8  -3    8.70    1.50   6
   2   8  -3    6.30    1.00  83
   2   8  -3    5.70    0.70 303
  -2  -8   3    2.70    0.70 173
  -2  -8   3    5.00    0.60 288
   2   8  -2   45.30    3.60   9
   2   8  -2   38.60    2.20  86
   2   8  -2   53.70    2.10 307
  -2  -8   2   41.80    2.80  99
  -2  -8   2   44.80    2.60 176
  -2  -8   2   52.00    2.20 291
   2   8  -1   19.10    2.10  13
   2   8  -1   13.90    1.10  90
   2   8  -1   13.80    1.10 311
  -2  -8   1   11.40    1.20 103
  -2  -8   1   11.80    1.00 180
  -2  -8   1   10.60    0.80 295
   2   8   0  245.60   10.20  17
   2   8   0  252.50    9.40  93
   2   8   0  256.70    8.90 316
  -2  -8   0  265.50   10.90   3
  -2  -8   0  263.10    9.60 107
  -2  -8   0  222.60    8.60 185
  -2  -8   0  271.60    9.10 299
   2   8   1    4.10    1.70  20
   2   8   1    1.70    0.90  96
  -2  -8  -1    1.70    0.80 110
  -2  -8  -1    0.40    0.30 193
  -2  -8  -1    0.20    0.50 303
   2   8   2   14.20    2.40  24
   2   8   2    2.60    0.90  99
  -2  -8  -2    3.90    1.30   9
  -2  -8  -2    3.50    1.10 114
  -2  -8  -2    5.40    0.60 306
   2   8   3    2.20    2.10  27
   2   8   3   -1.10    1.00 102
  -2  -8  -3    3.50    1.60  12
  -2  -8  -3    2.40    1.00 117
  -2  -8  -3    3.60    0.80 309
   2   8   4   17.10    2.60  29
   2   8   4   17.10    1.60 104
  -2  -8  -4   23.40    2.30  14
  -2  -8  -4   18.50    1.80 119
  -2  -8  -4   18.00    1.10 312
   2   8   5    3.40    1.20 105
   2   8   5    3.10    0.50 182
  -2  -8  -5    8.70    1.70  15
  -2  -8  -5    2.20    0.90 122
  -2  -8  -5    6.00    0.90 314
   2   8   6    7.30    2.20  35
   2   8   6    1.50    0.80 107
   2   8   6    3.10    0.50 185
  -2  -8  -6    1.70    1.30 125
  -2  -8  -6    1.10    0.70 316
   2   8   7   15.30    2.00  37
   2   8   7   12.80    1.40 108
   2   8   7   10.90    0.80 187
   2   8   7   13.10    1.20 318
  -2  -8  -7    9.70    1.20 127
   2   8   8   12.70    2.00  39
   2   8   8   11.90    1.00 188
   2   8   8    6.50    1.20 232
   2   8   8    6.40    0.90 319
  -2  -8  -8   11.80    1.30 129
   2   8   9    0.30    1.90  41
   2   8   9   -0.60    0.50 190
   2   8   9    0.00    0.70 234
   2   8   9    1.30    0.70 320
  -2  -8  -9   -2.00    0.90 131
   2   8  10    4.20    2.10  42
   2   8  10    1.70    0.70 190
   2   8  10    7.00    1.10 236
   2   8  10    3.90    0.90 321
  -2  -8 -10    1.40    1.40 132
   2   8  11   10.00    2.00  44
   2   8  11    8.90    1.10 237
   2   8  11    9.40    1.40 322
  -2  -8 -11   10.00    1.30 134
   2   8  12   -2.00    1.30  46
   2   8  12    3.90    0.80 239
   2   8  12    2.50    1.30 322
  -2  -8 -12   -1.50    0.90 136
   2   8  13    5.70    1.60  47
   2   8  13    4.70    1.10 241
   2   8  13    4.20    1.00 323
  -2  -8 -13    3.50    1.10 137
   2   8  14    4.10    1.70  49
   2   8  14    2.80    1.10 242
   2   8  14    0.10    0.90 324
  -2  -8 -14    3.60    1.20 139
   2   9 -18    4.10    1.50 167
  -2  -9  18    5.30    1.60  77
   2   9 -17    6.50    1.30 167
  -2  -9  17    7.30    1.20  77
   2   9 -16    1.80    0.90 167
  -2  -9  16    3.00    1.10  77
   2   9 -15    3.30    0.90 167
   2   9 -14    0.40    0.80 168
   2   9 -14    3.40    0.90 287
  -2  -9  14    0.90    1.10  78
   2   9 -13    0.00    1.30 168
   2   9 -13    0.50    0.60 287
  -2  -9  13    4.20    1.40  78
  -2  -9  13    1.20    0.50 260
   2   9 -12   -2.30    0.90 169
   2   9 -12    1.80    0.90 288
  -2  -9  12   -1.70    0.80  79
  -2  -9  12   -0.70    0.30 264
   2   9 -11    2.10    1.00 170
   2   9 -11    0.70    0.50 198
   2   9 -11   -0.20    0.70 288
  -2  -9  11   -0.20    0.80  80
  -2  -9  11    0.20    0.30 268
   2   9 -10    0.50    0.50  63
   2   9 -10   -0.70    1.40 171
   2   9 -10   -0.60    0.30 202
   2   9 -10   -0.70    0.50 289
  -2  -9  10    0.70    1.20  81
  -2  -9  10   -0.30    0.30 272
   2   9  -9    0.10    0.70  66
   2   9  -9    1.80    1.00 173
   2   9  -9    0.70    0.60 205
   2   9  -9   -0.80    0.50 290
  -2  -9   9    3.20    0.80  83
  -2  -9   9   -0.60    0.40 276
   2   9  -8   29.80    1.90  68
   2   9  -8   25.60    1.60 175
   2   9  -8   26.20    1.40 207
   2   9  -8   27.60    1.80 292
  -2  -9   8   29.10    2.10  85
  -2  -9   8   28.70    1.70 158
  -2  -9   8   25.50    1.60 279
   2   9  -7   -0.80    0.50  71
   2   9  -7   -0.60    0.60 177
   2   9  -7    0.60    0.60 293
  -2  -9   7    1.80    1.10  87
  -2  -9   7   -0.70    0.40 161
  -2  -9   7    0.10    0.30 282
   2   9  -6    9.60    1.10  74
   2   9  -6    8.30    1.10 179
   2   9  -6    7.00    0.90 295
   2   9  -6    9.40    0.40 343
  -2  -9   6   11.30    1.50  89
  -2  -9   6    7.50    0.90 164
  -2  -9   6    9.70    0.70 285
   2   9  -5    9.70    2.00   2
   2   9  -5    2.00    0.70  77
   2   9  -5    3.20    0.80 298
  -2  -9   5   -0.20    1.00  92
  -2  -9   5    2.50    0.60 167
   2   9  -4    4.60    2.00   4
   2   9  -4    3.40    0.60  80
   2   9  -4    2.80    0.60 301
  -2  -9   4    2.60    1.20  94
  -2  -9   4    1.10    0.60 170
   2   9  -3   20.00    2.30   8
   2   9  -3   24.30    1.50  83
   2   9  -3   25.40    1.50 304
  -2  -9   3   16.30    1.90  98
  -2  -9   3   26.10    1.50 173
  -2  -9   3   27.30    1.30 287
   2   9  -2   -0.10    1.70  11
   2   9  -2    1.20    0.90  86
   2   9  -2    5.10    0.90 308
  -2  -9   2    5.40    1.60 101
  -2  -9   2    4.20    1.00 176
  -2  -9   2    2.00    0.40 290
   2   9  -1    0.70    1.60  14
   2   9  -1    0.70    0.90  90
  -2  -9   1    0.40    0.80 104
  -2  -9   1   -0.90    0.80 180
  -2  -9   1    1.10    0.50 294
   2   9   0   -3.80    1.40  17
   2   9   0    2.00    0.60 317
  -2  -9   0    7.90    1.60   3
  -2  -9   0   -0.20    0.70 107
  -2  -9   0    3.60    0.40 187
  -2  -9   0    2.40    0.40 297
   2   9   1    1.20    2.10  20
   2   9   1    2.40    0.80  95
  -2  -9  -1    0.40    1.30   5
  -2  -9  -1    4.10    1.20 110
  -2  -9  -1    2.60    0.60 301
   2   9   2    2.40    2.10  23
   2   9   2   -1.00    0.70  98
  -2  -9  -2    0.40    1.10   8
  -2  -9  -2   -0.60    1.10 113
  -2  -9  -2    0.80    0.40 304
   2   9   3    2.00    2.20  26
   2   9   3    2.00    0.70 100
  -2  -9  -3    2.20    1.30  10
  -2  -9  -3    2.20    0.40 307
   2   9   4   40.40    3.00  29
   2   9   4   36.10    2.30 102
  -2  -9  -4   49.60    2.90 119
  -2  -9  -4   37.30    2.00 310
   2   9   5   13.00    2.60  31
   2   9   5    5.40    1.20 104
  -2  -9  -5   10.00    1.40 121
  -2  -9  -5   12.70    1.00 312
   2   9   6    2.60    1.80  34
   2   9   6    1.20    0.90 105
   2   9   6    1.90    0.40 182
  -2  -9  -6    2.00    1.00 124
  -2  -9  -6    1.20    0.40 314
   2   9   7   16.00    2.40  36
   2   9   7   20.40    1.30 184
   2   9   7   23.80    1.40 318
  -2  -9  -7   18.90    1.70 126
  -2  -9  -7   16.90    1.40 315
   2   9   8   -3.80    1.60  38
   2   9   8    1.60    0.60 186
   2   9   8    0.70    0.60 232
   2   9   8   -0.10    0.60 319
  -2  -9  -8    1.90    1.00 128
  -2  -9  -8    1.00    0.50 317
   2   9   9    1.90    1.80  40
   2   9   9    1.70    0.40 187
   2   9   9    2.80    0.70 233
   2   9   9    5.40    0.90 320
  -2  -9  -9    0.40    1.10 130
   2   9  10   38.50    3.50  42
   2   9  10   42.10    2.60 188
   2   9  10   44.70    2.60 235
   2   9  10   46.40    2.80 320
  -2  -9 -10   47.20    3.20 132
   2   9  11    0.80    2.10  43
   2   9  11    5.20    1.30 236
   2   9  11    0.10    0.80 321
   2   9  12   -0.80    1.40  45
   2   9  12    3.00    0.80 238
   2   9  12    0.00    0.80 322
  -2  -9 -12   -2.00    0.90 135
   2   9  13    4.50    2.50  47
   2   9  13    0.10    0.70 240
   2   9  13    2.50    0.90 323
  -2  -9 -13    0.90    1.40 137
   2  10 -17   15.90    2.20 168
   2  10 -17   28.30    2.40 287
  -2 -10  17   32.10    3.00  78
   2  10 -16   -1.00    1.00 169
   2  10 -16   -0.50    1.00 287
  -2 -10  16    1.00    1.00  79
   2  10 -15   -1.40    0.90 169
   2  10 -15   -1.50    0.90 288
  -2 -10  15    0.80    1.00  79
   2  10 -14    6.70    1.30 170
   2  10 -14    6.90    1.10 288
  -2 -10  14    6.70    1.30  80
   2  10 -13    1.00    1.30 171
   2  10 -13    1.10    0.60 288
  -2 -10  13    3.40    1.30  81
  -2 -10  13    2.20    0.70 262
   2  10 -12    2.50    1.50 171
   2  10 -12   -0.30    0.40 197
   2  10 -12    1.30    0.70 289
  -2 -10  12   -0.50    1.10  81
  -2 -10  12    1.00    0.60 266
   2  10 -11    1.40    1.20 172
   2  10 -11    1.10    0.40 201
   2  10 -11    3.50    0.80 290
  -2 -10  11    0.70    1.20  82
  -2 -10  11    1.00    0.40 270
   2  10 -10   -0.80    0.80 174
   2  10 -10    0.20    0.60 204
   2  10 -10   -0.80    0.80 291
  -2 -10  10    0.80    0.90  84
  -2 -10  10    0.60    0.50 273
   2  10  -9    0.00    0.50  67
   2  10  -9    0.50    0.60 206
   2  10  -9    1.10    0.50 292
  -2 -10   9   -0.20    0.80  85
  -2 -10   9    0.60    0.50 276
   2  10  -8   12.40    1.40  69
   2  10  -8   10.20    1.20 177
   2  10  -8   10.80    1.10 293
  -2 -10   8    6.70    1.20  87
  -2 -10   8    8.90    0.80 279
   2  10  -7   57.80    3.10  72
   2  10  -7   51.90    2.90 179
   2  10  -7   56.90    2.50 295
  -2 -10   7   52.60    2.90  89
  -2 -10   7   50.10    2.30 282
   2  10  -6    4.70    1.60   1
   2  10  -6    3.50    0.70  75
   2  10  -6    7.90    1.10 181
   2  10  -6    6.20    0.80 297
   2  10  -6    4.30    0.40 348
  -2 -10   6    9.00    1.10  91
  -2 -10   6    2.80    0.70 165
  -2 -10   6    7.80    0.70 285
   2  10  -5   30.10    3.20   4
   2  10  -5   36.30    2.00  78
   2  10  -5   30.30    1.80 300
  -2 -10   5   30.20    2.20  94
  -2 -10   5   35.10    2.30 168
   2  10  -4    7.30    1.50   6
   2  10  -4    2.40    0.80  80
   2  10  -4    1.70    0.80 303
  -2 -10   4    4.00    1.10  96
  -2 -10   4    0.60    0.90 170
   2  10  -3   12.00    1.70   9
   2  10  -3    6.20    1.10  83
   2  10  -3    9.30    0.90 306
  -2 -10   3    9.20    1.40  99
  -2 -10   3    9.70    1.20 173
   2  10  -2    5.50    1.90  12
   2  10  -2    7.00    0.90  86
   2  10  -2    4.90    0.80 310
  -2 -10   2    0.20    0.90 102
  -2 -10   2    5.70    0.90 176
  -2 -10   2    3.90    0.60 289
   2  10  -1    6.30    1.60  15
   2  10  -1    3.90    0.80  89
   2  10  -1    5.20    0.60 314
  -2 -10   1    4.50    1.20 105
  -2 -10   1    3.00    0.90 179
  -2 -10   1    3.90    0.50 183
  -2 -10   1    6.60    0.60 292
   2  10   0    2.30    1.60  18
   2  10   0   -1.40    0.60  92
  -2 -10   0    1.90    1.20   2
  -2 -10   0    0.10    0.90 108
  -2 -10   0    1.10    0.40 190
  -2 -10   0    0.20    0.40 295
   2  10   1    5.30    2.20  21
   2  10   1    3.40    0.80  94
  -2 -10  -1    3.00    1.20   4
  -2 -10  -1    2.50    1.30 111
   2  10   2    0.00    2.30  23
   2  10   2   -1.80    0.90  96
  -2 -10  -2    0.10    0.50 302
   2  10   3    2.00    1.40  26
  -2 -10  -3   -0.50    0.70 116
  -2 -10  -3    1.00    0.60 304
   2  10   4    5.50    2.50  29
   2  10   4    9.30    1.30 100
  -2 -10  -4   13.40    1.60 119
  -2 -10  -4   12.00    1.00 307
   2  10   5   -3.80    1.40  31
   2  10   5    3.40    1.20 102
  -2 -10  -5   -1.70    0.70 121
  -2 -10  -5    0.90    0.60 309
   2  10   6   40.80    3.30  33
  -2 -10  -6   53.70    2.90 123
  -2 -10  -6   44.00    2.60 311
   2  10   7   22.80    3.00  35
   2  10   7   15.70    1.60 318
  -2 -10  -7   29.80    2.50 125
   2  10   8    9.50    2.50  37
   2  10   8   10.90    0.80 183
   2  10   8   12.90    1.10 319
  -2 -10  -8   18.80    2.00 127
  -2 -10  -8   10.20    1.10 314
   2  10   9   -0.70    0.70 233
   2  10   9    0.80    1.00 320
  -2 -10  -9    0.40    0.80 129
   2  10  10    0.80    1.80  41
   2  10  10    1.20    0.80 234
  -2 -10 -10    2.60    1.10 131
   2  10  11   31.20    4.00  43
   2  10  11   39.20    2.60 236
   2  10  11   31.60    2.50 321
  -2 -10 -11   28.30    2.70 133
   2  10  12   12.70    3.30  44
   2  10  12   16.00    1.80 237
   2  10  12   14.90    1.70 322
  -2 -10 -12   15.80    2.20 134
   2  11 -17   33.10    3.10 170
   2  11 -17   30.60    2.50 288
  -2 -11  17   26.20    2.80  80
   2  11 -16   -2.40    1.40 171
   2  11 -16    2.80    1.30 289
  -2 -11  16   -0.80    1.40  81
   2  11 -15    3.20    1.20 171
   2  11 -15    0.60    0.70 289
  -2 -11  15   -3.00    1.00  81
   2  11 -14   18.40    1.90 172
   2  11 -14   13.90    1.30 289
  -2 -11  14   12.40    1.50  82
   2  11 -13    6.90    1.80 173
   2  11 -13   -0.70    0.90 290
  -2 -11  13    3.20    1.50  83
  -2 -11  13    1.50    0.60 264
   2  11 -12    1.10    1.20 173
   2  11 -12   -0.10    0.50 200
   2  11 -12    2.60    0.90 290
  -2 -11  12    1.60    1.40  83
  -2 -11  12    0.00    0.40 268
   2  11 -11    8.00    1.70 175
   2  11 -11    9.20    0.90 203
   2  11 -11    6.40    1.00 291
  -2 -11  11   14.20    1.80  85
  -2 -11  11    7.10    0.80 271
   2  11 -10   11.40    1.50 176
   2  11 -10   10.90    0.90 205
   2  11 -10   11.40    1.10 292
  -2 -11  10   14.70    1.50  86
  -2 -11  10   10.50    0.90 274
   2  11  -9   19.10    1.90 177
   2  11  -9   19.80    1.40 293
  -2 -11   9   15.20    1.90  87
  -2 -11   9   19.40    1.30 277
   2  11  -8   60.70    3.10  70
   2  11  -8   52.40    2.80 179
   2  11  -8   55.10    2.70 295
  -2 -11   8   52.90    3.50  89
  -2 -11   8   59.60    2.90 280
   2  11  -7   11.30    1.90   1
   2  11  -7    5.50    0.90  73
   2  11  -7    1.90    1.00 181
   2  11  -7    4.10    0.90 297
   2  11  -7    3.80    0.30 339
  -2 -11   7    6.40    1.20  91
  -2 -11   7    2.60    0.50 282
   2  11  -6    6.80    1.70   3
   2  11  -6    6.70    1.00  75
   2  11  -6    5.60    0.80 299
   2  11  -6    4.80    0.40 351
  -2 -11   6    8.20    1.40  93
  -2 -11   6    7.60    0.80 284
   2  11  -5    6.50    2.00   5
   2  11  -5    3.20    0.80  78
   2  11  -5    4.80    0.90 301
  -2 -11   5    2.10    1.20  95
   2  11  -4   -1.20    1.40   8
   2  11  -4    2.50    0.60  81
   2  11  -4    0.50    0.50 304
  -2 -11   4    3.80    0.90  98
   2  11  -3    1.60    2.10  10
   2  11  -3    2.30    0.90  83
   2  11  -3    2.80    0.70 308
  -2 -11   3    1.50    1.20 100
   2  11  -2    5.60    1.60  13
   2  11  -2    3.40    0.80  86
   2  11  -2    7.30    0.80 311
  -2 -11   2    3.40    1.00 103
  -2 -11   2    8.30    0.70 288
   2  11  -1   10.40    2.30  16
   2  11  -1    4.40    1.00  89
   2  11  -1    9.00    0.90 315
  -2 -11   1    1.50    1.40 106
  -2 -11   1    5.40    0.50 185
  -2 -11   1    4.80    0.70 291
   2  11   0   37.80    3.50  18
   2  11   0   34.80    2.50  91
  -2 -11   0   52.30    2.90 108
  -2 -11   0   47.00    1.90 193
  -2 -11   0   43.10    2.10 294
   2  11   1   10.30    2.00  21
   2  11   1   13.20    1.30  93
  -2 -11  -1   10.30    1.40 111
  -2 -11  -1    9.20    0.90 297
   2  11   2   12.90    2.70  24
   2  11   2   12.00    1.50  95
  -2 -11  -2   11.40    1.60 114
  -2 -11  -2    8.60    0.90 299
   2  11   3    9.20    2.20  26
   2  11   3    1.40    0.80  97
  -2 -11  -3    2.40    0.80 116
  -2 -11  -3    2.20    0.40 302
   2  11   4    0.60    2.20  29
  -2 -11  -4    3.10    1.20 119
  -2 -11  -4    1.30    0.50 305
   2  11   5    8.20    2.00  31
  -2 -11  -5   10.00    1.50 121
  -2 -11  -5   10.10    0.90 307
   2  11   6    1.20    1.60  33
  -2 -11  -6   -1.50    0.90 123
  -2 -11  -6    0.40    0.60 309
   2  11   7   -0.10    1.60  35
   2  11   7    2.00    0.70 318
  -2 -11  -7    0.20    0.90 125
  -2 -11  -7    1.40    0.60 310
   2  11   8   -3.00    1.90  37
   2  11   8    4.50    0.80 319
  -2 -11  -8    6.00    1.30 127
  -2 -11  -8    2.80    0.60 312
   2  11   9    8.90    2.50  39
   2  11   9   15.50    1.80 232
  -2 -11  -9   14.30    1.80 129
   2  11  10   -3.30    2.20  41
   2  11  10    2.80    0.90 234
   2  11  10    3.40    1.00 320
  -2 -11 -10   -0.40    1.50 131
   2  11  11    0.70    1.50  42
   2  11  11    2.40    0.80 235
   2  11  11    2.10    1.00 321
  -2 -11 -11    4.80    1.50 132
   2  12 -16   18.80    2.40 172
   2  12 -16   13.70    1.60 290
  -2 -12  16   11.60    2.00  82
   2  12 -15   15.70    2.10 173
   2  12 -15   16.20    1.90 290
   2  12 -14    9.20    1.50 174
   2  12 -14    5.00    1.30 290
  -2 -12  14    5.20    1.80  84
   2  12 -13   -0.90    1.50 174
   2  12 -13    0.50    0.70 291
  -2 -12  13    1.40    1.60  84
   2  12 -12    0.00    1.50 175
   2  12 -12    0.60    0.50 201
   2  12 -12    1.80    0.90 292
  -2 -12  12    3.20    1.40  85
  -2 -12  12    1.30    0.50 269
   2  12 -11    1.30    0.50 204
   2  12 -11    2.50    1.00 292
  -2 -12  11    1.00    1.50  87
  -2 -12  11    2.50    0.50 272
   2  12 -10   27.40    2.20 178
   2  12 -10   35.80    2.40 206
   2  12 -10   35.70    2.20 294
  -2 -12  10   35.50    2.60  88
  -2 -12  10   36.90    2.20 275
   2  12  -9   -1.50    1.30 179
   2  12  -9    0.50    0.60 295
  -2 -12   9   -2.80    1.20  89
  -2 -12   9   -0.80    0.50 277
   2  12  -8    9.10    1.80   1
   2  12  -8   11.70    1.20 296
  -2 -12   8   13.10    1.60  91
  -2 -12   8   15.40    1.30 280
   2  12  -7   49.20    3.50   3
   2  12  -7   38.30    2.00 298
   2  12  -7   36.40    1.60 343
  -2 -12   7   40.30    2.40  93
  -2 -12   7   41.30    2.40 282
   2  12  -6    8.90    1.90   5
   2  12  -6   12.30    1.10  76
   2  12  -6   14.20    1.30 301
  -2 -12   6   15.90    1.60  95
   2  12  -5   11.20    1.80   7
   2  12  -5    7.20    1.10  78
   2  12  -5    9.70    1.00 303
  -2 -12   5   15.30    1.60  97
   2  12  -4    6.20    1.70   9
   2  12  -4   -0.50    0.60  81
   2  12  -4    0.20    0.50 306
  -2 -12   4    1.70    1.00  99
   2  12  -3   23.80    2.90  12
   2  12  -3   21.80    1.80  83
   2  12  -3   25.00    1.60 309
  -2 -12   3   22.60    2.30 102
   2  12  -2    2.30    1.60  14
   2  12  -2    3.40    1.00  86
   2  12  -2    2.40    0.70 313
  -2 -12   2    6.50    1.20 104
   2  12  -1   24.30    2.90  17
   2  12  -1   20.90    1.70  88
   2  12  -1   19.70    1.20 316
  -2 -12   1   29.50    2.40 107
  -2 -12   1   24.40    1.20 189
  -2 -12   1   19.60    1.10 289
   2  12   0   88.40    5.20  19
   2  12   0   93.60    5.20  90
  -2 -12   0   78.20    4.00 109
  -2 -12   0   78.00    3.40 292
   2  12   1   -1.50    2.10  22
  -2 -12  -1    1.80    1.40 112
  -2 -12  -1    1.80    0.60 295
   2  12   2   -2.90    1.50  24
  -2 -12  -2   -1.00    0.80 114
  -2 -12  -2    0.40    0.40 297
   2  12   3    0.20    1.70  26
  -2 -12  -3   -2.00    0.80 116
  -2 -12  -3    0.30    0.50 300
   2  12   4    0.20    2.40  29
  -2 -12  -4   -0.90    1.20 119
  -2 -12  -4    0.40    0.40 302
   2  12   5    0.10    2.40  31
  -2 -12  -5   10.70    1.70 121
  -2 -12  -5    6.40    0.80 304
   2  12   6   -0.10    2.30  33
  -2 -12  -6   -1.20    0.80 123
  -2 -12  -6    0.40    0.40 306
   2  12   7    8.10    3.10  35
   2  12   7   10.00    1.00 318
  -2 -12  -7   10.60    1.50 125
   2  12   8   33.20    4.40  37
   2  12   8   37.60    2.50 319
  -2 -12  -8   41.80    3.30 127
   2  12   9   17.50    3.20  38
   2  12   9   16.80    1.50 232
   2  12   9   17.90    1.60 320
  -2 -12  -9   23.40    2.70 128
   2  12  10    7.20    2.10  40
   2  12  10    7.20    1.60 233
   2  12  10    3.90    1.30 320
  -2 -12 -10    3.50    1.20 130
   2  12  11    2.70    2.00  42
  -2 -13  16   -2.00    1.10  84
   2  13 -15   -1.90    1.00 175
   2  13 -15   -0.10    0.70 291
  -2 -13  15    2.20    1.20  85
   2  13 -14   13.00    2.30 176
   2  13 -14    6.80    1.00 292
  -2 -13  14   16.10    2.30  86
   2  13 -13    5.60    1.70 176
   2  13 -13    2.10    0.80 292
  -2 -13  13    4.30    1.70  86
   2  13 -12    1.40    1.50 177
   2  13 -12    5.90    1.00 293
  -2 -13  12   10.20    1.90  87
   2  13 -11    2.10    1.70 178
   2  13 -11   -0.20    0.60 294
  -2 -13  11    4.90    1.50  88
   2  13 -10    0.90    1.00 180
   2  13 -10    1.20    0.50 295
  -2 -13  10   -2.10    0.80  90
   2  13  -9    6.60    1.70   1
   2  13  -9    7.20    1.30 181
   2  13  -9    8.10    1.10 297
  -2 -13   9   12.20    1.40  91
   2  13  -8    3.30    1.80   3
   2  13  -8    0.40    0.50 298
   2  13  -8    0.10    0.10 320
   2  13  -8    0.40    0.10 332
  -2 -13   8   -0.70    0.90  93
   2  13  -7   19.50    2.70   5
   2  13  -7   19.80    1.40 300
   2  13  -7   15.70    0.80 345
  -2 -13   7   16.60    2.00  95
   2  13  -6   34.90    3.90   6
   2  13  -6   48.10    2.40 302
  -2 -13   6   45.60    3.20  96
   2  13  -5    6.70    2.50   8
   2  13  -5   -0.80    0.50 305
  -2 -13   5   -0.10    1.50  98
   2  13  -4    0.90    2.10  11
   2  13  -4    7.10    1.10 308
  -2 -13   4    4.80    1.70 101
   2  13  -3    6.30    1.90  13
   2  13  -3   10.50    1.00 311
  -2 -13   3   13.80    1.70 103
   2  13  -2    5.80    2.00  15
   2  13  -2    3.80    0.70 314
  -2 -13   2   -0.40    1.20 105
  -2 -13   2    1.50    0.40 185
   2  13  -1   15.50    2.80  17
  -2 -13   1   13.10    2.10 107
  -2 -13   1   10.80    0.60 193
  -2 -13   1   11.10    0.90 288
   2  13   0    2.90    2.50  20
  -2 -13   0    5.90    1.40 110
  -2 -13   0    4.90    0.50 290
   2  13   1   10.20    2.20  22
  -2 -13  -1   12.90    1.60 112
  -2 -13  -1   12.60    0.90 293
   2  13   2    3.80    1.80  24
  -2 -13  -2    3.30    1.10 114
  -2 -13  -2    2.30    0.40 295
   2  13   3   -3.10    2.40  26
  -2 -13  -3    1.50    1.20 116
  -2 -13  -3    1.00    0.50 297
   2  13   4   -5.20    2.40  29
  -2 -13  -4    2.80    1.30 119
  -2 -13  -5   -2.90    1.30 121
   2  13   6   -1.30    2.60  33
  -2 -13  -6   -2.50    1.40 123
   2  13   7    5.60    3.00  35
   2  13   7   -0.60    0.70 318
  -2 -13  -7    4.90    1.60 125
   2  13   8   15.60    3.00  36
   2  13   8   11.50    1.60 319
  -2 -13  -8   12.00    2.00 126
   2  13   9    4.80    2.00  38
   2  13   9   -0.70    0.90 232
   2  13   9    5.00    1.00 320
  -2 -13  -9    1.70    1.20 128
   2  14 -15   -1.20    1.50 177
   2  14 -15    2.40    1.10 293
  -2 -14  15    0.00    1.70  87
   2  14 -14   -1.60    1.60 177
   2  14 -14    1.00    0.90 293
  -2 -14  14   -0.10    1.30  87
   2  14 -13    5.60    1.00 294
[truncated: 1,063,384 more chars]
