# Supplementary material for: Bis(mefloquinium) butane­dioate ethanol monosolvate: crystal structure and Hirshfeld surface analysis
Source: Acta Crystallogr E Crystallogr Commun. 2019 Jul 12;75(Pt 8):1162–8. doi: 10.1107/S2056989019009654 (PMC6690461; doi:10.1107/S2056989019009654)
Supplement: Supplementary file 2 [file e-75-01162-Isup2.hkl]

data_I                                                                          
_shelx_title ' 1163'                                                            
_shelx_refln_list_code          4                                               
_shelx_F_calc_maximum      235.90                                               
_exptl_crystal_F_000       952.00                                               
_reflns_d_resolution_high  0.7683                                               
                                                                                
loop_                                                                           
 _space_group_symop_operation_xyz                                               
 'x, y, z'                                                                      
 '-x, -y, -z'                                                                   
                                                                                
_cell_length_a    10.0405                                                       
_cell_length_b    14.6482                                                       
_cell_length_c    14.6547                                                       
_cell_angle_alpha 100.745                                                       
_cell_angle_beta   93.830                                                       
_cell_angle_gamma  98.497                                                       
                                                                                
_shelx_F_squared_multiplier     1.000                                           
                                                                                
loop_                                                                           
 _refln_index_h                                                                 
 _refln_index_k                                                                 
 _refln_index_l                                                                 
 _refln_F_squared_calc                                                          
 _refln_F_squared_meas                                                          
 _refln_F_squared_sigma                                                         
 _refln_observed_status                                                         
   2   0   0       7627.58       7026.49        71.80 o                         
   3   0   0         11.54         73.58         6.72 o                         
   4   0   0        161.39        161.39        12.67 o                         
   5   0   0       3066.92       3671.12        47.02 o                         
   6   0   0         21.56         45.18         4.64 o                         
   7   0   0         14.36         25.24         4.55 o                         
   8   0   0         31.06         61.41        10.75 o                         
   9   0   0        114.74         38.56        22.42 o                         
  10   0   0        374.05        275.13        16.32 o                         
  11   0   0        211.76        223.42        42.46 o                         
  12   0   0         67.39         66.59        17.99 o                         
 -12   1   0          8.50         -0.09        10.48 o                         
 -11   1   0        297.60        343.93        19.86 o                         
 -10   1   0         69.41        105.04        35.33 o                         
  -9   1   0       1657.11       1702.94        46.12 o                         
  -8   1   0        108.37        125.83        13.14 o                         
  -7   1   0          4.20         -5.15         5.15 o                         
  -6   1   0          4.50         -5.50         5.50 o                         
  -5   1   0       1754.15       1572.12        25.91 o                         
  -4   1   0       3488.86       3531.23        67.51 o                         
  -3   1   0        153.68        122.31         7.56 o                         
  -2   1   0         34.27         18.46         3.71 o                         
   2   1   0        220.39        146.62         7.44 o                         
   3   1   0        710.06        710.99        13.69 o                         
   4   1   0        339.39        307.16         9.40 o                         
   5   1   0        991.05       1202.79        26.05 o                         
   6   1   0        388.08        423.40        10.08 o                         
   7   1   0         42.66         52.38         8.53 o                         
   8   1   0          3.38          4.17         9.45 o                         
   9   1   0         60.33        119.46        25.15 o                         
  10   1   0          4.13          7.98        16.59 o                         
  11   1   0          1.22         -3.10         8.58 o                         
  12   1   0         14.85         58.57        11.97 o                         
 -13   2   0         46.92         62.39        19.50 o                         
 -12   2   0          5.37        -10.53        10.53 o                         
 -11   2   0        241.16        253.03        22.42 o                         
 -10   2   0          0.09         25.13        28.27 o                         
  -9   2   0        949.39        882.05        60.39 o                         
  -8   2   0       1822.52       1743.43        65.35 o                         
  -7   2   0        149.54        143.17        19.18 o                         
  -6   2   0          1.32         -1.01         6.31 o                         
  -5   2   0      18503.07      20386.56       297.08 o                         
  -4   2   0       1679.49       1773.58        20.28 o                         
  -3   2   0        325.45        234.08         9.87 o                         
  -2   2   0       3191.96       2972.80        33.32 o                         
  -1   2   0       2922.66       2743.20        40.91 o                         
   1   2   0       4280.89       4380.99        78.13 o                         
   2   2   0       2604.54       2469.09        26.15 o                         
   3   2   0         21.59          9.60         5.27 o                         
   4   2   0        394.68        457.50        10.65 o                         
   5   2   0        881.22        879.51        20.74 o                         
   6   2   0        560.57        577.93        14.88 o                         
   7   2   0        165.08        164.20        11.63 o                         
   8   2   0        108.69         93.52        11.90 o                         
   9   2   0          0.54          4.00        11.26 o                         
  10   2   0        235.69        268.80        21.20 o                         
  11   2   0        318.40        404.25        38.02 o                         
  12   2   0         20.04         12.41        43.87 o                         
 -13   3   0         32.92         52.64        32.17 o                         
 -12   3   0        258.37        314.01        20.20 o                         
 -11   3   0        111.89        141.66        27.73 o                         
 -10   3   0          1.24         23.81        11.39 o                         
  -9   3   0        306.40        252.20        14.83 o                         
  -8   3   0          5.91         -1.32         6.69 o                         
  -7   3   0       1825.08       1805.26        31.72 o                         
  -6   3   0        105.03         98.59         7.24 o                         
  -5   3   0        328.59        324.37         7.71 o                         
  -4   3   0        163.75        151.81        11.76 o                         
  -3   3   0         51.36         70.84         7.51 o                         
  -2   3   0       2175.04       2187.93        39.61 o                         
  -1   3   0        421.46        407.31        15.55 o                         
   0   3   0       8886.59       8203.68       107.89 o                         
   1   3   0       3048.10       3235.96        39.96 o                         
   2   3   0       1147.44       1095.64        13.73 o                         
   3   3   0         84.91        136.74        11.16 o                         
   4   3   0          1.69         -2.26         7.42 o                         
   5   3   0        145.40        134.52         8.13 o                         
   6   3   0         64.50         45.44         4.78 o                         
   7   3   0        238.61        221.24         9.49 o                         
   8   3   0        119.95        138.96         8.45 o                         
   9   3   0        149.33        186.81        29.95 o                         
  10   3   0        301.22        305.08        34.25 o                         
  11   3   0          6.11         35.71        14.43 o                         
  12   3   0        104.03        189.45        18.57 o                         
 -13   4   0        116.56        193.02        23.40 o                         
 -12   4   0        124.90        154.07        23.42 o                         
 -11   4   0          3.10         -9.75        11.03 o                         
 -10   4   0        151.96        196.49        36.07 o                         
  -9   4   0        136.98        167.98        14.62 o                         
  -8   4   0       1241.57       1160.60        28.48 o                         
  -7   4   0       1393.69       1328.89        23.62 o                         
  -6   4   0       2083.02       2123.03        35.09 o                         
  -5   4   0          8.50         -4.36         4.36 o                         
  -4   4   0          5.03          7.78         5.51 o                         
  -3   4   0        102.21        103.11         5.14 o                         
  -2   4   0       2520.56       2441.05        32.72 o                         
  -1   4   0        635.40        596.08        20.91 o                         
   0   4   0        429.06        386.16        13.95 o                         
   1   4   0         57.05         54.02         5.68 o                         
   2   4   0       1820.47       1728.10        33.82 o                         
   3   4   0        173.29        148.13         6.00 o                         
   4   4   0         90.85         82.04         6.40 o                         
   5   4   0       1511.62       1520.10        31.46 o                         
   6   4   0        603.48        590.05        15.51 o                         
   7   4   0        507.10        521.11        15.16 o                         
   8   4   0         17.63         18.75         4.42 o                         
   9   4   0         50.09         41.19        14.42 o                         
  10   4   0        617.79        704.50        34.47 o                         
  11   4   0          2.70         51.08        16.22 o                         
  12   4   0          9.32         19.50        19.50 o                         
 -12   5   0        375.13        218.12        22.06 o                         
 -11   5   0          4.30         19.27        12.67 o                         
 -10   5   0        101.87        137.83        14.98 o                         
  -9   5   0        292.16        258.69        17.80 o                         
  -8   5   0        141.18        149.48         9.84 o                         
  -7   5   0       1348.33       1354.40        21.25 o                         
  -6   5   0        232.85        260.39         6.40 o                         
  -5   5   0        122.43        124.64         4.51 o                         
  -4   5   0       1997.83       1962.30        29.75 o                         
  -3   5   0        652.04        672.63        10.42 o                         
  -2   5   0        353.29        296.60        14.68 o                         
  -1   5   0       5476.93       5312.12        89.27 o                         
   0   5   0         98.03        110.93        10.43 o                         
   1   5   0        841.23        770.58        18.27 o                         
   2   5   0        456.59        592.48        20.11 o                         
   3   5   0        144.51        178.88         5.69 o                         
   4   5   0        194.00        239.48         8.69 o                         
   5   5   0        724.04        655.15        17.94 o                         
   6   5   0         58.60         39.98         8.04 o                         
   7   5   0         11.01         16.20        13.79 o                         
   8   5   0         82.35         83.59        10.11 o                         
   9   5   0        542.25        577.31        37.35 o                         
  10   5   0        147.68        131.17        26.52 o                         
  11   5   0         48.00        116.45        19.11 o                         
 -12   6   0         75.70         84.79        12.75 o                         
 -11   6   0          6.54         25.35        25.35 o                         
 -10   6   0        151.54        122.44        11.86 o                         
  -9   6   0          0.02          4.71        10.46 o                         
  -8   6   0         62.49         70.18         5.46 o                         
  -7   6   0         73.63         93.01         6.37 o                         
  -6   6   0         22.85         26.65         4.61 o                         
  -5   6   0       1672.85       1741.53        29.85 o                         
  -4   6   0        213.44        218.94        13.35 o                         
  -3   6   0        266.11        265.06         9.59 o                         
  -2   6   0        629.18        622.81        16.20 o                         
  -1   6   0         52.80         20.81        12.11 o                         
   0   6   0         25.63         61.23         6.91 o                         
   1   6   0       2554.61       2820.10        41.68 o                         
   2   6   0        551.54        596.99        12.68 o                         
   3   6   0         59.28         69.43         7.23 o                         
   4   6   0        328.50        263.58        12.32 o                         
   5   6   0       1242.86       1239.90        22.03 o                         
   6   6   0         59.08         70.98        11.05 o                         
   7   6   0        151.04        158.02        18.47 o                         
   8   6   0          5.21         12.47         7.80 o                         
   9   6   0         13.22         36.46         9.69 o                         
  10   6   0          0.85          8.29        19.50 o                         
  11   6   0         41.22        -21.45        21.45 o                         
 -12   7   0        232.06        252.89        73.11 o                         
 -11   7   0          5.63         12.05        37.04 o                         
 -10   7   0        119.37        107.21        17.47 o                         
  -9   7   0        337.56        325.80        10.45 o                         
  -8   7   0        226.69        219.52        14.37 o                         
  -7   7   0        230.47        195.24         5.85 o                         
  -6   7   0        727.56        696.14        31.60 o                         
  -5   7   0       2253.01       2150.76        36.80 o                         
  -4   7   0        695.61        705.98        24.15 o                         
  -3   7   0       1175.95       1316.30        50.62 o                         
  -2   7   0       3250.28       3296.19        73.68 o                         
  -1   7   0        503.91        407.11        13.46 o                         
   0   7   0        171.49        165.01        11.44 o                         
   1   7   0        543.97        459.01        20.87 o                         
   2   7   0        478.82        472.88        16.65 o                         
   3   7   0       3006.21       2951.94        49.19 o                         
   4   7   0        124.33        119.56         8.56 o                         
   5   7   0          6.70         19.14         4.99 o                         
   6   7   0        328.79        280.07        20.39 o                         
   7   7   0        371.07        404.53        24.66 o                         
   8   7   0        584.25        588.52        28.30 o                         
   9   7   0        170.21        131.24        19.50 o                         
  10   7   0         17.62          6.85        13.09 o                         
  11   7   0          0.07         33.53        16.22 o                         
 -12   8   0        441.13        356.79        42.89 o                         
 -11   8   0        171.23        145.57        21.90 o                         
 -10   8   0        244.81        263.74        20.82 o                         
  -9   8   0        160.10        186.72        12.95 o                         
  -8   8   0        109.43        115.73         7.64 o                         
  -7   8   0       1333.58       1307.39        36.68 o                         
  -6   8   0       1536.49       1558.76        29.20 o                         
  -5   8   0         21.72         25.98         5.49 o                         
  -4   8   0        670.87        635.05        17.74 o                         
  -3   8   0         93.51        107.40         9.07 o                         
  -2   8   0         33.43         29.04         4.65 o                         
  -1   8   0        678.55        827.55        31.39 o                         
   0   8   0        926.73        926.79        30.20 o                         
   1   8   0        901.66        892.41        19.71 o                         
   2   8   0        941.46        971.70        22.16 o                         
   3   8   0          6.50         -3.60        10.87 o                         
   4   8   0        638.71        620.43        18.02 o                         
   5   8   0         10.24         24.05         5.84 o                         
   6   8   0        124.25        128.12        10.58 o                         
   7   8   0         36.13         48.74         5.91 o                         
   8   8   0        894.67        885.88        32.49 o                         
   9   8   0          4.86         -4.72        13.98 o                         
  10   8   0        127.49        104.37        27.36 o                         
 -12   9   0        190.76        259.04        21.97 o                         
 -11   9   0          4.77         20.50        69.21 o                         
 -10   9   0        255.92        269.62        16.91 o                         
  -9   9   0        241.95        263.48        23.43 o                         
  -8   9   0        119.33        126.68         8.07 o                         
  -7   9   0        797.47        792.68        17.23 o                         
  -6   9   0         88.24        112.22         9.30 o                         
  -5   9   0        172.24        185.57        13.11 o                         
  -4   9   0       1055.88       1067.55        31.79 o                         
  -3   9   0        766.74        755.87        34.89 o                         
  -2   9   0       1310.32       1457.98        32.12 o                         
  -1   9   0       1816.36       1864.12        30.63 o                         
   0   9   0       1320.05       1350.10        26.09 o                         
   1   9   0          8.11          1.38         5.31 o                         
   2   9   0        548.28        527.49        20.49 o                         
   3   9   0        218.57        249.89        17.04 o                         
   4   9   0         40.61         48.31         9.88 o                         
   5   9   0         54.10         55.63         9.01 o                         
   6   9   0        315.86        294.03        18.96 o                         
   7   9   0        686.56        705.30        30.15 o                         
   8   9   0        595.14        646.76        21.66 o                         
   9   9   0          0.72         -0.88        10.82 o                         
  10   9   0        180.49        179.47        35.87 o                         
 -11  10   0        386.21        373.81        18.53 o                         
 -10  10   0         13.97         17.10        21.45 o                         
  -9  10   0        209.91        216.64         8.31 o                         
  -8  10   0          4.09         -0.55         6.10 o                         
  -7  10   0        420.34        382.32        19.13 o                         
  -6  10   0         44.85         22.96         4.71 o                         
  -5  10   0        188.43        142.11        14.45 o                         
  -4  10   0        484.81        543.22        12.03 o                         
  -3  10   0       1392.89       1441.02        50.67 o                         
  -2  10   0       2725.61       2621.88        41.47 o                         
  -1  10   0          1.89         -7.03         7.03 o                         
   0  10   0          0.30         29.43         5.67 o                         
   1  10   0        446.05        512.42        21.74 o                         
   2  10   0          3.13          3.88         6.25 o                         
   3  10   0         56.05         38.64         6.10 o                         
   4  10   0          1.35          7.76         4.09 o                         
   5  10   0          0.03          4.71         5.69 o                         
   6  10   0          4.76         17.62        18.92 o                         
   7  10   0        107.23        137.74        12.94 o                         
   8  10   0        187.25         94.28        31.19 o                         
   9  10   0        224.48        201.99        20.04 o                         
 -11  11   0        348.68        398.11        63.05 o                         
 -10  11   0        217.25        236.86        15.86 o                         
  -9  11   0          0.45         -2.85        17.55 o                         
  -8  11   0        352.56        367.78        19.23 o                         
  -7  11   0         37.55         41.68        10.86 o                         
  -6  11   0       1432.31       1317.80        64.16 o                         
  -5  11   0       1269.81       1345.75        47.82 o                         
  -4  11   0        384.92        408.78        41.67 o                         
  -3  11   0       1188.70       1156.72        79.36 o                         
  -2  11   0        745.33        678.96        24.49 o                         
  -1  11   0        619.97        673.67        30.82 o                         
   0  11   0         34.76         42.62        12.26 o                         
   1  11   0          6.67         29.11        16.60 o                         
   2  11   0         11.38         17.18         5.89 o                         
   3  11   0         75.69         57.48        10.69 o                         
   4  11   0        954.33        918.38        42.49 o                         
   5  11   0         64.75         56.40        11.48 o                         
   6  11   0          8.53          2.31        10.95 o                         
   7  11   0          9.16         -0.33        23.36 o                         
   8  11   0         93.98        102.23        13.65 o                         
   9  11   0         19.88         11.77        11.39 o                         
 -11  12   0         20.81         33.02         9.68 o                         
 -10  12   0         90.07        147.20        19.50 o                         
  -9  12   0         19.39         59.35        17.21 o                         
  -8  12   0         23.19         30.09        11.29 o                         
  -7  12   0        515.76        470.00        26.11 o                         
  -6  12   0         47.73         65.01         7.66 o                         
  -5  12   0         95.72         86.39        11.82 o                         
  -4  12   0        152.59        188.37        28.21 o                         
  -3  12   0        161.99        173.96        22.87 o                         
  -2  12   0        213.81        160.43        29.08 o                         
  -1  12   0         97.58        108.08        13.76 o                         
   0  12   0        102.51         79.01        16.32 o                         
   1  12   0         84.19         81.97        12.92 o                         
   2  12   0         94.69         62.64        10.97 o                         
   3  12   0         13.02         35.22         9.76 o                         
   4  12   0          6.51         14.07        15.25 o                         
   5  12   0        107.75        121.47        16.17 o                         
   6  12   0        217.40        229.70        15.94 o                         
   7  12   0          0.11         64.37        24.48 o                         
   8  12   0          0.01         15.85        24.37 o                         
 -10  13   0         36.80         46.32        10.46 o                         
  -9  13   0          5.66         21.99        22.19 o                         
  -8  13   0        275.91        228.41        10.79 o                         
  -7  13   0        120.24        118.53         8.90 o                         
  -6  13   0         11.81         22.26         6.09 o                         
  -5  13   0        350.23        329.09        35.18 o                         
  -4  13   0        434.50        442.75        22.29 o                         
  -3  13   0        126.88        135.44        24.14 o                         
  -2  13   0        220.01        207.22        21.11 o                         
  -1  13   0         27.12         11.13         6.92 o                         
   0  13   0        554.55        608.95        18.94 o                         
   1  13   0         44.51         75.35         9.57 o                         
   2  13   0         14.10         30.86         6.58 o                         
   3  13   0        439.44        445.50        47.56 o                         
   4  13   0         30.57         40.67        25.61 o                         
   5  13   0        540.55        507.50        48.12 o                         
   6  13   0          8.26        -10.56        13.84 o                         
   7  13   0          0.02        -11.03        11.03 o                         
 -10  14   0        296.22        279.75        18.31 o                         
  -9  14   0          7.19         13.24        16.18 o                         
  -8  14   0          0.57         -2.61         6.75 o                         
  -7  14   0        176.80        137.49         9.47 o                         
  -6  14   0         59.45        114.03        17.06 o                         
  -5  14   0          7.94         -5.64        12.11 o                         
  -4  14   0        161.15        138.00        18.94 o                         
  -3  14   0        102.90        119.62         9.93 o                         
  -2  14   0        297.88        297.03        26.45 o                         
  -1  14   0         12.02         15.44        15.20 o                         
   0  14   0         14.40          8.66        13.23 o                         
   1  14   0         16.51         18.21        21.67 o                         
   2  14   0         16.33         32.29         8.86 o                         
   3  14   0         16.67         -7.70         7.70 o                         
   4  14   0        239.83        204.87        27.06 o                         
   5  14   0         77.11        117.69        13.50 o                         
   6  14   0        566.67        575.03        54.31 o                         
  -9  15   0          0.36         15.27        11.75 o                         
  -8  15   0          2.30         -5.06        15.35 o                         
  -7  15   0         38.01         30.43         8.50 o                         
  -6  15   0         15.28         12.60         7.04 o                         
  -5  15   0         57.99         48.66        13.79 o                         
  -4  15   0         45.24        142.61        46.79 o                         
  -3  15   0        363.63        419.74        39.40 o                         
  -2  15   0        777.07        776.41        31.63 o                         
  -1  15   0        104.66         82.63        25.05 o                         
   0  15   0          2.10          9.66        10.97 o                         
   1  15   0        392.87        470.22        37.71 o                         
   2  15   0         11.52         24.09        19.60 o                         
   3  15   0         10.90         26.62        10.06 o                         
   4  15   0         22.43        -10.72        10.72 o                         
   5  15   0        143.35        129.37        12.94 o                         
  -8  16   0         51.39         28.06        20.96 o                         
  -7  16   0        117.33        143.17        11.98 o                         
  -6  16   0         17.09         52.22        13.43 o                         
  -5  16   0        267.73        307.87        18.29 o                         
  -4  16   0        487.55        622.75        31.52 o                         
  -3  16   0         25.21         47.82        36.52 o                         
  -2  16   0          2.66         27.81        12.61 o                         
  -1  16   0         22.33         32.17        18.61 o                         
   0  16   0         10.51         -5.17         8.72 o                         
   1  16   0        221.96        222.92        16.79 o                         
   2  16   0        476.86        468.27        27.58 o                         
   3  16   0         54.13         11.81        21.11 o                         
   4  16   0         88.57        120.90        16.61 o                         
  -7  17   0        147.12        102.03        18.52 o                         
  -6  17   0         41.64          6.06        19.81 o                         
  -5  17   0        128.09        142.75        11.69 o                         
  -4  17   0        156.05        171.76        41.40 o                         
  -3  17   0        221.13        292.01        52.28 o                         
  -2  17   0         50.10         33.36        11.39 o                         
  -1  17   0         22.55         11.59        11.14 o                         
   0  17   0        118.24        164.00        31.19 o                         
   1  17   0         24.66         51.18        13.67 o                         
   2  17   0        139.43        115.04        17.17 o                         
   3  17   0         35.12         51.29        18.01 o                         
  -5  18   0          2.96         31.00        15.20 o                         
  -4  18   0          2.89          0.88         9.90 o                         
  -3  18   0          0.23        -27.71        29.24 o                         
  -2  18   0         22.03         34.44        37.07 o                         
  -1  18   0          7.07         30.68        12.75 o                         
   0  18   0          6.39         -5.14        23.27 o                         
   1  18   0         50.73         28.59        14.09 o                         
  -1 -18   1         26.43          4.79        31.46 o                         
   0 -18   1         13.08         -4.84        42.06 o                         
   1 -18   1          2.43          7.09         9.94 o                         
   2 -18   1          5.75         -1.95        17.46 o                         
   3 -18   1         58.91         77.46        33.67 o                         
   4 -18   1          0.76        -12.41        12.41 o                         
   5 -18   1          4.81         12.95         8.44 o                         
  -3 -17   1          9.92         27.53        18.85 o                         
  -2 -17   1          9.90         18.14        12.10 o                         
  -1 -17   1          5.74         12.53        20.42 o                         
   0 -17   1          1.06        -13.05        17.60 o                         
   1 -17   1          8.83         14.56         9.09 o                         
   2 -17   1        337.43        341.70        60.32 o                         
   3 -17   1        141.32        194.81        14.89 o                         
   4 -17   1         27.77         30.00        17.74 o                         
   5 -17   1         15.17         77.93        33.21 o                         
   6 -17   1          0.68         11.22        10.84 o                         
   7 -17   1          0.42         11.96        25.35 o                         
  -5 -16   1         47.64         21.79        47.77 o                         
  -4 -16   1         15.55         -0.37        19.14 o                         
  -3 -16   1         62.30         89.04        19.98 o                         
  -2 -16   1        289.29        238.94        17.20 o                         
  -1 -16   1        758.26        941.76        28.85 o                         
   0 -16   1         44.51         46.07         7.11 o                         
   1 -16   1         28.17         42.69        11.26 o                         
   2 -16   1          9.40          1.02        10.81 o                         
   3 -16   1        150.09        151.18        34.68 o                         
   4 -16   1          1.01         -6.33        18.73 o                         
   5 -16   1        209.91        196.88        16.37 o                         
   6 -16   1        411.94        459.75        20.77 o                         
   7 -16   1         26.11         75.56        18.29 o                         
   8 -16   1         19.73         27.20        11.47 o                         
  -6 -15   1        521.58        477.20        34.36 o                         
  -5 -15   1          5.65         14.24        11.54 o                         
  -4 -15   1        174.56        230.91        21.07 o                         
  -3 -15   1         65.48        123.12        19.42 o                         
  -2 -15   1          0.01         15.22        22.61 o                         
  -1 -15   1       1010.38       1104.74        29.11 o                         
   0 -15   1        124.99         93.33        15.11 o                         
   1 -15   1        169.18        149.09        23.34 o                         
   2 -15   1          4.84         57.77        19.50 o                         
   3 -15   1        194.90        223.46        21.73 o                         
   4 -15   1        186.88        198.51        20.26 o                         
   5 -15   1         18.38          3.80        10.41 o                         
   6 -15   1        178.64        135.98        21.11 o                         
   7 -15   1         86.12        110.91        21.11 o                         
   8 -15   1          9.38         13.48        23.86 o                         
   9 -15   1         38.40        115.67        38.99 o                         
  -7 -14   1          2.04         11.26        14.35 o                         
  -6 -14   1        215.51        251.34        31.80 o                         
  -5 -14   1          3.35         14.81        12.89 o                         
  -4 -14   1         16.10         52.19        14.07 o                         
  -3 -14   1         11.58        -11.28        15.72 o                         
  -2 -14   1         46.88         76.07        12.87 o                         
  -1 -14   1         53.58         27.77        16.74 o                         
   0 -14   1         81.60         87.07         9.85 o                         
   1 -14   1          0.76         -2.22         4.51 o                         
   2 -14   1          4.06          3.87        12.38 o                         
   3 -14   1        149.59        162.77        25.04 o                         
   4 -14   1       1070.73        989.68        67.38 o                         
   5 -14   1        115.33         85.97        16.98 o                         
   6 -14   1        217.45        194.16        10.75 o                         
   7 -14   1        140.06        117.72        10.06 o                         
   8 -14   1        268.35        327.93        20.54 o                         
   9 -14   1          0.50         28.07        20.47 o                         
  10 -14   1         80.74         69.60        27.71 o                         
  -7 -13   1         40.17         61.70        13.68 o                         
  -6 -13   1          2.67         18.80        22.59 o                         
  -5 -13   1         14.79         40.20         9.07 o                         
  -4 -13   1         17.94         -3.15        19.35 o                         
  -3 -13   1         27.12         31.93        19.13 o                         
  -2 -13   1         27.04         26.60         6.98 o                         
  -1 -13   1         71.86         70.45        13.79 o                         
   0 -13   1          4.35        -14.30        14.30 o                         
   1 -13   1        100.80        130.43         9.60 o                         
   2 -13   1        775.82        775.84        24.33 o                         
   3 -13   1        134.80        148.67        16.72 o                         
   4 -13   1          7.57         -9.01         9.01 o                         
   5 -13   1         29.39         24.14         6.27 o                         
   6 -13   1          6.36         20.35        11.19 o                         
   7 -13   1        326.14        312.73        34.33 o                         
   8 -13   1        188.54        165.64        10.94 o                         
   9 -13   1         14.76         28.31        11.25 o                         
  10 -13   1         33.73         42.09         8.51 o                         
  -8 -12   1         69.51         83.99        22.94 o                         
  -7 -12   1         67.06         53.00        20.65 o                         
  -6 -12   1         66.62         66.62        29.27 o                         
  -5 -12   1       1045.76       1111.95        37.43 o                         
  -4 -12   1        440.93        471.99        18.15 o                         
  -3 -12   1          2.67         -6.81         6.81 o                         
  -2 -12   1        232.08        224.05        22.23 o                         
  -1 -12   1        230.93        212.43        18.51 o                         
   0 -12   1        676.12        610.68        17.69 o                         
   1 -12   1        181.70        172.70         9.31 o                         
   2 -12   1         22.16         34.06        15.49 o                         
   3 -12   1          0.49         16.95        16.71 o                         
   4 -12   1         16.10         -0.69        10.97 o                         
   5 -12   1         45.51         45.22        13.28 o                         
   6 -12   1         10.45         30.58        10.90 o                         
   7 -12   1         48.19         42.23         7.33 o                         
   8 -12   1         16.01          6.03         6.47 o                         
   9 -12   1          2.93         16.78        14.52 o                         
  10 -12   1         30.91         21.03         8.17 o                         
  11 -12   1          2.28        -11.15        14.83 o                         
  -9 -11   1         52.06         60.56        34.90 o                         
  -8 -11   1          7.31         16.36        24.54 o                         
  -7 -11   1         52.52         61.81        15.76 o                         
  -6 -11   1         49.38         37.37        12.48 o                         
  -5 -11   1        125.37        122.08        14.98 o                         
  -4 -11   1         36.64         70.53        12.79 o                         
  -3 -11   1        802.74        715.95        25.93 o                         
  -2 -11   1          3.54          5.91         5.37 o                         
  -1 -11   1          3.97          4.17         7.85 o                         
   0 -11   1          8.17         13.67         6.25 o                         
   1 -11   1         69.88         80.77        13.03 o                         
   2 -11   1         69.93         64.48        10.05 o                         
   3 -11   1        381.58        374.82        18.08 o                         
   4 -11   1         44.29         39.34        13.95 o                         
   5 -11   1       1034.09        971.91        24.85 o                         
   6 -11   1        129.05        104.58        23.91 o                         
   7 -11   1        380.15        347.53        19.15 o                         
   8 -11   1        908.33        988.79        59.82 o                         
   9 -11   1         10.09         25.23         9.01 o                         
  10 -11   1        145.14        123.25        18.94 o                         
  11 -11   1          9.10         32.59         8.21 o                         
  -9 -10   1          0.54         28.36        14.04 o                         
  -8 -10   1         93.14         95.78        36.36 o                         
  -7 -10   1        109.66        122.10        21.39 o                         
  -6 -10   1        547.12        539.37        25.62 o                         
  -5 -10   1        116.55        120.10        16.35 o                         
  -4 -10   1        359.62        359.45        23.69 o                         
  -3 -10   1         12.35          8.71         8.00 o                         
  -2 -10   1       1544.69       1484.72        49.84 o                         
  -1 -10   1       1793.87       1838.48        56.53 o                         
   0 -10   1         78.68         73.72        19.31 o                         
   1 -10   1        570.56        540.66        11.16 o                         
   2 -10   1         12.63         -5.11         6.51 o                         
   3 -10   1        204.15        194.82        13.05 o                         
   4 -10   1       1495.98       1490.57        70.33 o                         
   5 -10   1        619.55        602.44        18.88 o                         
   6 -10   1         19.91         23.50        10.77 o                         
   7 -10   1         87.07         98.06        14.68 o                         
   8 -10   1        200.86        212.71        11.15 o                         
   9 -10   1         47.11         43.58         5.27 o                         
  10 -10   1         55.97         83.30        14.12 o                         
  11 -10   1        339.85        485.27        30.81 o                         
 -10  -9   1         11.32         18.85        10.72 o                         
  -9  -9   1          0.01         11.30        10.94 o                         
  -8  -9   1         70.69         92.93        10.32 o                         
  -7  -9   1         13.84         14.77         9.59 o                         
  -6  -9   1         17.73         27.50         7.99 o                         
  -5  -9   1        377.74        325.14        12.82 o                         
  -4  -9   1        429.87        419.39        21.99 o                         
  -3  -9   1       1046.49       1083.19        30.18 o                         
  -2  -9   1        836.74        812.97        17.05 o                         
  -1  -9   1        158.84        154.96         7.44 o                         
   0  -9   1        358.95        366.23        19.59 o                         
   1  -9   1       1111.09       1104.86        50.72 o                         
   2  -9   1        369.81        383.28        29.55 o                         
   3  -9   1        307.14        263.10        10.93 o                         
   4  -9   1         63.08         70.91        11.15 o                         
   5  -9   1        466.16        413.83        19.02 o                         
   6  -9   1          3.82         16.57         7.92 o                         
   7  -9   1       5361.77       5113.43       113.48 o                         
   8  -9   1         88.18         81.27         9.86 o                         
   9  -9   1        198.94        200.37        13.85 o                         
  10  -9   1         58.93         77.34        11.70 o                         
  11  -9   1         21.48         29.46        12.18 o                         
  12  -9   1          5.84          7.33        14.43 o                         
 -10  -8   1         13.19         -6.07        31.19 o                         
  -9  -8   1        154.60        182.23        22.76 o                         
  -8  -8   1         41.79         49.71        19.59 o                         
  -7  -8   1        347.15        284.67        25.29 o                         
  -6  -8   1         82.28         92.93         7.86 o                         
  -5  -8   1       1097.13       1119.37        40.37 o                         
  -4  -8   1         20.10         18.63         5.15 o                         
  -3  -8   1        517.68        486.75        15.84 o                         
  -2  -8   1       3719.91       3518.82        61.18 o                         
  -1  -8   1        410.66        403.50        21.63 o                         
   0  -8   1       1078.28        966.03        32.85 o                         
   1  -8   1         29.48         31.31        12.08 o                         
   2  -8   1       1112.20       1074.14        21.68 o                         
   3  -8   1       1796.65       1944.82        41.04 o                         
   4  -8   1        219.80        235.94        14.10 o                         
   5  -8   1        358.48        340.61        17.95 o                         
   6  -8   1       1787.14       1744.98        51.24 o                         
   7  -8   1       1637.10       1586.56        26.29 o                         
   8  -8   1        145.10        160.64         9.82 o                         
   9  -8   1        119.21        140.87        11.17 o                         
  10  -8   1         38.78         41.47        11.97 o                         
  11  -8   1        165.68        175.67        45.54 o                         
  12  -8   1          7.78         12.78        12.18 o                         
 -11  -7   1         18.30         22.02        16.80 o                         
 -10  -7   1          6.61          8.11         6.94 o                         
  -9  -7   1          7.86          1.25         8.52 o                         
  -8  -7   1       2332.03       2457.92        42.14 o                         
  -7  -7   1        453.89        461.05        20.07 o                         
  -6  -7   1        150.29        150.25        17.61 o                         
  -5  -7   1         38.17         33.45         8.32 o                         
  -4  -7   1       1562.44       1508.79        38.80 o                         
  -3  -7   1        530.91        639.35        27.04 o                         
  -2  -7   1       1864.27       1865.56        63.86 o                         
  -1  -7   1         81.66         56.64         8.59 o                         
   0  -7   1        699.16        776.39        12.89 o                         
   1  -7   1         27.71         21.52         8.58 o                         
   2  -7   1       2141.06       2362.10        95.40 o                         
   3  -7   1         53.91         62.42        13.27 o                         
   4  -7   1       1569.65       1514.11        23.38 o                         
   5  -7   1        420.44        400.99        14.42 o                         
   6  -7   1          0.43          6.50         6.63 o                         
   7  -7   1         18.68         31.36         6.51 o                         
   8  -7   1         16.29         23.24         5.50 o                         
   9  -7   1       1560.45       1481.78        22.74 o                         
  10  -7   1          0.01         -8.44         8.44 o                         
  11  -7   1          0.92          3.45        15.98 o                         
  12  -7   1         30.91        101.14        70.19 o                         
 -11  -6   1        189.45        163.31        38.99 o                         
 -10  -6   1         25.05         31.39        15.21 o                         
  -9  -6   1        693.92        665.93        38.13 o                         
  -8  -6   1          2.37         11.95         6.52 o                         
  -7  -6   1        708.21        726.98        21.74 o                         
  -6  -6   1       1178.27       1149.64        27.69 o                         
  -5  -6   1        148.17        195.47         7.06 o                         
  -4  -6   1        602.37        617.53        16.90 o                         
  -3  -6   1        131.50        140.80        10.97 o                         
  -2  -6   1        458.15        555.49        17.69 o                         
  -1  -6   1         49.28         28.83         3.92 o                         
   0  -6   1       3259.68       3002.78        43.68 o                         
   1  -6   1        492.11        543.52        10.23 o                         
   2  -6   1       7481.26       7417.06       111.14 o                         
   3  -6   1        391.75        389.19        20.23 o                         
   4  -6   1       5567.29       5881.62        70.03 o                         
   5  -6   1       2072.60       2008.11        28.41 o                         
   6  -6   1       2372.83       2419.87        30.44 o                         
   7  -6   1        364.15        399.33        11.96 o                         
   8  -6   1         87.21        115.45         9.35 o                         
   9  -6   1         50.48         71.04        13.76 o                         
  10  -6   1          8.99         40.35        16.68 o                         
  11  -6   1         25.05         25.56        29.24 o                         
  12  -6   1         60.47          8.87        16.34 o                         
 -11  -5   1          0.13         -8.19         9.71 o                         
 -10  -5   1         13.95         34.87        18.29 o                         
  -9  -5   1         58.22         59.82         9.44 o                         
  -8  -5   1        968.92        997.80        37.84 o                         
  -7  -5   1        274.11        268.61        10.00 o                         
  -6  -5   1        464.09        411.33        17.55 o                         
  -5  -5   1       1745.72       1709.62        31.27 o                         
  -4  -5   1         36.67         44.17         7.28 o                         
  -3  -5   1       1909.54       2023.84        24.64 o                         
  -2  -5   1        468.53        514.48        18.43 o                         
  -1  -5   1         23.69         12.04         6.65 o                         
   0  -5   1          0.02         23.78         3.84 o                         
   1  -5   1        370.33        384.32        12.82 o                         
   2  -5   1        182.42        183.30        15.60 o                         
   3  -5   1       2746.45       2618.88        32.71 o                         
   4  -5   1          6.82         11.93         3.96 o                         
   5  -5   1        895.79       1027.11        13.45 o                         
   6  -5   1        937.12        918.83        14.23 o                         
   7  -5   1         90.84        125.17         8.47 o                         
   8  -5   1         20.27         28.64         5.11 o                         
   9  -5   1          7.30         -4.31        11.26 o                         
  10  -5   1        734.58        849.22        62.23 o                         
  11  -5   1          3.80         66.25        17.55 o                         
  12  -5   1          0.22        -10.22        15.05 o                         
 -12  -4   1          0.33        -10.90        13.65 o                         
 -11  -4   1         36.98         34.99        22.42 o                         
 -10  -4   1         13.08         62.96        12.54 o                         
  -9  -4   1        204.38        181.07        10.65 o                         
  -8  -4   1          2.18          9.44         3.59 o                         
  -7  -4   1         39.55         34.79         5.94 o                         
  -6  -4   1          4.52          6.48         4.28 o                         
  -5  -4   1        217.60        220.87        12.12 o                         
  -4  -4   1       2148.86       2257.05        29.05 o                         
  -3  -4   1         77.24         70.47         5.09 o                         
  -2  -4   1        239.11        318.83         9.23 o                         
  -1  -4   1      10112.41       9481.02       116.39 o                         
   0  -4   1       2301.57       2383.77        40.44 o                         
   1  -4   1         38.90         45.13         6.25 o                         
   2  -4   1       1059.99       1029.40        13.80 o                         
   3  -4   1       6894.68       7145.67        92.91 o                         
   4  -4   1       1497.69       1478.53        30.27 o                         
   5  -4   1       3099.58       3158.88        35.73 o                         
   6  -4   1        963.89        938.19        18.65 o                         
   7  -4   1       1363.78       1308.26        24.04 o                         
   8  -4   1        692.88        675.65        17.15 o                         
   9  -4   1        442.57        406.78        14.43 o                         
  10  -4   1          0.07         39.64        12.18 o                         
  11  -4   1          0.52          7.80        10.13 o                         
  12  -4   1         42.63         85.96        21.64 o                         
 -12  -3   1          1.06         -7.80        20.47 o                         
 -11  -3   1         16.34         62.29        16.57 o                         
 -10  -3   1          3.42         27.81        12.61 o                         
  -9  -3   1          1.11        -11.15        11.15 o                         
  -8  -3   1         99.72        102.57         6.26 o                         
  -7  -3   1        138.80        167.19         9.52 o                         
  -6  -3   1        627.23        734.82        25.42 o                         
  -5  -3   1        332.00        409.66        15.86 o                         
  -4  -3   1        243.42        245.90         8.64 o                         
  -3  -3   1          7.19         15.06         6.26 o                         
  -2  -3   1       3551.48       3736.01        51.07 o                         
  -1  -3   1      53620.24      49888.87       545.40 o                         
   0  -3   1        315.10        299.28         7.56 o                         
   1  -3   1       3234.92       2937.32        42.73 o                         
   2  -3   1      10198.09       9650.92       160.77 o                         
   3  -3   1       1971.85       1937.28        36.79 o                         
   4  -3   1        804.93        724.09        19.24 o                         
   5  -3   1         52.56         73.22         7.65 o                         
   6  -3   1          1.17         11.72         5.66 o                         
   7  -3   1        121.85        146.61        20.64 o                         
   8  -3   1        219.15        228.63        17.99 o                         
   9  -3   1        801.97        941.06        41.67 o                         
  10  -3   1         43.68         61.13        10.59 o                         
  11  -3   1         58.22         54.84        16.48 o                         
  12  -3   1        487.01        584.35        26.97 o                         
 -12  -2   1          2.64        -23.40        23.40 o                         
 -11  -2   1          1.75         22.47        33.76 o                         
 -10  -2   1        244.16        267.75        24.97 o                         
  -9  -2   1         35.50         93.28        29.94 o                         
  -8  -2   1         13.10          1.23         9.29 o                         
  -7  -2   1         31.25         27.10         6.45 o                         
  -6  -2   1        329.71        357.53         8.56 o                         
  -5  -2   1          0.23          8.33         4.84 o                         
  -4  -2   1       4197.64       4355.07        53.37 o                         
  -3  -2   1         83.14         96.13         5.03 o                         
  -2  -2   1        185.03        223.69         8.09 o                         
  -1  -2   1       3622.34       3617.82        38.07 o                         
   0  -2   1       9263.35       8629.60       123.06 o                         
   1  -2   1       3169.38       2945.73        82.53 o                         
   2  -2   1       3016.88       2982.71        42.32 o                         
   3  -2   1       1143.72       1203.68        21.19 o                         
   4  -2   1        122.21         93.34         4.34 o                         
   5  -2   1       3753.82       4144.74        43.42 o                         
   6  -2   1          2.32          3.31         6.61 o                         
   7  -2   1        149.82        176.62        11.92 o                         
   8  -2   1        228.89        229.33        18.98 o                         
   9  -2   1        312.63        343.33        14.23 o                         
  10  -2   1        781.47        816.70        34.38 o                         
  11  -2   1          0.10         -8.54        26.48 o                         
  12  -2   1        133.20        147.97        46.37 o                         
 -12  -1   1         51.95        106.10        33.81 o                         
 -11  -1   1         56.98        100.89        21.94 o                         
 -10  -1   1       1284.95       1498.56        88.52 o                         
  -9  -1   1        281.74        322.46        36.03 o                         
  -8  -1   1          1.67          5.31         7.18 o                         
  -7  -1   1        403.33        389.36        18.68 o                         
  -6  -1   1        548.14        536.05        18.98 o                         
  -5  -1   1        275.12        401.06        11.61 o                         
  -4  -1   1         19.17         32.58         6.50 o                         
  -3  -1   1       3385.27       3433.11        38.26 o                         
  -2  -1   1      10335.05       9657.91        93.63 o                         
   2  -1   1       1220.21       1175.33        16.30 o                         
   3  -1   1       2377.71       2344.47        27.88 o                         
   4  -1   1       3898.26       3990.72        39.74 o                         
   5  -1   1       1206.79       1244.85        29.31 o                         
   6  -1   1        498.73        431.20        16.66 o                         
   7  -1   1          5.28         17.78        10.90 o                         
   8  -1   1         50.99         67.28         5.81 o                         
   9  -1   1        305.55        395.41        21.97 o                         
  10  -1   1        583.58        558.64        61.79 o                         
  11  -1   1        184.69        169.25        14.55 o                         
  12  -1   1         25.97        102.52        31.06 o                         
 -12   0   1         36.13         55.59        32.86 o                         
 -11   0   1          5.10        -11.87        11.87 o                         
 -10   0   1         67.58         94.27        13.68 o                         
  -9   0   1        247.56        234.99        16.32 o                         
  -8   0   1         35.16         35.94         9.49 o                         
  -7   0   1          5.19         14.89         6.86 o                         
  -6   0   1        451.17        420.06        17.87 o                         
  -5   0   1         13.41        138.81         9.12 o                         
  -4   0   1       3272.96       3402.40        62.67 o                         
  -3   0   1          5.13          8.25         3.31 o                         
  -2   0   1       9393.19       9132.95       109.44 o                         
   2   0   1        376.38        347.95         7.31 o                         
   3   0   1        593.61        612.65        16.67 o                         
   4   0   1         33.93         52.17         4.90 o                         
   5   0   1         23.94         41.95         4.21 o                         
   6   0   1         39.64         50.95         4.95 o                         
   7   0   1         39.26         66.63        16.18 o                         
   8   0   1       1113.13       1092.75        25.43 o                         
   9   0   1        146.15        239.80        34.00 o                         
  10   0   1        139.49        147.61        22.84 o                         
  11   0   1         24.28         10.28        21.93 o                         
  12   0   1         17.40         89.33        29.49 o                         
 -12   1   1         58.86         70.72        22.64 o                         
 -11   1   1         17.66         74.58        15.86 o                         
 -10   1   1        872.15        846.03        65.69 o                         
  -9   1   1        156.29        169.98        14.33 o                         
  -8   1   1       3266.58       2942.49        71.64 o                         
  -7   1   1       1684.91       1762.23        42.87 o                         
  -6   1   1        661.28        646.48        22.13 o                         
  -5   1   1        522.97        381.12        16.86 o                         
  -4   1   1        447.46        459.75        19.76 o                         
  -3   1   1       9683.52       9503.50        97.65 o                         
  -2   1   1      16482.79      16282.27       171.17 o                         
   1   1   1         44.37         59.71         6.81 o                         
   2   1   1       3790.44       3619.46        37.15 o                         
   3   1   1          6.08         -0.69         5.42 o                         
   4   1   1        453.58        549.35        13.29 o                         
   5   1   1       2658.23       2719.77        33.24 o                         
   6   1   1         41.01         32.35         7.21 o                         
   7   1   1        676.61        688.84        13.67 o                         
   8   1   1        462.48        475.83        20.29 o                         
   9   1   1       1113.74       1168.74        83.83 o                         
  10   1   1         65.84         45.13        12.80 o                         
  11   1   1         93.32        100.48        13.41 o                         
  12   1   1          3.90        -10.40        12.18 o                         
 -13   2   1        467.70        475.06        47.64 o                         
 -12   2   1         52.95         40.53        15.26 o                         
 -11   2   1        273.56        224.26        24.34 o                         
 -10   2   1        687.63        645.04        80.81 o                         
  -9   2   1        205.02        189.33        33.14 o                         
  -8   2   1        200.48        241.86        18.43 o                         
  -7   2   1         14.13          6.31         6.75 o                         
  -6   2   1       1675.90       1828.27        34.31 o                         
  -5   2   1        370.89        406.93         6.77 o                         
  -4   2   1        122.62        142.04         9.34 o                         
  -3   2   1       1735.54       1708.55        23.67 o                         
  -2   2   1      15195.93      14618.94       154.26 o                         
  -1   2   1       2136.17       2004.97        45.34 o                         
   0   2   1        527.41        565.79        13.54 o                         
   1   2   1         62.60        125.06         6.98 o                         
   2   2   1       3516.29       3658.61        55.90 o                         
   3   2   1        992.24       1070.65        25.85 o                         
   4   2   1         76.06         60.59         6.44 o                         
   5   2   1          2.20         26.01         4.31 o                         
   6   2   1        383.71        438.46        12.63 o                         
   7   2   1        469.98        465.98        19.73 o                         
   8   2   1        284.39        277.09        11.13 o                         
   9   2   1        620.85        623.88        24.71 o                         
  10   2   1         30.51         19.60        16.52 o                         
  11   2   1        274.09        314.95        19.11 o                         
  12   2   1          0.39         99.43        31.19 o                         
 -13   3   1         31.89          4.51        13.04 o                         
 -12   3   1         13.63        124.53        44.84 o                         
 -11   3   1        492.37        487.54        23.47 o                         
 -10   3   1        301.64        310.95        16.58 o                         
  -9   3   1        113.59        132.22        22.14 o                         
  -8   3   1       2618.56       2715.14        93.99 o                         
  -7   3   1       1228.02       1210.20        33.35 o                         
  -6   3   1        237.31        234.62         8.37 o                         
  -5   3   1       2487.24       2606.13        41.62 o                         
  -4   3   1       2544.27       2346.05        28.01 o                         
  -3   3   1       2900.50       2637.43        32.14 o                         
  -2   3   1        833.27        888.67        24.29 o                         
  -1   3   1        269.14        383.49        19.24 o                         
   0   3   1       1288.46       1174.74        52.06 o                         
   1   3   1        695.54        764.00        16.02 o                         
   2   3   1        270.02        296.74        11.85 o                         
   3   3   1        475.22        439.95        10.72 o                         
   4   3   1       1141.34       1182.84        23.56 o                         
   5   3   1        542.91        576.23        14.44 o                         
   6   3   1         16.67         20.68         3.61 o                         
   7   3   1         61.86         55.24         7.29 o                         
   8   3   1       1085.53       1111.98        33.90 o                         
   9   3   1          6.41          4.35         5.02 o                         
  10   3   1         46.30        -17.19        19.50 o                         
  11   3   1        131.00        185.39        19.15 o                         
  12   3   1          2.10        -15.60        15.60 o                         
 -13   4   1          0.21        -11.18        11.18 o                         
 -12   4   1         56.74         74.24        15.66 o                         
 -11   4   1         17.05         59.17        15.33 o                         
 -10   4   1         28.51         22.60        14.43 o                         
  -9   4   1        542.66        578.29        47.51 o                         
  -8   4   1         47.86         53.48         7.32 o                         
  -7   4   1          0.40          7.10         3.29 o                         
  -6   4   1        307.15        331.11         8.28 o                         
  -5   4   1         63.26         60.25         6.52 o                         
  -4   4   1          6.15         16.86         4.83 o                         
  -3   4   1       1027.21        977.79        21.56 o                         
  -2   4   1        532.97        515.81         9.83 o                         
  -1   4   1        314.89        380.11        22.80 o                         
   0   4   1       7497.56       7220.55       122.69 o                         
   1   4   1       4226.79       4110.13        63.50 o                         
   2   4   1        639.11        591.91        13.07 o                         
   3   4   1        499.84        469.84         9.42 o                         
   4   4   1       1817.52       1753.69        36.33 o                         
   5   4   1        575.57        556.08        12.02 o                         
   6   4   1          0.08         -0.12         3.60 o                         
   7   4   1        705.95        681.22        27.47 o                         
   8   4   1        403.64        378.93        24.81 o                         
   9   4   1         21.10         29.89        11.54 o                         
  10   4   1         51.91         77.57        48.74 o                         
  11   4   1         31.08         56.62        16.86 o                         
 -12   5   1          6.73         -1.73        17.05 o                         
 -11   5   1        179.49        117.71        13.85 o                         
 -10   5   1         84.73         70.54        13.65 o                         
  -9   5   1       1258.00       1189.53        45.06 o                         
  -8   5   1        260.76        270.84        10.33 o                         
  -7   5   1        477.23        551.55        12.71 o                         
  -6   5   1        241.80        260.39        10.23 o                         
  -5   5   1        396.48        430.20        13.45 o                         
  -4   5   1       1284.59       1350.97        18.22 o                         
  -3   5   1        146.79        134.36        11.02 o                         
  -2   5   1        174.06        132.59         6.11 o                         
  -1   5   1         23.89         46.92        12.30 o                         
   0   5   1        105.98         81.56        11.86 o                         
   1   5   1       2149.20       2361.44        49.99 o                         
   2   5   1       6801.86       6490.80        78.38 o                         
   3   5   1       1108.80       1065.44        22.61 o                         
   4   5   1       3622.72       3682.95        64.15 o                         
   5   5   1         27.37         38.63         3.92 o                         
   6   5   1         13.37         17.07         4.26 o                         
   7   5   1        244.06        221.42        11.21 o                         
   8   5   1        299.20        338.29        13.59 o                         
   9   5   1        162.80        150.24        12.38 o                         
  10   5   1        144.37        142.39        45.05 o                         
  11   5   1          2.22        -17.55        17.55 o                         
 -12   6   1         89.75         78.45        11.39 o                         
 -11   6   1         15.15         65.76        28.27 o                         
 -10   6   1         83.16        214.99        45.82 o                         
  -9   6   1        211.53        211.05        11.70 o                         
  -8   6   1       1331.44       1246.69        25.24 o                         
  -7   6   1       1395.54       1419.95        34.21 o                         
  -6   6   1          7.15          5.31         3.68 o                         
  -5   6   1        224.03        227.13         6.85 o                         
  -4   6   1         10.58         34.49         9.89 o                         
  -3   6   1         15.91         15.45         3.54 o                         
  -2   6   1          1.40         -0.02         5.38 o                         
  -1   6   1        743.73        749.92        33.32 o                         
   0   6   1         28.95         24.55         7.52 o                         
   1   6   1       2804.70       2600.18        75.71 o                         
   2   6   1       4289.15       4263.56       133.93 o                         
   3   6   1       2121.25       2070.18        42.34 o                         
   4   6   1       1124.24       1218.68        26.31 o                         
   5   6   1       1197.41       1198.61        27.11 o                         
   6   6   1        497.17        475.17        24.78 o                         
   7   6   1        549.00        527.83        12.42 o                         
   8   6   1         55.09         59.85         5.36 o                         
   9   6   1          4.55         59.86        22.42 o                         
  10   6   1          5.87         24.50        19.50 o                         
  11   6   1          3.19         12.42        13.04 o                         
 -12   7   1         16.40         41.54        49.72 o                         
 -11   7   1         72.19         59.31        10.11 o                         
 -10   7   1         40.12         49.53        22.70 o                         
  -9   7   1         72.27         66.38         7.82 o                         
  -8   7   1       1690.26       1673.13        29.51 o                         
  -7   7   1        529.71        554.53        15.99 o                         
  -6   7   1        492.78        484.39        10.37 o                         
  -5   7   1        538.18        616.29        25.13 o                         
  -4   7   1        155.89        116.50        11.15 o                         
  -3   7   1       2062.24       1899.19        57.11 o                         
  -2   7   1        333.54        302.54        20.63 o                         
  -1   7   1       1262.60       1211.11        37.49 o                         
   0   7   1        153.97        144.11        12.69 o                         
   1   7   1       1117.87       1024.98        23.06 o                         
   2   7   1        751.23        751.12        34.60 o                         
   3   7   1         21.84          7.99        10.58 o                         
   4   7   1          0.06         13.46         7.02 o                         
   5   7   1        384.89        355.16         9.23 o                         
   6   7   1          3.63          3.10         6.83 o                         
   7   7   1        471.76        420.26        21.94 o                         
   8   7   1        372.06        388.10        13.42 o                         
   9   7   1          1.78        -10.39        10.39 o                         
  10   7   1          4.73         10.21        21.49 o                         
 -12   8   1        517.69        559.55        56.54 o                         
 -11   8   1        656.69        681.90        28.97 o                         
 -10   8   1        213.38        184.94         9.03 o                         
  -9   8   1          0.13         -4.29         5.21 o                         
  -8   8   1        275.40        269.23         9.79 o                         
  -7   8   1         10.46          8.36         3.33 o                         
  -6   8   1        514.75        457.89         9.38 o                         
  -5   8   1       1615.02       1490.73        32.35 o                         
  -4   8   1        422.61        384.50         9.87 o                         
  -3   8   1        196.27        170.35        14.35 o                         
  -2   8   1        602.07        588.90        47.19 o                         
  -1   8   1         87.41         97.97        13.30 o                         
   0   8   1        135.72        139.63         7.92 o                         
   1   8   1        112.34        138.08        12.40 o                         
   2   8   1        188.14        136.57        15.58 o                         
   3   8   1       1171.09       1190.86        31.53 o                         
   4   8   1          6.29         20.37        11.15 o                         
   5   8   1        216.60        230.41        15.03 o                         
   6   8   1       1477.62       1474.98        42.01 o                         
   7   8   1         98.75        103.31        16.27 o                         
   8   8   1        718.82        704.32        56.84 o                         
   9   8   1        181.75        202.01        40.62 o                         
  10   8   1          0.84         17.98        38.70 o                         
 -12   9   1          0.64        -16.57        16.57 o                         
 -11   9   1          3.50        -21.45        26.32 o                         
 -10   9   1        187.97        152.82        35.56 o                         
  -9   9   1         81.31         75.62        15.49 o                         
  -8   9   1          5.56          6.59         4.39 o                         
  -7   9   1         30.87         27.32         9.33 o                         
  -6   9   1         23.72         16.08         5.76 o                         
  -5   9   1         27.87         17.64         6.91 o                         
  -4   9   1       1655.03       1824.15        41.12 o                         
  -3   9   1        584.41        552.52        25.27 o                         
  -2   9   1       1042.82       1077.81        20.24 o                         
  -1   9   1        173.54        142.45         8.28 o                         
   0   9   1        287.47        285.48        16.99 o                         
   1   9   1        614.65        635.20        44.18 o                         
   2   9   1        223.35        249.02         8.61 o                         
   3   9   1        111.96        118.71         9.56 o                         
   4   9   1          2.55         14.74        14.53 o                         
   5   9   1        203.75        220.76        23.61 o                         
   6   9   1          1.78          9.63        12.34 o                         
   7   9   1         75.38         88.42        19.95 o                         
   8   9   1         88.59        118.08        15.60 o                         
   9   9   1         62.23         42.67         9.60 o                         
  10   9   1          0.00         27.30        13.79 o                         
 -11  10   1         57.88         94.76        11.77 o                         
 -10  10   1         26.87         37.54        19.18 o                         
  -9  10   1         10.10         22.73        11.58 o                         
  -8  10   1          0.29         -4.09         4.09 o                         
  -7  10   1       1185.15       1184.13        50.86 o                         
  -6  10   1        185.50        180.21        11.76 o                         
  -5  10   1       2253.30       2302.66        42.56 o                         
  -4  10   1         38.25         24.25         4.60 o                         
  -3  10   1        433.98        428.97        17.17 o                         
  -2  10   1         15.46          6.67         8.50 o                         
  -1  10   1        132.02        164.60         6.23 o                         
   0  10   1        494.78        510.07        20.51 o                         
   1  10   1        829.51        813.18        29.80 o                         
   2  10   1         53.97         84.01         6.83 o                         
   3  10   1          0.79          5.10         6.39 o                         
   4  10   1        738.73        767.33        24.85 o                         
   5  10   1          3.96          8.73        15.30 o                         
   6  10   1         11.72          4.61         5.42 o                         
   7  10   1        278.28        285.03        36.67 o                         
   8  10   1        261.68        314.17        19.53 o                         
   9  10   1         39.60         91.99        22.60 o                         
 -11  11   1        159.84        167.08        30.93 o                         
 -10  11   1        140.52        151.98        32.15 o                         
  -9  11   1        370.29        397.57        62.92 o                         
  -8  11   1         60.23         37.40        14.91 o                         
  -7  11   1        227.50        215.03         8.87 o                         
  -6  11   1        570.06        543.96        14.73 o                         
  -5  11   1         65.59         59.99         4.55 o                         
  -4  11   1          1.06         -1.17         8.02 o                         
  -3  11   1        571.21        548.41        31.24 o                         
  -2  11   1        322.06        304.23        22.43 o                         
  -1  11   1          2.80         -0.45         9.30 o                         
   0  11   1         12.38         26.84        13.05 o                         
   1  11   1       1240.39       1210.50        33.42 o                         
   2  11   1          0.62          6.74        10.86 o                         
   3  11   1         64.60         45.06         7.81 o                         
   4  11   1          0.38          3.61         7.95 o                         
   5  11   1        229.28        250.49        21.65 o                         
   6  11   1          1.45         -7.92         7.92 o                         
   7  11   1         54.08        117.12        14.74 o                         
   8  11   1        231.56        187.93        48.43 o                         
 -11  12   1         21.34         44.13        17.63 o                         
 -10  12   1          3.66          0.83         8.44 o                         
  -9  12   1          0.01         26.67        40.29 o                         
  -8  12   1        385.87        382.93        21.87 o                         
  -7  12   1         18.40         16.89         7.08 o                         
  -6  12   1         89.60        110.93        17.45 o                         
  -5  12   1        827.42        810.05        28.17 o                         
  -4  12   1          0.01          0.60        14.91 o                         
  -3  12   1         60.15        101.36        19.70 o                         
  -2  12   1         20.94         22.81        10.08 o                         
  -1  12   1         46.87         46.73        12.86 o                         
   0  12   1        325.67        293.81        20.80 o                         
   1  12   1        773.79        718.70        26.78 o                         
   2  12   1         37.39          8.93         6.26 o                         
   3  12   1         19.72         16.16        10.01 o                         
   4  12   1        216.31        196.79        14.99 o                         
   5  12   1        110.28        116.72        18.29 o                         
   6  12   1        536.57        504.39        72.93 o                         
   7  12   1         29.47        -10.05        30.40 o                         
   8  12   1         29.39         22.56        12.61 o                         
 -10  13   1          1.70          9.19         8.51 o                         
  -9  13   1        129.00         96.08        10.74 o                         
  -8  13   1          0.19         10.03         9.77 o                         
  -7  13   1        142.36        142.91        11.75 o                         
  -6  13   1        511.07        483.17        17.03 o                         
  -5  13   1        123.73        110.07        14.91 o                         
  -4  13   1         29.45         56.48        14.07 o                         
  -3  13   1         49.23         24.67        30.95 o                         
  -2  13   1        155.85        153.29         6.84 o                         
  -1  13   1         91.69         62.92        19.43 o                         
   0  13   1         11.00          0.44        10.24 o                         
   1  13   1         48.90         56.36         6.45 o                         
   2  13   1        297.80        271.87        26.14 o                         
   3  13   1        171.80        147.39        17.17 o                         
   4  13   1        112.35        105.95        12.28 o                         
   5  13   1         25.67         10.24        13.79 o                         
   6  13   1         56.09         80.14        24.48 o                         
   7  13   1         15.31         10.00        14.19 o                         
  -9  14   1         11.09         49.86        15.43 o                         
  -8  14   1         14.41          2.74        10.41 o                         
  -7  14   1         29.38         26.32        15.39 o                         
  -6  14   1         32.97         45.02        10.39 o                         
  -5  14   1         18.26         15.35         7.48 o                         
  -4  14   1         49.64         79.16        68.24 o                         
  -3  14   1        333.62        409.43        26.65 o                         
  -2  14   1         55.92         38.88        19.14 o                         
  -1  14   1        112.76        134.56        22.80 o                         
   0  14   1         15.28         15.48        15.78 o                         
   1  14   1          0.80          5.53        10.69 o                         
   2  14   1         46.96         31.19        29.41 o                         
   3  14   1         36.16         62.00        15.76 o                         
   4  14   1         10.29         25.98         9.45 o                         
   5  14   1          3.30        -12.25        17.45 o                         
   6  14   1          0.26          2.59        11.92 o                         
  -9  15   1          0.31          5.05         9.79 o                         
  -8  15   1          0.28         -4.25        16.92 o                         
  -7  15   1          0.91         19.54        15.16 o                         
  -6  15   1        109.93        141.47        44.37 o                         
  -5  15   1        121.03        159.88        14.04 o                         
  -4  15   1        327.97        428.72        28.27 o                         
  -3  15   1         43.66         54.11        18.49 o                         
  -2  15   1          7.68          4.60        10.73 o                         
  -1  15   1         10.00         36.89        29.55 o                         
   0  15   1         29.76         51.92        16.60 o                         
   1  15   1        768.69        807.42        39.96 o                         
   2  15   1        121.79        142.66        23.46 o                         
   3  15   1          5.02         -7.60         7.60 o                         
   4  15   1        112.05        187.61        14.41 o                         
   5  15   1        403.31        381.27        41.90 o                         
  -8  16   1         10.97          5.85        13.79 o                         
  -7  16   1          2.85         13.34         9.01 o                         
  -6  16   1         19.08         27.67        25.05 o                         
  -5  16   1         54.72         41.87        11.24 o                         
  -4  16   1          4.46         -5.56         5.56 o                         
  -3  16   1          0.04         12.43        20.51 o                         
  -2  16   1         82.15        109.60        24.91 o                         
  -1  16   1         78.02         72.16        11.59 o                         
   0  16   1         84.91        120.20        29.27 o                         
   1  16   1         71.02         88.05        22.89 o                         
   2  16   1        311.63        340.30        17.73 o                         
   3  16   1         32.11         16.92        22.69 o                         
   4  16   1          0.03         -7.34        13.51 o                         
  -6  17   1         65.13        106.15        18.13 o                         
  -5  17   1         83.54         57.72        30.05 o                         
  -4  17   1        554.02        580.34        42.58 o                         
  -3  17   1        719.18        767.02        32.10 o                         
  -2  17   1          9.13        -15.56        23.45 o                         
  -1  17   1          1.50         15.83        19.70 o                         
   0  17   1        372.42        391.07        48.52 o                         
   1  17   1        155.76        228.11        22.55 o                         
   2  17   1        383.33        464.06        34.14 o                         
   3  17   1         38.48        113.08        35.09 o                         
  -5  18   1          9.28         33.14        23.40 o                         
  -4  18   1        278.03        145.75        15.45 o                         
  -3  18   1         41.54         26.81        30.22 o                         
  -2  18   1        370.85        325.42        21.15 o                         
  -1  18   1         23.89         21.82        24.90 o                         
   0  18   1         30.12         65.23        15.66 o                         
  -2 -18   2          0.80          5.61         9.98 o                         
  -1 -18   2         23.71         12.94        13.54 o                         
   0 -18   2         18.90         18.57        24.60 o                         
   1 -18   2          3.71         11.74        12.40 o                         
   2 -18   2        122.80        137.58        19.56 o                         
   3 -18   2         18.05         40.43        11.61 o                         
   4 -18   2         46.30         76.65        42.42 o                         
   5 -18   2        281.78        245.85        40.39 o                         
  -3 -17   2         27.95         23.27        15.19 o                         
  -2 -17   2          1.66         33.86        22.35 o                         
  -1 -17   2        133.88        159.51        35.01 o                         
   0 -17   2         77.45         51.00        19.69 o                         
   1 -17   2          5.13         -4.77        13.07 o                         
   2 -17   2          2.01         34.69        14.61 o                         
   3 -17   2         14.01         29.80        14.62 o                         
   4 -17   2        124.73        126.65        33.99 o                         
   5 -17   2         30.37         43.17         8.44 o                         
   6 -17   2         20.77         12.35        14.40 o                         
   7 -17   2        688.52        963.73       200.81 o                         
  -5 -16   2        191.06        169.23        18.29 o                         
  -4 -16   2         79.07         63.31        14.65 o                         
  -3 -16   2         21.93         18.71        14.98 o                         
  -2 -16   2          0.84         -6.19        19.68 o                         
  -1 -16   2        172.47        177.02        28.14 o                         
   0 -16   2         38.68         24.90         6.01 o                         
   1 -16   2        112.94        122.03        41.55 o                         
   2 -16   2         54.00         53.97        18.24 o                         
   3 -16   2        416.91        415.09        19.36 o                         
   4 -16   2        210.84        310.56        41.22 o                         
   5 -16   2         54.93         75.28        15.33 o                         
   6 -16   2          1.77         -0.97         6.73 o                         
   7 -16   2         32.61         21.58        18.29 o                         
   8 -16   2          5.74          4.08         7.92 o                         
  -6 -15   2         70.52         44.78        11.24 o                         
  -5 -15   2        773.40        714.70        29.67 o                         
  -4 -15   2         72.06         68.51        11.32 o                         
  -3 -15   2        267.16        299.78        39.82 o                         
  -2 -15   2        297.80        247.61        37.43 o                         
  -1 -15   2          0.80         -5.46         7.71 o                         
   0 -15   2        813.12        893.81        24.90 o                         
   1 -15   2        116.73        106.47        13.45 o                         
   2 -15   2          9.27         20.89         9.60 o                         
   3 -15   2       1701.95       1802.67        49.79 o                         
   4 -15   2        702.30        651.14        63.88 o                         
   5 -15   2         68.17         93.85        14.79 o                         
   6 -15   2        131.71        126.16         9.85 o                         
   7 -15   2        310.95        274.02        33.23 o                         
   8 -15   2        190.13        181.36        34.91 o                         
   9 -15   2        175.18        179.96        16.32 o                         
  -7 -14   2          2.90         39.22        15.11 o                         
  -6 -14   2        284.65        276.50        25.79 o                         
  -5 -14   2        830.00        895.91        30.36 o                         
  -4 -14   2        234.92        232.42        15.48 o                         
  -3 -14   2         28.74         16.07        10.97 o                         
  -2 -14   2        115.33        132.59        23.90 o                         
  -1 -14   2        372.15        422.89        34.05 o                         
   0 -14   2          2.23         -0.13        10.69 o                         
   1 -14   2          2.26         -1.91         5.35 o                         
   2 -14   2        324.52        299.52        23.27 o                         
   3 -14   2        727.12        762.52        40.52 o                         
   4 -14   2        512.84        480.75        41.37 o                         
   5 -14   2        359.97        305.31        17.73 o                         
   6 -14   2          8.24         13.34         8.35 o                         
   7 -14   2          0.69         -7.34         7.34 o                         
   8 -14   2          0.90         23.62        21.45 o                         
   9 -14   2         15.28          1.57        15.25 o                         
  10 -14   2          2.28          7.80        12.98 o                         
  -8 -13   2          2.40          9.75        27.30 o                         
  -7 -13   2          0.11          0.36        20.60 o                         
  -6 -13   2         23.43          5.85         9.36 o                         
  -5 -13   2          0.11         -1.80         8.58 o                         
  -4 -13   2        114.90        115.18         8.51 o                         
  -3 -13   2        204.41        183.16        16.88 o                         
  -2 -13   2        168.63        159.74        21.07 o                         
  -1 -13   2        439.83        400.79        14.80 o                         
   0 -13   2        308.68        365.04        13.10 o                         
   1 -13   2         11.15         27.30        14.35 o                         
   2 -13   2        567.38        565.20        31.29 o                         
   3 -13   2          2.26          9.77         9.56 o                         
   4 -13   2         68.45         45.07        13.09 o                         
   5 -13   2         37.05         29.51         5.80 o                         
   6 -13   2         51.93         52.95         6.00 o                         
   7 -13   2         91.05        100.84        13.35 o                         
   8 -13   2          1.66         21.60        15.52 o                         
   9 -13   2         28.91         50.35        16.46 o                         
  10 -13   2          1.66         10.75        15.40 o                         
  -8 -12   2         22.76         40.30        26.81 o                         
  -7 -12   2          3.01         33.16        21.67 o                         
  -6 -12   2         12.25         10.09         7.56 o                         
  -5 -12   2        115.86         59.34        12.78 o                         
  -4 -12   2        177.39        202.30        22.23 o                         
  -3 -12   2        256.39        296.23        27.67 o                         
  -2 -12   2          2.15          0.07         4.76 o                         
  -1 -12   2         16.59         29.59         6.98 o                         
   0 -12   2         69.34         50.65        19.70 o                         
   1 -12   2         12.87          7.49        15.43 o                         
   2 -12   2        172.54        161.83        15.79 o                         
   3 -12   2        913.06       1043.24        39.92 o                         
   4 -12   2         27.67         27.40         5.13 o                         
   5 -12   2        178.84        194.81        11.92 o                         
   6 -12   2        472.94        466.03        12.80 o                         
   7 -12   2         84.85        130.21        15.75 o                         
   8 -12   2          3.27          9.52         4.97 o                         
   9 -12   2        206.07        180.03        24.66 o                         
  10 -12   2          0.35         -2.73         7.80 o                         
  11 -12   2         41.37         73.26        10.83 o                         
  -9 -11   2         23.18         32.80        21.98 o                         
  -8 -11   2          5.05         28.48        11.86 o                         
  -7 -11   2         37.63         26.01        19.14 o                         
  -6 -11   2         41.93         40.61        10.03 o                         
  -5 -11   2        476.99        486.20        31.27 o                         
  -4 -11   2        272.82        340.50        36.92 o                         
  -3 -11   2        815.88        877.42        48.54 o                         
  -2 -11   2         59.53         69.25        19.60 o                         
  -1 -11   2         76.50         71.48         6.32 o                         
   0 -11   2         69.73         89.76         9.30 o                         
   1 -11   2        403.90        417.13        12.47 o                         
   2 -11   2        306.66        336.15        24.39 o                         
   3 -11   2          0.06         14.75         5.21 o                         
   4 -11   2         10.73         29.79        11.11 o                         
   5 -11   2        165.07        145.66        21.51 o                         
   6 -11   2        302.10        311.32        20.69 o                         
   7 -11   2          1.32          6.00         5.25 o                         
   8 -11   2         76.26         74.40         9.59 o                         
   9 -11   2         17.69         46.86        37.24 o                         
  10 -11   2         53.25         29.45         8.26 o                         
  11 -11   2         24.46         48.86        29.90 o                         
  -9 -10   2        121.88        166.52        42.01 o                         
  -8 -10   2         26.98         -7.41        21.69 o                         
  -7 -10   2        263.59        270.44        21.51 o                         
  -6 -10   2         13.01         58.31        11.72 o                         
  -5 -10   2        564.19        525.25        30.78 o                         
  -4 -10   2         88.10         62.72         8.81 o                         
  -3 -10   2       1092.52       1066.02        30.60 o                         
  -2 -10   2         31.06         27.04         8.57 o                         
  -1 -10   2       1122.62       1183.67        26.82 o                         
   0 -10   2        946.35        883.18        18.02 o                         
   1 -10   2         71.76         91.77        12.64 o                         
   2 -10   2         15.68         -1.58         2.87 o                         
   3 -10   2         17.99         29.53        13.73 o                         
   4 -10   2       1622.58       1600.50        35.26 o                         
   5 -10   2        828.14        823.32        20.21 o                         
   6 -10   2         63.16         55.39         5.53 o                         
   7 -10   2         66.02         67.61        12.54 o                         
   8 -10   2         29.47         46.31         6.03 o                         
   9 -10   2          6.94         26.28         8.29 o                         
  10 -10   2        220.17        258.84        23.54 o                         
  11 -10   2          5.65        -19.96        25.35 o                         
 -10  -9   2        258.13        214.50        36.77 o                         
  -9  -9   2         81.75         75.35        27.41 o                         
  -8  -9   2         30.77         18.82        10.69 o                         
  -7  -9   2         93.58         82.51        12.59 o                         
  -6  -9   2        503.01        507.56        13.68 o                         
  -5  -9   2         86.53         83.00         8.43 o                         
  -4  -9   2       1410.17       1333.26        39.70 o                         
  -3  -9   2        282.76        289.16        10.50 o                         
  -2  -9   2         48.17         69.14         7.11 o                         
  -1  -9   2        134.39        165.88        12.29 o                         
   0  -9   2        291.03        347.02         9.07 o                         
   1  -9   2        804.79        815.63        15.54 o                         
   2  -9   2        859.14        867.80        16.39 o                         
   3  -9   2        483.16        537.45        13.95 o                         
   4  -9   2        182.72        183.96         9.71 o                         
   5  -9   2        168.18        175.75         7.57 o                         
   6  -9   2         24.11         23.81         6.59 o                         
   7  -9   2       1945.76       2044.80        36.93 o                         
   8  -9   2        722.16        628.76        15.20 o                         
   9  -9   2        137.51        105.70         6.98 o                         
  10  -9   2          9.77         18.10         7.94 o                         
  11  -9   2         25.42         23.83        13.65 o                         
  12  -9   2         15.90         16.48        14.98 o                         
 -10  -8   2         58.27         78.08        18.40 o                         
  -9  -8   2         65.02        105.95        10.53 o                         
  -8  -8   2         29.72         44.41        12.91 o                         
  -7  -8   2        309.95        256.70        17.92 o                         
  -6  -8   2        348.39        342.78        14.91 o                         
  -5  -8   2        192.07        200.66        11.09 o                         
  -4  -8   2        265.97        209.21        16.03 o                         
  -3  -8   2        379.69        326.36        11.30 o                         
  -2  -8   2        370.55        357.71        24.39 o                         
  -1  -8   2       3105.68       3099.76        50.02 o                         
   0  -8   2        332.30        333.37        13.95 o                         
   1  -8   2        246.30        255.01        10.17 o                         
   2  -8   2       3387.58       3617.69        54.31 o                         
   3  -8   2       1112.52       1216.04        47.84 o                         
   4  -8   2        765.13        758.31        28.43 o                         
   5  -8   2         46.41         39.47         9.30 o                         
   6  -8   2         66.04         56.71         5.90 o                         
   7  -8   2        289.40        294.72        15.82 o                         
   8  -8   2       1693.82       1641.90        38.10 o                         
   9  -8   2       1147.76       1079.07        20.77 o                         
  10  -8   2        340.27        381.00        24.06 o                         
  11  -8   2         12.71         39.48        13.44 o                         
  12  -8   2        174.24        162.48        21.93 o                         
 -11  -7   2          2.78        -11.24        11.66 o                         
 -10  -7   2          4.43          0.56        12.54 o                         
  -9  -7   2        562.20        538.31        28.70 o                         
  -8  -7   2        926.36        947.75        53.91 o                         
  -7  -7   2         64.58         84.49         7.90 o                         
  -6  -7   2        385.22        385.03        15.36 o                         
  -5  -7   2          4.46         16.89         4.29 o                         
  -4  -7   2         12.33         39.57         5.20 o                         
  -3  -7   2       3830.18       4174.18        67.24 o                         
  -2  -7   2        546.25        557.66        24.13 o                         
  -1  -7   2        520.49        625.71        22.92 o                         
   0  -7   2          1.76          2.86         7.33 o                         
   1  -7   2        505.93        482.09        11.28 o                         
   2  -7   2        867.32        755.49        33.83 o                         
   3  -7   2        244.36        354.81         8.84 o                         
   4  -7   2        747.11        710.53        17.50 o                         
   5  -7   2         23.45         20.40         3.92 o                         
   6  -7   2         73.88         68.42         5.83 o                         
   7  -7   2        152.99        152.74        10.50 o                         
   8  -7   2        206.18        222.44        13.66 o                         
   9  -7   2         37.52         31.18         4.75 o                         
  10  -7   2         16.90         31.49        18.57 o                         
  11  -7   2        141.64        137.94        19.41 o                         
  12  -7   2         42.26         48.05        12.61 o                         
 -11  -6   2         76.60        130.87        32.17 o                         
 -10  -6   2         66.52         43.21        21.11 o                         
  -9  -6   2          1.62          1.86         8.16 o                         
  -8  -6   2       2054.01       1868.49        48.91 o                         
  -7  -6   2         26.80         55.23         5.43 o                         
  -6  -6   2        603.70        603.82        17.13 o                         
  -5  -6   2        156.37        152.30        10.50 o                         
  -4  -6   2         64.04         78.11         6.34 o                         
  -3  -6   2        341.80        282.95        16.12 o                         
  -2  -6   2        378.10        591.52        10.02 o                         
  -1  -6   2         98.09         55.38         8.86 o                         
   0  -6   2          6.75         10.96         7.14 o                         
   1  -6   2       1366.93       1304.07        28.87 o                         
   2  -6   2       2228.97       2118.87        36.48 o                         
   3  -6   2       2802.77       2906.95        36.79 o                         
   4  -6   2       3132.06       3045.39        51.12 o                         
   5  -6   2       1156.12       1090.22        23.75 o                         
   6  -6   2        309.44        338.04        12.98 o                         
   7  -6   2         74.29         82.14         7.42 o                         
   8  -6   2         38.80         44.03         6.08 o                         
   9  -6   2         20.62         13.38         9.86 o                         
  10  -6   2        107.78        111.15        32.08 o                         
  11  -6   2        261.58        221.66        23.12 o                         
  12  -6   2        491.41        631.73        30.27 o                         
 -11  -5   2         59.34         20.80        13.95 o                         
 -10  -5   2          0.05         10.06        13.79 o                         
  -9  -5   2          8.71          9.90         4.10 o                         
  -8  -5   2       2936.04       2999.95        75.19 o                         
  -7  -5   2        778.12        814.31        33.01 o                         
  -6  -5   2        413.02        456.08        14.42 o                         
  -5  -5   2         55.97         72.48         8.68 o                         
  -4  -5   2        303.27        338.00         8.84 o                         
  -3  -5   2       1885.85       1832.74        25.40 o                         
  -2  -5   2        178.05        138.06         4.71 o                         
  -1  -5   2         67.48         41.35         4.87 o                         
   0  -5   2       2669.74       2625.31        47.65 o                         
   1  -5   2         29.95         33.38         4.26 o                         
   2  -5   2        611.66        561.65         9.11 o                         
   3  -5   2       2421.31       2536.99        35.23 o                         
   4  -5   2       2611.69       2963.83        42.31 o                         
   5  -5   2        701.89        804.50        15.39 o                         
   6  -5   2        748.39        754.74        11.76 o                         
   7  -5   2        217.65        177.03         7.46 o                         
   8  -5   2          5.68          2.89         4.64 o                         
   9  -5   2        607.14        649.59        21.39 o                         
  10  -5   2         77.97         97.37        12.38 o                         
  11  -5   2         92.58         96.73        40.94 o                         
  12  -5   2         38.50         16.59        17.70 o                         
 -12  -4   2          8.25         -9.40        31.19 o                         
 -11  -4   2         48.02         45.37        19.50 o                         
 -10  -4   2          9.27         52.23        38.99 o                         
  -9  -4   2         11.56         27.25         7.28 o                         
  -8  -4   2        114.69        105.17         8.53 o                         
  -7  -4   2        128.92        117.75         6.39 o                         
  -6  -4   2          9.23         14.86         6.37 o                         
  -5  -4   2         98.75         65.38         4.61 o                         
  -4  -4   2        185.89        193.32         8.92 o                         
  -3  -4   2          2.96          3.36         3.32 o                         
  -2  -4   2       2357.50       2407.21        44.78 o                         
  -1  -4   2       2411.17       2353.81        36.38 o                         
   0  -4   2       5822.53       5346.59        69.44 o                         
   1  -4   2       5332.70       5104.83        86.61 o                         
   2  -4   2       1545.65       1614.95        22.39 o                         
   3  -4   2       5103.92       5024.68        67.34 o                         
   4  -4   2       7906.62       8623.61        87.89 o                         
   5  -4   2         18.65         47.38         7.12 o                         
   6  -4   2        184.11        170.38         8.04 o                         
   7  -4   2         30.17         36.10         5.66 o                         
   8  -4   2        145.80        144.90        20.14 o                         
   9  -4   2        153.84        174.92        10.66 o                         
  10  -4   2         41.46         14.04         9.73 o                         
  11  -4   2        218.34        191.20        15.66 o                         
  12  -4   2         65.04         27.87        11.60 o                         
 -12  -3   2         51.13         32.94        22.42 o                         
 -11  -3   2         88.44        107.35        46.79 o                         
 -10  -3   2         46.92         51.25        31.19 o                         
  -9  -3   2        487.53        574.28        81.89 o                         
  -8  -3   2        209.22        190.62        11.47 o                         
  -7  -3   2        253.28        241.16         7.98 o                         
  -6  -3   2        180.85        183.49        16.02 o                         
  -5  -3   2        113.58        120.46         4.77 o                         
  -4  -3   2        976.21       1004.66        25.71 o                         
  -3  -3   2       4327.33       4370.60        45.18 o                         
  -2  -3   2        137.37        132.59         7.83 o                         
  -1  -3   2       5731.61       5878.95        68.63 o                         
   0  -3   2       7044.38       6509.91        86.49 o                         
   1  -3   2       2999.47       2873.22        39.73 o                         
   2  -3   2       2303.97       2188.70        24.27 o                         
   3  -3   2       1205.02       1260.70        16.19 o                         
   4  -3   2       3543.54       3653.40        49.25 o                         
   5  -3   2        795.14        958.40        15.91 o                         
   6  -3   2          0.53         19.94         7.98 o                         
   7  -3   2        684.28        785.51        15.00 o                         
   8  -3   2        278.81        355.67        15.68 o                         
   9  -3   2        165.94        145.77        44.84 o                         
  10  -3   2          2.07         34.26         8.44 o                         
  11  -3   2         36.42         -0.96        19.99 o                         
  12  -3   2         14.90         19.29         9.61 o                         
 -12  -2   2         16.31          1.64        24.37 o                         
 -11  -2   2          5.94        -18.48        24.37 o                         
 -10  -2   2         39.98         49.77        11.39 o                         
  -9  -2   2         77.44        109.07        35.09 o                         
  -8  -2   2          4.99          4.52        17.73 o                         
  -7  -2   2        601.71        508.67        13.86 o                         
  -6  -2   2        490.93        419.25         8.14 o                         
  -5  -2   2         16.64         43.21         6.57 o                         
  -4  -2   2         61.15         67.72         6.87 o                         
  -3  -2   2       1052.45        920.08        11.28 o                         
  -2  -2   2         88.60        112.49         8.19 o                         
  -1  -2   2        439.54        303.16         7.09 o                         
   0  -2   2        896.29        786.77        18.34 o                         
   1  -2   2          0.13          2.51         2.70 o                         
   2  -2   2       1372.72       1459.04        20.27 o                         
   3  -2   2       1279.97       1442.52        20.56 o                         
   4  -2   2        401.77        325.10         7.22 o                         
   5  -2   2        824.48        835.40        24.43 o                         
   6  -2   2        693.95        713.60        11.60 o                         
   7  -2   2          3.10         -5.16         5.16 o                         
   8  -2   2          1.70         -1.86        14.24 o                         
   9  -2   2        568.23        598.84        38.19 o                         
  10  -2   2        602.09        581.78        22.87 o                         
  11  -2   2         72.54         39.89        14.95 o                         
  12  -2   2          6.73        -19.95        21.95 o                         
 -12  -1   2         52.92         92.14        15.74 o                         
 -11  -1   2          7.44          1.71        11.75 o                         
 -10  -1   2         13.99         20.94        14.59 o                         
  -9  -1   2         56.45        100.35        11.27 o                         
  -8  -1   2         46.59         46.47        13.29 o                         
  -7  -1   2        168.06        144.08        13.18 o                         
  -6  -1   2         10.17         13.50         5.08 o                         
  -5  -1   2          0.17         -1.82         3.53 o                         
  -4  -1   2       5278.79       5297.87        57.09 o                         
  -3  -1   2       3816.33       3405.84        54.81 o                         
  -2  -1   2       2848.11       2451.25        46.58 o                         
  -1  -1   2       3905.24       3441.98        60.87 o                         
   1  -1   2       7051.74       6504.95        89.88 o                         
   2  -1   2      18966.46      18350.28       206.02 o                         
   3  -1   2        269.45        314.33         9.48 o                         
   4  -1   2        820.22        745.87        18.00 o                         
   5  -1   2         46.34         42.15         5.60 o                         
   6  -1   2         23.26         29.57         4.14 o                         
   7  -1   2       2862.07       2907.47        61.03 o                         
   8  -1   2       1017.96       1046.51        44.21 o                         
   9  -1   2          8.14         24.36        29.64 o                         
  10  -1   2        343.40        320.43        65.31 o                         
  11  -1   2        131.84         89.01        41.66 o                         
  12  -1   2        114.77        150.99        14.83 o                         
 -12   0   2        152.94        191.53        39.63 o                         
 -11   0   2        111.78        161.70        19.47 o                         
 -10   0   2         30.83         14.36        13.16 o                         
  -9   0   2          4.77         -3.23        12.25 o                         
  -8   0   2        291.23        223.80         9.82 o                         
  -7   0   2        451.25        461.81        25.03 o                         
  -6   0   2         70.98         60.79         5.05 o                         
  -5   0   2       1642.57       1734.60        19.70 o                         
  -4   0   2        745.34        763.14        15.04 o                         
  -3   0   2      13156.74      13435.02       147.65 o                         
  -2   0   2       7238.79       7772.82       121.14 o                         
  -1   0   2       1988.87       1976.59        53.88 o                         
   1   0   2       2696.55       2561.97        44.06 o                         
   2   0   2        146.08        139.42         6.50 o                         
   3   0   2       8552.09       8605.35       104.77 o                         
   4   0   2        445.77        438.90         9.20 o                         
   5   0   2       3586.19       3807.86        41.03 o                         
   6   0   2         13.89         21.36         4.56 o                         
   7   0   2       1044.26        987.21        24.41 o                         
   8   0   2         66.47         61.99        21.99 o                         
   9   0   2       2650.94       2778.99        82.45 o                         
  10   0   2        112.71        158.02        53.62 o                         
  11   0   2         34.20         51.41        14.42 o                         
  12   0   2         23.30         30.71        43.87 o                         
 -12   1   2          1.49         10.20         9.34 o                         
 -11   1   2        210.80        206.06        22.42 o                         
 -10   1   2          5.47         43.01        21.45 o                         
  -9   1   2         28.04         25.31        18.83 o                         
  -8   1   2         60.10         72.33        12.75 o                         
  -7   1   2          0.04         14.51        12.17 o                         
  -6   1   2        145.42        132.35        13.04 o                         
  -5   1   2       4174.93       4227.63        46.07 o                         
  -4   1   2       1278.28       1249.05        32.12 o                         
  -3   1   2        970.78        904.78        12.35 o                         
  -2   1   2       7250.45       7414.90        85.54 o                         
  -1   1   2         70.70         57.63         9.27 o                         
   0   1   2       3058.48       3161.25       116.01 o                         
   1   1   2        219.15        210.34        16.82 o                         
   2   1   2      15447.38      15424.22       173.44 o                         
   3   1   2        688.97        566.53        12.72 o                         
   4   1   2        510.59        538.57        11.92 o                         
   5   1   2       1261.11       1504.34        27.48 o                         
   6   1   2        876.18       1014.83        35.56 o                         
   7   1   2         61.63         43.58         9.24 o                         
   8   1   2       1378.51       1360.76        18.62 o                         
   9   1   2        662.98        664.28        47.56 o                         
  10   1   2         67.01         66.45        13.01 o                         
  11   1   2        542.60        556.67        42.89 o                         
  12   1   2          6.32          5.85        17.55 o                         
 -13   2   2          2.07          9.10        22.67 o                         
 -12   2   2          6.14         42.06        12.75 o                         
 -11   2   2         27.24         86.07        28.10 o                         
 -10   2   2          5.89         33.69        17.13 o                         
  -9   2   2        978.83       1151.67        54.82 o                         
  -8   2   2        581.70        681.64        45.63 o                         
  -7   2   2        308.98        291.64        12.62 o                         
  -6   2   2         11.98         12.89         2.87 o                         
  -5   2   2       1644.42       1700.98        21.17 o                         
  -4   2   2        811.40        895.29        15.27 o                         
  -3   2   2         23.06         11.51         4.99 o                         
  -2   2   2        372.83        384.22         6.91 o                         
  -1   2   2       6799.14       6834.17       116.16 o                         
   0   2   2       7942.88       7988.14       134.22 o                         
   1   2   2       3203.32       3365.39        57.09 o                         
   2   2   2          0.94          6.01         7.97 o                         
   3   2   2         12.74         12.82         7.10 o                         
   4   2   2         74.62         67.87         8.19 o                         
   5   2   2       1339.86       1272.43        23.18 o                         
   6   2   2        690.57        660.94        20.07 o                         
   7   2   2        379.62        397.93        13.15 o                         
   8   2   2         75.95         91.35         8.28 o                         
   9   2   2        552.88        473.90        48.74 o                         
  10   2   2         20.06         24.93        13.04 o                         
  11   2   2          8.29          8.26        20.57 o                         
  12   2   2         17.17         87.73        25.35 o                         
 -13   3   2        308.79        365.62        21.40 o                         
 -12   3   2          5.97         -1.95        11.70 o                         
 -11   3   2         44.84         38.36        32.48 o                         
 -10   3   2        689.19        641.28        55.18 o                         
  -9   3   2        586.03        535.45        19.86 o                         
  -8   3   2        192.60        213.71        20.26 o                         
  -7   3   2        922.96        929.08        19.63 o                         
  -6   3   2        193.62        157.65         7.65 o                         
  -5   3   2        614.62        727.13        22.66 o                         
  -4   3   2        558.09        591.33        14.21 o                         
  -3   3   2       2449.76       2698.40        40.09 o                         
  -2   3   2       1027.64       1022.01        21.97 o                         
  -1   3   2         73.89        108.05        24.20 o                         
   0   3   2      43583.57      41234.05      1251.14 o                         
   1   3   2       7418.47       7625.38       127.34 o                         
   2   3   2         60.98        144.24        15.26 o                         
   3   3   2       8954.99       9302.64       158.90 o                         
   4   3   2       1001.34        955.36        17.68 o                         
   5   3   2         79.04         94.08         6.99 o                         
   6   3   2        396.98        426.63        12.81 o                         
   7   3   2        106.86        108.92        14.16 o                         
   8   3   2        278.11        274.18        18.89 o                         
   9   3   2         45.29         60.33         9.54 o                         
  10   3   2          2.13         17.55        19.50 o                         
  11   3   2         65.50         99.09        20.54 o                         
  12   3   2          2.87         37.04        19.50 o                         
 -13   4   2         30.22         27.07        11.66 o                         
 -12   4   2         44.56         29.82        22.65 o                         
 -11   4   2         30.63         17.39        15.59 o                         
 -10   4   2        245.45        316.58        38.77 o                         
  -9   4   2          8.31         -8.88         8.88 o                         
  -8   4   2       2567.51       2551.74        42.08 o                         
  -7   4   2          0.62          0.59         2.60 o                         
  -6   4   2        492.56        527.45         8.93 o                         
  -5   4   2       3225.61       3451.17        54.53 o                         
  -4   4   2       1123.34       1091.97        25.74 o                         
  -3   4   2       1539.21       1708.77        43.48 o                         
  -2   4   2       4635.63       4310.93        86.50 o                         
  -1   4   2         54.08         35.86        20.54 o                         
   0   4   2         25.37         -1.58        22.41 o                         
   1   4   2       3209.69       3155.51        51.30 o                         
   2   4   2        399.86        322.78         9.65 o                         
   3   4   2         27.23         38.33         9.09 o                         
   4   4   2        465.36        459.92        21.35 o                         
   5   4   2         57.76         57.11         5.72 o                         
   6   4   2          2.65          0.20         5.51 o                         
   7   4   2        426.15        386.47        22.96 o                         
   8   4   2        113.69        129.04        14.68 o                         
   9   4   2         48.93         42.75         9.30 o                         
  10   4   2         37.90         16.95        27.30 o                         
  11   4   2          5.06         41.92        26.32 o                         
 -12   5   2          1.39          4.87        12.41 o                         
 -11   5   2          1.13         -9.06         9.06 o                         
 -10   5   2         14.64         -9.50        13.65 o                         
  -9   5   2         53.96         94.64        14.63 o                         
  -8   5   2       4913.77       4993.81        77.65 o                         
  -7   5   2        372.49        411.52        15.85 o                         
  -6   5   2        636.82        615.18         9.97 o                         
  -5   5   2         61.79         79.93         8.65 o                         
  -4   5   2        590.04        503.72        10.69 o                         
  -3   5   2        653.73        694.86        24.61 o                         
  -2   5   2       2934.78       3002.87        52.69 o                         
  -1   5   2       1843.38       1760.59        69.23 o                         
   0   5   2        626.62        625.60        38.83 o                         
   1   5   2         49.94         43.59         8.39 o                         
   2   5   2         68.88         84.17        14.87 o                         
   3   5   2       3673.35       3675.89        57.83 o                         
   4   5   2       1409.78       1384.38        33.47 o                         
   5   5   2        446.02        415.34        11.24 o                         
   6   5   2       1008.70       1041.35        39.58 o                         
   7   5   2         73.09         70.94        13.81 o                         
   8   5   2         31.96         26.25        12.06 o                         
   9   5   2          0.83          4.46        15.64 o                         
  10   5   2         91.40         85.73        21.45 o                         
  11   5   2         45.74         -7.62        24.37 o                         
 -12   6   2          9.11          6.96        18.64 o                         
 -11   6   2         21.34         17.44        12.61 o                         
 -10   6   2         58.46         74.62        12.67 o                         
  -9   6   2          0.01          6.88         7.09 o                         
  -8   6   2         71.03         89.83         5.99 o                         
  -7   6   2        183.45        197.00         7.33 o                         
  -6   6   2        559.81        571.08        19.28 o                         
  -5   6   2         22.10         22.02         7.75 o                         
  -4   6   2        305.42        388.75        19.49 o                         
  -3   6   2         24.68         33.80         6.30 o                         
  -2   6   2        149.31        142.22        12.35 o                         
  -1   6   2        165.64        147.32        19.70 o                         
   0   6   2        800.81        703.23        34.78 o                         
   1   6   2        697.56        638.53        21.80 o                         
   2   6   2        164.39        178.14         8.56 o                         
   3   6   2       1231.99       1057.39        18.33 o                         
   4   6   2         12.02          9.52         8.66 o                         
   5   6   2       1065.81       1150.58        29.33 o                         
   6   6   2         40.89         42.60         7.41 o                         
   7   6   2        785.52        764.52        27.65 o                         
   8   6   2         48.09         40.75        12.79 o                         
   9   6   2         13.80         21.11        25.35 o                         
  10   6   2         19.52         19.64        18.52 o                         
  11   6   2          6.03         17.64        13.58 o                         
 -12   7   2         66.32         54.14        17.55 o                         
 -11   7   2        107.99        119.13        15.45 o                         
 -10   7   2          9.47          3.51        15.60 o                         
  -9   7   2        101.43        115.53        17.20 o                         
  -8   7   2        424.15        484.82        18.61 o                         
  -7   7   2         85.90         91.27         4.73 o                         
  -6   7   2        110.66        136.62        10.05 o                         
  -5   7   2          0.05          7.90         6.48 o                         
  -4   7   2          8.53         13.30         9.10 o                         
  -3   7   2        996.66        897.89        32.66 o                         
  -2   7   2        689.29        683.26        26.60 o                         
  -1   7   2        266.66        311.23        22.69 o                         
   0   7   2       7185.10       7365.39       115.28 o                         
   1   7   2        209.60        214.83         9.88 o                         
   2   7   2        156.18        134.15        10.32 o                         
   3   7   2        206.67        189.78        16.19 o                         
   4   7   2         22.74         51.36        10.90 o                         
   5   7   2        365.65        324.92        14.65 o                         
   6   7   2       1159.15       1227.27        39.38 o                         
   7   7   2        560.11        604.93        35.73 o                         
   8   7   2         35.47         97.77        19.70 o                         
   9   7   2        143.79        180.47        13.89 o                         
  10   7   2          1.16         -3.82        17.94 o                         
 -12   8   2         31.47        -31.19        31.19 o                         
 -11   8   2         27.22         32.71        11.85 o                         
 -10   8   2        155.19        153.92         9.36 o                         
  -9   8   2         21.61         27.09         7.07 o                         
  -8   8   2          7.74          7.68         5.52 o                         
  -7   8   2        920.89        992.92        30.50 o                         
  -6   8   2          3.67          8.39         4.94 o                         
  -5   8   2       1392.76       1350.43        41.39 o                         
  -4   8   2        924.04        937.41        29.61 o                         
  -3   8   2         39.70         64.64         6.45 o                         
  -2   8   2        992.93       1088.21        29.41 o                         
  -1   8   2        263.27        286.08        36.58 o                         
   0   8   2          6.84         12.13         4.88 o                         
   1   8   2          7.09          6.59         5.67 o                         
   2   8   2          1.16          5.47         5.31 o                         
   3   8   2         57.46         68.77         8.79 o                         
   4   8   2        178.66        239.41        15.33 o                         
   5   8   2        657.45        724.48        25.40 o                         
   6   8   2        322.69        350.02        22.72 o                         
   7   8   2        147.00        124.82        16.86 o                         
   8   8   2        328.94        294.02        38.96 o                         
   9   8   2        328.61        328.89        24.50 o                         
  10   8   2         37.20          7.09        16.38 o                         
 -12   9   2         35.25         93.58        33.14 o                         
 -11   9   2          9.26         32.00        10.27 o                         
 -10   9   2          4.22          9.99         5.00 o                         
  -9   9   2          8.73         16.90         9.10 o                         
  -8   9   2          1.41          0.00         5.23 o                         
  -7   9   2         26.42         17.41        10.90 o                         
  -6   9   2        100.18         93.44         9.98 o                         
  -5   9   2          3.04         -4.54         5.76 o                         
  -4   9   2         22.19          3.71        10.75 o                         
  -3   9   2        694.41        624.70        31.47 o                         
  -2   9   2        494.68        440.41        28.44 o                         
  -1   9   2          0.81         -8.32        10.58 o                         
   0   9   2        413.03        467.65        19.00 o                         
   1   9   2        735.92        927.05        20.25 o                         
   2   9   2        259.62        223.44        14.17 o                         
   3   9   2        413.25        418.97        23.51 o                         
   4   9   2        516.44        458.21        27.17 o                         
   5   9   2         46.86         48.91        16.00 o                         
   6   9   2          6.19         10.00        10.03 o                         
   7   9   2         67.83        103.91        12.65 o                         
   8   9   2        448.64        376.46        35.80 o                         
   9   9   2         38.82          3.03        18.52 o                         
 -11  10   2         44.89         24.77        17.79 o                         
 -10  10   2         60.53         91.63        19.50 o                         
  -9  10   2        143.53        125.35         8.69 o                         
  -8  10   2         36.63         54.07         8.35 o                         
  -7  10   2       5674.45       5635.38       165.23 o                         
  -6  10   2         90.02         87.31        11.25 o                         
  -5  10   2        499.47        508.16        20.49 o                         
  -4  10   2         27.52         28.09        12.06 o                         
  -3  10   2         90.65        100.87         9.22 o                         
  -2  10   2        441.62        506.73        32.14 o                         
  -1  10   2        894.14        852.56        34.15 o                         
   0  10   2          0.42         11.63         8.38 o                         
   1  10   2         60.56         84.17        22.91 o                         
   2  10   2       1008.67        966.07        30.81 o                         
   3  10   2        138.11        111.16        19.69 o                         
   4  10   2        190.16        158.58        10.31 o                         
   5  10   2         12.15         -4.01         5.29 o                         
   6  10   2         19.02         33.82        15.01 o                         
   7  10   2        483.44        492.06        32.58 o                         
   8  10   2         93.45         48.59        17.29 o                         
   9  10   2          0.00         -2.61        15.32 o                         
 -11  11   2         15.53         17.24        11.88 o                         
 -10  11   2          5.05          0.72        21.31 o                         
  -9  11   2         28.90         69.87         9.36 o                         
  -8  11   2         66.48         89.63        17.15 o                         
  -7  11   2       1539.02       1553.89        43.60 o                         
  -6  11   2        689.66        672.89        22.78 o                         
  -5  11   2         26.40         34.12        11.33 o                         
  -4  11   2        336.40        365.41        15.16 o                         
  -3  11   2         45.67         49.93         7.73 o                         
  -2  11   2         97.79         68.65        18.37 o                         
  -1  11   2         29.99          3.10         4.79 o                         
   0  11   2        170.92        156.48        13.51 o                         
   1  11   2         41.74         56.97        17.07 o                         
   2  11   2        589.68        612.41        34.59 o                         
   3  11   2        527.08        501.49        20.60 o                         
   4  11   2         31.91         53.42         7.88 o                         
   5  11   2        134.59        159.52        18.16 o                         
   6  11   2          1.22        -11.03        11.03 o                         
   7  11   2         36.79         37.57        19.14 o                         
   8  11   2        221.18        231.56        47.77 o                         
 -11  12   2        385.63        454.27        46.79 o                         
 -10  12   2          4.81        -13.65        13.65 o                         
  -9  12   2          7.97         32.17         8.27 o                         
  -8  12   2         62.16         58.26        10.69 o                         
  -7  12   2         30.00         39.05        12.06 o                         
  -6  12   2       1276.86       1194.38        29.68 o                         
  -5  12   2        854.23        835.37        17.69 o                         
  -4  12   2        270.67        252.94        16.93 o                         
  -3  12   2         23.69         29.54         7.60 o                         
  -2  12   2         13.87         26.01         5.33 o                         
  -1  12   2         84.98         74.65         9.22 o                         
   0  12   2       1027.08       1043.29        23.22 o                         
   1  12   2        118.59        150.51         9.71 o                         
   2  12   2        310.93        228.05         7.80 o                         
   3  12   2          0.15          5.78         3.63 o                         
   4  12   2        152.18        117.55        19.55 o                         
   5  12   2         85.83         92.66        16.06 o                         
   6  12   2        109.94        118.70        19.63 o                         
   7  12   2          1.42          8.77        47.77 o                         
   8  12   2         32.55         58.13        28.27 o                         
 -10  13   2         41.78         38.95        14.70 o                         
  -9  13   2         19.75         12.05         7.49 o                         
  -8  13   2        102.88         90.68        22.28 o                         
  -7  13   2         51.31         65.70        18.12 o                         
  -6  13   2        185.68        146.67        16.51 o                         
  -5  13   2          1.62         35.20        18.12 o                         
  -4  13   2        149.00         89.75        11.30 o                         
  -3  13   2         24.76         32.97        16.98 o                         
  -2  13   2         38.40         31.95         8.16 o                         
  -1  13   2         11.65         -4.40         7.32 o                         
   0  13   2        180.90        234.67        18.84 o                         
   1  13   2        102.28        107.88        15.35 o                         
   2  13   2          0.32          2.50         9.41 o                         
   3  13   2          1.34         22.84        25.05 o                         
   4  13   2          9.36         14.63         8.31 o                         
   5  13   2         36.27         66.32        11.20 o                         
   6  13   2         57.27         89.18        16.88 o                         
   7  13   2          8.36        -16.65        45.82 o                         
  -9  14   2         45.51         46.38         9.09 o                         
  -8  14   2        377.62        319.88        65.31 o                         
  -7  14   2         79.18         98.04        10.70 o                         
  -6  14   2          5.74         20.15        20.60 o                         
  -5  14   2        526.33        568.85        63.60 o                         
  -4  14   2         67.45         64.13        13.28 o                         
  -3  14   2         34.59         19.38         7.03 o                         
  -2  14   2        161.65        153.57        22.10 o                         
  -1  14   2          8.19          0.76        10.65 o                         
   0  14   2         25.82         19.63        11.71 o                         
   1  14   2        566.44        579.22        24.86 o                         
   2  14   2        346.61        427.02        17.65 o                         
   3  14   2        160.72        162.91        16.01 o                         
   4  14   2         15.86         11.90        14.13 o                         
   5  14   2        180.89        157.80        39.09 o                         
   6  14   2         62.40         31.59        21.39 o                         
  -9  15   2          7.65         57.86        14.04 o                         
  -8  15   2         87.11         72.14        13.65 o                         
  -7  15   2        232.15        253.54        48.27 o                         
  -6  15   2         64.16         93.38        18.89 o                         
  -5  15   2         64.53         68.28         9.85 o                         
  -4  15   2        197.50        147.83        11.75 o                         
  -3  15   2          0.17         -2.24         9.26 o                         
  -2  15   2         43.49         71.24        11.79 o                         
  -1  15   2          1.03         34.33         8.50 o                         
   0  15   2         33.88          6.43        14.38 o                         
   1  15   2        103.24        178.71        29.26 o                         
   2  15   2        113.55         62.44        12.54 o                         
   3  15   2         28.40         20.18        12.80 o                         
   4  15   2          1.96         18.38        43.87 o                         
   5  15   2         10.00         10.10        10.03 o                         
  -7  16   2          1.67         -2.10         9.34 o                         
  -6  16   2        127.87         99.99        14.38 o                         
  -5  16   2         38.26         31.62        15.72 o                         
  -4  16   2        212.81        203.09        19.95 o                         
  -3  16   2        132.08        170.03        28.13 o                         
  -2  16   2          0.56         -8.52         8.52 o                         
  -1  16   2         80.71         83.47        19.39 o                         
   0  16   2          0.01          7.23        16.87 o                         
   1  16   2          0.01          2.52        12.78 o                         
   2  16   2         28.33         81.20        28.98 o                         
   3  16   2          3.20         33.59        22.51 o                         
   4  16   2         14.22         97.33        26.23 o                         
  -6  17   2        172.33        133.96        14.79 o                         
  -5  17   2         25.60         -5.65        12.48 o                         
  -4  17   2          0.00         29.24        21.45 o                         
  -3  17   2          0.04         -6.96        15.82 o                         
  -2  17   2          5.09          8.48        13.49 o                         
  -1  17   2          0.03         27.74        64.34 o                         
   0  17   2        102.95         71.30        15.06 o                         
   1  17   2         57.58         51.60        27.79 o                         
   2  17   2          9.27         97.53        29.24 o                         
  -4  18   2        193.87        182.83        43.87 o                         
  -3  18   2        326.73        350.45        22.63 o                         
  -2  18   2          1.21          5.50        26.73 o                         
  -1  18   2          0.79         13.16        13.58 o                         
   2 -19   3          0.21        -15.60        15.60 o                         
  -2 -18   3        123.79         77.02        15.96 o                         
  -1 -18   3         20.38         16.21        10.43 o                         
   0 -18   3          1.33        -13.71        17.02 o                         
   1 -18   3          0.00         -0.41         8.44 o                         
   2 -18   3        186.65        211.35        39.25 o                         
   3 -18   3         12.47         30.18        30.55 o                         
   4 -18   3         17.06         44.65        23.94 o                         
   5 -18   3          1.81        -11.84        15.20 o                         
   6 -18   3          4.38        103.33        21.45 o                         
  -4 -17   3         25.98         24.86        11.14 o                         
  -3 -17   3          7.10         17.42        20.54 o                         
  -2 -17   3         39.49         36.48        29.55 o                         
  -1 -17   3         15.69        -10.72        10.72 o                         
   0 -17   3         35.53         40.97        12.94 o                         
   1 -17   3         23.87         11.11        23.76 o                         
   2 -17   3         11.50         15.54        16.56 o                         
   3 -17   3          9.37         16.97        10.11 o                         
   4 -17   3          0.07          6.07        12.36 o                         
   5 -17   3        119.72        103.34        13.26 o                         
   6 -17   3         79.29         71.20        34.24 o                         
   7 -17   3         21.12         -2.15        12.61 o                         
  -5 -16   3          0.00         33.78        27.72 o                         
  -4 -16   3         11.75         10.78         9.30 o                         
  -3 -16   3        432.56        528.19        44.46 o                         
  -2 -16   3        214.58        249.52        26.17 o                         
  -1 -16   3        241.49        277.75        14.99 o                         
   0 -16   3         38.51         27.82        20.80 o                         
   1 -16   3        186.95        162.24        23.99 o                         
   2 -16   3        132.41        181.55        27.06 o                         
   3 -16   3        330.38        362.02        24.70 o                         
   4 -16   3          0.15         -3.12        12.13 o                         
   5 -16   3        379.84        508.70        34.43 o                         
   6 -16   3          0.93          0.75         6.65 o                         
   7 -16   3          0.63         37.16        14.27 o                         
   8 -16   3         44.66        132.60        17.92 o                         
  -6 -15   3          9.87         -2.46        22.93 o                         
  -5 -15   3        193.95        246.57        41.09 o                         
  -4 -15   3         93.49        165.74        38.00 o                         
  -3 -15   3          0.11         57.02        21.71 o                         
  -2 -15   3          2.84         20.23         7.76 o                         
  -1 -15   3        337.35        237.39        31.60 o                         
   0 -15   3        153.13        120.75        11.92 o                         
   1 -15   3        805.13        924.03        60.19 o                         
   2 -15   3        418.33        424.98        34.93 o                         
   3 -15   3         89.95         55.88        12.25 o                         
   4 -15   3        172.01        199.35        32.36 o                         
   5 -15   3         56.30         56.83        10.96 o                         
   6 -15   3        205.37        236.66        29.52 o                         
   7 -15   3         92.65        131.50        11.05 o                         
   8 -15   3          0.79         10.39        17.15 o                         
   9 -15   3         48.42         25.93        20.54 o                         
  -7 -14   3         80.46         47.64        15.81 o                         
  -6 -14   3         22.28         39.28        10.41 o                         
  -5 -14   3         42.64         62.64        24.84 o                         
  -4 -14   3        357.99        358.96        36.93 o                         
  -3 -14   3         80.14         75.51        17.73 o                         
  -2 -14   3        159.06        184.52        33.28 o                         
  -1 -14   3        177.84        137.56        41.61 o                         
   0 -14   3        147.10        164.30        20.82 o                         
   1 -14   3        433.15        453.19        35.74 o                         
   2 -14   3        268.28        222.61        22.89 o                         
   3 -14   3         77.93          4.08        34.12 o                         
   4 -14   3        534.04        629.59        21.82 o                         
   5 -14   3         22.59         16.33         8.80 o                         
   6 -14   3         37.54         57.49        16.27 o                         
   7 -14   3          0.00          1.05         8.70 o                         
   8 -14   3        301.08        340.27        34.25 o                         
   9 -14   3         30.81         56.32        10.98 o                         
  10 -14   3         42.02         71.17        42.05 o                         
  -8 -13   3         96.50         52.36        14.43 o                         
  -7 -13   3         32.13         55.97        27.25 o                         
  -6 -13   3         79.28         35.15         9.43 o                         
  -5 -13   3        145.64        140.32        16.56 o                         
  -4 -13   3         63.01         41.40         8.23 o                         
  -3 -13   3         81.82        106.70        18.77 o                         
  -2 -13   3          0.25          6.13         9.52 o                         
  -1 -13   3        496.57        474.45        49.01 o                         
   0 -13   3        167.51        200.26        13.35 o                         
   1 -13   3          9.14         25.96        14.35 o                         
   2 -13   3         26.57         35.45        20.13 o                         
   3 -13   3         24.05         15.35        12.89 o                         
   4 -13   3        486.87        445.03        25.39 o                         
   5 -13   3         57.65         56.04        17.36 o                         
   6 -13   3        656.09        688.48        24.45 o                         
   7 -13   3         16.12         27.64        10.65 o                         
   8 -13   3          6.74         20.64         9.84 o                         
   9 -13   3         59.76         65.78        21.72 o                         
  10 -13   3         24.75         29.45         7.67 o                         
  -8 -12   3          3.40          8.43        17.15 o                         
  -7 -12   3        162.71        206.96        41.93 o                         
  -6 -12   3        426.86        438.84        47.28 o                         
  -5 -12   3        515.35        568.67        18.48 o                         
  -4 -12   3        299.88        326.65        17.01 o                         
  -3 -12   3        274.41        198.99        16.95 o                         
  -2 -12   3        188.93        166.08        17.06 o                         
  -1 -12   3         83.69         86.63        10.17 o                         
   0 -12   3         26.43         44.71         9.29 o                         
   1 -12   3         22.17         25.15         8.99 o                         
   2 -12   3          8.77          5.85        19.42 o                         
   3 -12   3        155.11        197.58        20.82 o                         
   4 -12   3        163.70        130.02        16.42 o                         
   5 -12   3          9.68         10.88         9.30 o                         
   6 -12   3        233.38        273.74        18.31 o                         
   7 -12   3         65.86         72.89        12.51 o                         
   8 -12   3         91.90         98.71        28.78 o                         
   9 -12   3          2.19         37.99         9.43 o                         
  10 -12   3         16.52         35.53         9.79 o                         
  11 -12   3          7.44          9.21        17.34 o                         
  -9 -11   3          7.95         35.30        11.90 o                         
  -8 -11   3         55.93         36.35        27.87 o                         
  -7 -11   3          6.42          8.87        20.29 o                         
  -6 -11   3         51.10         48.26         7.69 o                         
  -5 -11   3        681.27        859.64        28.42 o                         
  -4 -11   3         53.97         37.65         8.77 o                         
  -3 -11   3        415.95        364.46        11.83 o                         
  -2 -11   3          0.06         14.60         9.30 o                         
  -1 -11   3        106.30        118.55        15.44 o                         
   0 -11   3        138.54        151.66        15.44 o                         
   1 -11   3         95.34        126.30        12.87 o                         
   2 -11   3         29.47         21.36         5.39 o                         
   3 -11   3          1.07          0.26        11.19 o                         
   4 -11   3        584.87        599.65        26.43 o                         
   5 -11   3          2.17         -3.30         8.13 o                         
   6 -11   3        224.82        237.56        13.29 o                         
   7 -11   3         88.35         86.57        12.35 o                         
   8 -11   3         62.36         36.09        13.35 o                         
   9 -11   3          0.44         22.42        18.15 o                         
  10 -11   3        111.25        135.20        21.30 o                         
  11 -11   3        241.41        192.22        24.17 o                         
  -9 -10   3          0.01         -8.31         8.31 o                         
  -8 -10   3        284.85        322.11        21.96 o                         
  -7 -10   3          0.01         -5.79         6.65 o                         
  -6 -10   3        308.58        325.51        22.02 o                         
  -5 -10   3        423.12        403.44        19.04 o                         
  -4 -10   3       1201.20       1225.15        36.94 o                         
  -3 -10   3         69.11         59.69         8.07 o                         
  -2 -10   3        237.15        252.44        16.12 o                         
  -1 -10   3        846.86        838.96        22.17 o                         
   0 -10   3         95.15         87.08         7.28 o                         
   1 -10   3         68.79         83.08         8.51 o                         
   2 -10   3       1045.16        906.06        25.14 o                         
   3 -10   3        138.14        117.10         5.81 o                         
   4 -10   3        126.35        117.46        10.17 o                         
   5 -10   3        165.68        209.83         8.37 o                         
   6 -10   3         10.07          9.16        11.63 o                         
   7 -10   3       1062.54       1025.60        22.76 o                         
   8 -10   3        505.49        400.67        18.31 o                         
   9 -10   3        114.24        106.94        12.02 o                         
  10 -10   3        271.65        287.71        20.42 o                         
  11 -10   3         72.27         63.04        13.58 o                         
 -10  -9   3          7.46          6.04        16.96 o                         
  -9  -9   3          1.57          6.24        16.57 o                         
  -8  -9   3         38.05         23.11        15.20 o                         
  -7  -9   3         28.34         17.47         7.99 o                         
  -6  -9   3          6.58          5.94         9.74 o                         
  -5  -9   3        332.10        293.45        11.63 o                         
  -4  -9   3         99.79        102.12         5.75 o                         
  -3  -9   3        369.15        389.32        21.80 o                         
  -2  -9   3        120.34        136.41        10.35 o                         
  -1  -9   3         15.35          8.62         7.32 o                         
   0  -9   3        573.24        618.68        15.88 o                         
   1  -9   3         33.99         37.38         7.74 o                         
   2  -9   3        277.24        267.78        27.49 o                         
   3  -9   3        217.76        241.19         9.36 o                         
   4  -9   3        278.13        275.03         8.66 o                         
   5  -9   3        818.05        842.30        44.61 o                         
   6  -9   3        460.38        441.23        21.62 o                         
   7  -9   3          9.66          7.09         5.09 o                         
   8  -9   3         12.77          9.27         4.69 o                         
   9  -9   3          0.48          4.74         5.35 o                         
  10  -9   3          1.67          3.46        10.26 o                         
  11  -9   3        270.06        183.31        49.72 o                         
  12  -9   3         50.95        100.19        31.19 o                         
 -10  -8   3          8.89         12.47        16.73 o                         
  -9  -8   3        519.97        554.82        21.95 o                         
  -8  -8   3         34.84         54.25         6.14 o                         
  -7  -8   3         30.56         10.98         5.81 o                         
  -6  -8   3        282.66        236.74        20.32 o                         
  -5  -8   3        333.92        354.66        16.16 o                         
  -4  -8   3         58.26         78.65         5.77 o                         
  -3  -8   3       1309.16       1221.40        38.26 o                         
  -2  -8   3         60.27         77.73         9.76 o                         
  -1  -8   3       3467.48       3688.11       110.90 o                         
   0  -8   3          0.07          5.48         6.72 o                         
   1  -8   3        473.94        448.18        13.29 o                         
   2  -8   3       1927.44       2007.49        31.82 o                         
   3  -8   3        705.16        601.94        23.18 o                         
   4  -8   3        737.88        780.84        19.34 o                         
   5  -8   3        577.76        566.57        22.33 o                         
   6  -8   3        111.01        130.97         6.60 o                         
   7  -8   3         19.17         44.72         8.66 o                         
   8  -8   3        222.70        253.08        18.60 o                         
   9  -8   3         78.08         70.10         8.75 o                         
  10  -8   3          3.27          1.09         7.71 o                         
  11  -8   3          2.99          6.62        12.13 o                         
  12  -8   3        105.20        137.52        32.17 o                         
 -11  -7   3          8.43        -11.39        13.04 o                         
 -10  -7   3         82.86         87.24        10.84 o                         
  -9  -7   3         31.01         37.31         9.93 o                         
  -8  -7   3        728.38        710.92        21.22 o                         
  -7  -7   3         40.07         42.71         9.97 o                         
  -6  -7   3        141.35        106.18        12.70 o                         
  -5  -7   3          0.87          2.47         6.11 o                         
  -4  -7   3        359.88        375.39        14.47 o                         
  -3  -7   3       3064.40       3183.76        39.41 o                         
  -2  -7   3        431.66        367.56        14.44 o                         
  -1  -7   3       2211.10       2307.95        52.19 o                         
   0  -7   3         79.89         98.73        13.64 o                         
   1  -7   3         20.09         44.78         6.26 o                         
   2  -7   3       3497.57       3430.93        57.28 o                         
   3  -7   3       1093.91       1236.95        32.81 o                         
   4  -7   3        187.83        176.72         9.49 o                         
   5  -7   3        722.77        699.91        21.44 o                         
   6  -7   3         16.22         24.07         7.00 o                         
   7  -7   3       1677.56       1765.01        40.77 o                         
   8  -7   3         42.03         50.41        12.04 o                         
   9  -7   3        248.99        282.01        10.47 o                         
  10  -7   3          0.21          5.69         9.57 o                         
  11  -7   3        479.16        637.40        41.33 o                         
  12  -7   3        250.61        383.65        73.11 o                         
 -11  -6   3         70.71         66.11        13.04 o                         
 -10  -6   3        117.98         92.09        30.11 o                         
  -9  -6   3         93.87         73.01         6.99 o                         
  -8  -6   3         36.27         41.51         7.56 o                         
  -7  -6   3        312.92        336.80        16.40 o                         
  -6  -6   3         94.64         85.96         8.42 o                         
  -5  -6   3         98.85         66.96         4.22 o                         
  -4  -6   3         58.31         33.86         7.50 o                         
  -3  -6   3        388.61        425.22        17.07 o                         
  -2  -6   3       2514.29       2693.74        47.21 o                         
  -1  -6   3       1665.56       1715.91        34.10 o                         
   0  -6   3       2186.95       2072.36        59.58 o                         
   1  -6   3         19.45         31.00         6.54 o                         
   2  -6   3       5763.01       6026.57       115.67 o                         
   3  -6   3        398.92        425.46        12.19 o                         
   4  -6   3        373.29        339.60         9.51 o                         
   5  -6   3         76.73         69.50         5.24 o                         
   6  -6   3         70.56        103.54         8.46 o                         
   7  -6   3        388.62        364.54        10.72 o                         
   8  -6   3        186.50        162.31        10.03 o                         
   9  -6   3          3.91          9.43        10.47 o                         
  10  -6   3         66.82         17.89         9.85 o                         
  11  -6   3         72.77        134.99        13.10 o                         
  12  -6   3        138.63        196.13        23.62 o                         
 -11  -5   3         31.42        -10.32        11.66 o                         
 -10  -5   3         24.02         26.54        21.88 o                         
  -9  -5   3        651.47        594.27        23.63 o                         
  -8  -5   3       2148.11       2139.47        72.59 o                         
  -7  -5   3        586.90        576.93        14.54 o                         
  -6  -5   3          1.25          8.33         7.58 o                         
  -5  -5   3        430.35        443.41        15.96 o                         
  -4  -5   3        119.32        142.01         9.05 o                         
  -3  -5   3          2.94          8.48         5.50 o                         
  -2  -5   3       4241.53       4477.36        54.34 o                         
  -1  -5   3        249.22        185.02         8.58 o                         
   0  -5   3       2904.76       2776.87        41.63 o                         
   1  -5   3      10947.90      11007.16       133.77 o                         
   2  -5   3       2039.38       2329.68        35.19 o                         
   3  -5   3       2969.75       3352.35        58.48 o                         
   4  -5   3         39.66         53.31         5.62 o                         
   5  -5   3        501.79        530.69        12.57 o                         
   6  -5   3       3922.64       3938.48        45.79 o                         
   7  -5   3        534.46        559.82        20.90 o                         
   8  -5   3          7.94         12.76         4.53 o                         
   9  -5   3        187.60        126.51        12.46 o                         
  10  -5   3        129.71        126.83        10.58 o                         
  11  -5   3          0.24         28.94        27.30 o                         
  12  -5   3          7.11          4.39        18.04 o                         
 -12  -4   3         66.07         95.38        17.19 o                         
 -11  -4   3         85.00        117.70        15.86 o                         
 -10  -4   3          4.35         25.35        17.55 o                         
  -9  -4   3          0.03         -2.34         8.66 o                         
  -8  -4   3        519.30        490.15        11.64 o                         
  -7  -4   3        210.84        191.65        16.00 o                         
  -6  -4   3        119.71        117.30         8.94 o                         
  -5  -4   3         27.60         58.27         5.76 o                         
  -4  -4   3          0.03          9.62         5.13 o                         
  -3  -4   3        560.40        670.26        13.74 o                         
  -2  -4   3       1582.08       1599.76        39.15 o                         
  -1  -4   3      10814.58      10330.88       118.45 o                         
   0  -4   3        651.05        519.20        10.41 o                         
   1  -4   3       1118.40        819.85        17.22 o                         
   2  -4   3        415.28        422.22        14.24 o                         
   3  -4   3        469.04        377.64        11.82 o                         
   4  -4   3        201.68        193.72         8.70 o                         
   5  -4   3        547.64        519.33        13.00 o                         
   6  -4   3       1482.37       1652.17        44.39 o                         
   7  -4   3         16.00         21.25         4.81 o                         
   8  -4   3        455.53        471.65        14.79 o                         
   9  -4   3        119.51         99.21        15.20 o                         
  10  -4   3         24.15         81.89        21.45 o                         
  11  -4   3        312.39        319.09        24.20 o                         
  12  -4   3        195.98        239.15        18.68 o                         
 -12  -3   3         70.15        134.58        44.84 o                         
 -11  -3   3        271.42        256.51        86.76 o                         
 -10  -3   3         59.66         91.84        17.55 o                         
  -9  -3   3        210.18        250.01        19.67 o                         
  -8  -3   3        527.94        499.44        16.73 o                         
  -7  -3   3        200.09        184.62         8.99 o                         
  -6  -3   3         26.00         67.30         7.79 o                         
  -5  -3   3         19.50         25.90         4.30 o                         
  -4  -3   3      16553.95      18167.85       178.48 o                         
  -3  -3   3        967.28        862.56        15.14 o                         
  -2  -3   3       1567.13       1450.53        25.89 o                         
  -1  -3   3        745.47        734.36        11.05 o                         
   0  -3   3       7586.79       7677.87       174.03 o                         
   1  -3   3      19328.86      19233.89       297.90 o                         
   2  -3   3        274.79        227.42         6.18 o                         
   3  -3   3       6121.51       6232.83       105.85 o                         
   4  -3   3       4121.43       4262.53        64.30 o                         
   5  -3   3        218.15        230.83        15.81 o                         
   6  -3   3        820.60        935.08        25.93 o                         
   7  -3   3          2.42          7.31         5.00 o                         
   8  -3   3          3.24          0.74         3.40 o                         
   9  -3   3        444.23        429.70        42.00 o                         
  10  -3   3        135.28        240.92        39.97 o                         
  11  -3   3         26.34         41.38        16.90 o                         
  12  -3   3          4.26          0.97        11.51 o                         
 -12  -2   3        365.65        319.60       107.23 o                         
 -11  -2   3         44.06         65.93        14.98 o                         
 -10  -2   3        127.62        105.58        23.51 o                         
  -9  -2   3         23.34         62.41        13.33 o                         
  -8  -2   3          0.30          1.27         9.85 o                         
  -7  -2   3         47.02         53.58         9.10 o                         
  -6  -2   3       1104.07       1063.64        17.88 o                         
  -5  -2   3        234.53        342.60        16.44 o                         
  -4  -2   3        557.19        469.63        11.92 o                         
  -3  -2   3         92.51        110.64         7.22 o                         
  -2  -2   3       3470.22       3183.37        41.17 o                         
  -1  -2   3        128.77        164.35         8.72 o                         
   0  -2   3       5495.92       5257.83        78.09 o                         
   1  -2   3       4506.40       4686.63        71.79 o                         
   2  -2   3        715.52        906.18        22.20 o                         
   3  -2   3       1793.66       1902.50        33.62 o                         
   4  -2   3       1252.12       1340.54        24.12 o                         
   5  -2   3        861.49        970.23        20.12 o                         
   6  -2   3       1977.67       2152.94        44.21 o                         
   7  -2   3        206.76        270.52         9.90 o                         
   8  -2   3         24.75         39.18         6.06 o                         
   9  -2   3        203.21        242.35        35.46 o                         
  10  -2   3        647.68        625.84        77.20 o                         
  11  -2   3          0.47         41.98        27.79 o                         
  12  -2   3        180.21        161.53        32.17 o                         
 -12  -1   3         17.40         -2.62        27.87 o                         
 -11  -1   3          6.04         29.24        25.35 o                         
 -10  -1   3        145.40        138.48        17.48 o                         
  -9  -1   3        284.86        319.06        45.33 o                         
  -8  -1   3         56.61         54.86        13.48 o                         
  -7  -1   3        156.48        132.44        11.70 o                         
  -6  -1   3        415.93        445.70        13.81 o                         
  -5  -1   3       5239.02       5215.40        57.58 o                         
  -4  -1   3          0.74          2.64         4.59 o                         
  -3  -1   3       1742.64       1852.08        30.22 o                         
  -2  -1   3        150.33        126.05        12.47 o                         
  -1  -1   3       6542.49       5579.74       118.60 o                         
   0  -1   3        281.73        352.44        10.46 o                         
   1  -1   3        894.51        924.26        36.04 o                         
   2  -1   3          3.12         26.00         5.95 o                         
   3  -1   3        292.66        287.94        10.23 o                         
   4  -1   3        721.88        681.30        10.26 o                         
   5  -1   3         12.42         15.81         4.04 o                         
   6  -1   3        306.34        335.32        10.40 o                         
   7  -1   3         68.66         60.90         3.02 o                         
   8  -1   3        111.69         80.20        16.40 o                         
   9  -1   3         15.14          9.92        17.73 o                         
  10  -1   3          3.42         -9.32        19.66 o                         
  11  -1   3         12.78         44.84        19.50 o                         
 -12   0   3         39.33         21.41        12.88 o                         
 -11   0   3        177.38        209.64        56.77 o                         
 -10   0   3          2.25         11.07        21.91 o                         
  -9   0   3         13.14         10.82         7.72 o                         
  -8   0   3          0.55          1.22         9.78 o                         
  -7   0   3        664.43        655.92        28.73 o                         
  -6   0   3        174.44        179.53         7.67 o                         
  -5   0   3        330.69        383.10         8.32 o                         
  -4   0   3       1258.21       1217.46        15.30 o                         
  -3   0   3        211.44        232.58        10.25 o                         
  -2   0   3        605.55        600.84        20.76 o                         
  -1   0   3       9332.93       8206.63       209.75 o                         
   0   0   3        470.12        416.98        11.48 o                         
   1   0   3       9826.06       9334.29       254.60 o                         
   2   0   3       1152.90       1242.18        26.85 o                         
   3   0   3         19.25         43.89         9.55 o                         
   4   0   3        164.77        174.50         9.03 o                         
   5   0   3        552.97        602.80        15.71 o                         
   6   0   3        647.07        666.65        17.04 o                         
   7   0   3         30.23         30.84         5.42 o                         
   8   0   3        286.91        273.84        10.76 o                         
   9   0   3       2148.90       2283.72        97.12 o                         
  10   0   3        105.57        148.39        28.54 o                         
 -12   1   3         83.05        114.08        19.98 o                         
 -11   1   3        219.61        346.42        39.83 o                         
 -10   1   3         14.43         11.99        10.87 o                         
  -9   1   3        412.78        355.87        29.28 o                         
  -8   1   3        359.17        291.61        13.37 o                         
  -7   1   3         88.36        103.64        12.18 o                         
  -6   1   3        674.56        716.00        16.44 o                         
  -5   1   3        625.83        574.10        18.89 o                         
  -4   1   3          0.42          7.01         6.11 o                         
  -3   1   3         48.69         77.78         7.33 o                         
  -2   1   3        981.62        776.34        22.08 o                         
  -1   1   3        630.34        577.06        33.77 o                         
   0   1   3      28665.05      27590.47       356.55 o                         
   1   1   3         14.18         22.76         8.19 o                         
   2   1   3         49.12         63.80         9.52 o                         
   3   1   3       1747.37       1925.42        32.81 o                         
   4   1   3         55.39         49.89         5.67 o                         
   5   1   3        195.42        230.48        11.44 o                         
   6   1   3       2356.96       2600.05        34.96 o                         
   7   1   3        478.44        444.04         9.77 o                         
   8   1   3         36.81         41.71         8.00 o                         
   9   1   3       1970.50       1895.31        82.32 o                         
  10   1   3        488.41        474.69        37.46 o                         
  11   1   3        150.02        145.47        18.27 o                         
  12   1   3         31.28         28.27        35.09 o                         
 -12   2   3        249.87        264.59        32.76 o                         
 -11   2   3          0.20         34.66        22.42 o                         
 -10   2   3         13.90         25.25        22.42 o                         
  -9   2   3        383.69        371.53        14.35 o                         
  -8   2   3          6.09          2.61         9.69 o                         
  -7   2   3         80.90         83.20         5.42 o                         
  -6   2   3        497.87        441.89        11.70 o                         
  -5   2   3       2744.60       2948.78        38.88 o                         
  -4   2   3        329.39        401.72        16.32 o                         
  -3   2   3          3.78          8.64         4.86 o                         
  -2   2   3       3994.96       3621.74        69.74 o                         
  -1   2   3        542.63        481.74        23.94 o                         
   0   2   3      55646.48      56990.12       893.55 o                         
   1   2   3      15173.27      15233.30       221.90 o                         
   2   2   3         21.86          8.89        10.18 o                         
   3   2   3         42.46         68.24         4.16 o                         
   4   2   3        867.57       1014.79        18.00 o                         
   5   2   3       3209.13       3288.48        41.84 o                         
   6   2   3         58.06         73.07         6.86 o                         
   7   2   3         89.71         92.54         7.55 o                         
   8   2   3        289.76        293.27        14.15 o                         
   9   2   3         99.63         99.89         8.90 o                         
  10   2   3        930.46        791.48        34.02 o                         
  11   2   3          0.01        -13.65        13.65 o                         
  12   2   3         96.51        113.08        33.14 o                         
 -12   3   3          0.12         17.82        21.07 o                         
 -11   3   3         87.76        111.44        13.40 o                         
 -10   3   3          4.09          3.90         8.87 o                         
  -9   3   3       1746.39       1656.93        43.13 o                         
  -8   3   3        262.77        267.99        23.29 o                         
  -7   3   3         15.78         31.82         6.65 o                         
  -6   3   3         40.82         76.20         9.61 o                         
  -5   3   3          8.13         39.52         4.05 o                         
  -4   3   3       1098.76       1093.30        19.25 o                         
  -3   3   3       1114.63       1110.37        31.69 o                         
  -2   3   3        407.58        485.88        18.60 o                         
  -1   3   3        828.20        846.95        37.76 o                         
   0   3   3        794.00       1010.68        26.42 o                         
   1   3   3      10146.37      10410.73       175.76 o                         
   2   3   3       7534.96       7485.58        97.09 o                         
   3   3   3          3.18         -2.31         6.23 o                         
   4   3   3          7.32         -6.31         8.34 o                         
   5   3   3       1035.45        950.33        16.71 o                         
   6   3   3        743.11        763.09        18.85 o                         
   7   3   3        463.45        472.52        21.00 o                         
   8   3   3         14.39          4.61         8.90 o                         
   9   3   3        196.24        165.09        10.03 o                         
  10   3   3          2.95         -5.67        14.43 o                         
  11   3   3         16.72        -13.65        25.35 o                         
 -12   4   3         35.06         53.87        24.19 o                         
 -11   4   3         20.90         14.59        53.62 o                         
 -10   4   3        449.22        365.13        54.35 o                         
  -9   4   3       1057.85        975.93        60.00 o                         
  -8   4   3       1993.11       1909.94        26.53 o                         
  -7   4   3          8.42         14.49         5.15 o                         
  -6   4   3       1209.68       1214.56        18.77 o                         
  -5   4   3       1154.35       1264.47        16.56 o                         
  -4   4   3        494.87        573.46        17.15 o                         
  -3   4   3        909.50        768.11        20.78 o                         
  -2   4   3        237.10        220.91        11.44 o                         
  -1   4   3       7974.82       7605.70       132.26 o                         
   0   4   3       3000.68       3217.95        95.40 o                         
   1   4   3       2127.40       2417.78        50.65 o                         
   2   4   3       1318.89       1208.45        19.88 o                         
   3   4   3        962.01        939.33        21.92 o                         
   4   4   3        192.61        186.97         8.82 o                         
   5   4   3       2410.48       2490.64        65.44 o                         
   6   4   3        143.29        137.51        15.66 o                         
   7   4   3        541.54        558.37        26.20 o                         
   8   4   3        132.59        110.67        10.46 o                         
   9   4   3        359.49        390.64        33.21 o                         
  10   4   3          6.65         -3.90         5.67 o                         
  11   4   3         21.78          1.95        19.50 o                         
 -12   5   3          3.13          2.92        33.32 o                         
 -11   5   3          6.75         21.03        22.88 o                         
 -10   5   3         15.34         37.69        22.42 o                         
  -9   5   3        497.99        499.70        17.20 o                         
  -8   5   3       1061.69       1087.36        16.31 o                         
  -7   5   3        242.94        264.60        13.87 o                         
  -6   5   3        347.99        320.75        10.92 o                         
  -5   5   3         24.17         45.04         6.72 o                         
  -4   5   3         65.54         74.01         5.56 o                         
  -3   5   3        758.41        848.97        27.76 o                         
  -2   5   3       1785.17       1883.16        68.61 o                         
  -1   5   3       1139.62       1188.06        39.68 o                         
   0   5   3       2579.64       2628.66       120.44 o                         
   1   5   3        130.21         86.66        18.29 o                         
   2   5   3       2997.19       3374.55        55.70 o                         
   3   5   3       3626.52       3811.93        66.87 o                         
   4   5   3        661.64        730.94        39.06 o                         
   5   5   3       2630.96       2690.90        55.24 o                         
   6   5   3        102.93         89.61         9.10 o                         
   7   5   3        123.05        132.56        13.87 o                         
   8   5   3         50.45         35.99        12.38 o                         
   9   5   3          2.17          1.36        18.98 o                         
  10   5   3         28.08         51.21        24.94 o                         
  11   5   3         58.50         54.59        19.50 o                         
 -12   6   3         24.27         35.80        18.67 o                         
 -11   6   3        343.31        327.54        29.24 o                         
 -10   6   3       1633.33       1618.08       135.50 o                         
  -9   6   3        174.57        194.94        14.74 o                         
  -8   6   3       1446.74       1462.27        40.07 o                         
  -7   6   3         60.14         62.90         6.82 o                         
  -6   6   3          6.88         48.07         7.39 o                         
  -5   6   3       1388.90       1347.23        34.27 o                         
  -4   6   3        178.52        149.44         7.58 o                         
  -3   6   3       2976.90       3116.13        88.93 o                         
  -2   6   3       7303.56       7241.30       111.55 o                         
  -1   6   3         52.51         69.41        15.48 o                         
   0   6   3       2436.61       2445.82       104.12 o                         
   1   6   3          1.55          7.60         8.44 o                         
   2   6   3        646.40        711.75        21.80 o                         
   3   6   3        101.97        161.28        15.66 o                         
   4   6   3         65.61         73.43         7.81 o                         
   5   6   3         80.84        120.75        14.65 o                         
   6   6   3         88.75         93.94        18.21 o                         
   7   6   3          0.23          1.92         9.29 o                         
   8   6   3         83.74        104.36        15.48 o                         
   9   6   3          0.00         -9.72        24.36 o                         
  10   6   3          0.14          3.44         7.92 o                         
 -12   7   3         11.41         44.11        13.65 o                         
 -10   7   3        111.84        117.80        13.75 o                         
  -9   7   3         12.16         11.98         8.10 o                         
  -8   7   3        603.91        585.89        18.93 o                         
  -7   7   3       1547.32       1544.17        49.92 o                         
  -6   7   3       1153.43       1171.55        22.07 o                         
  -5   7   3        669.34        675.52        19.01 o                         
  -4   7   3        422.50        374.01        28.92 o                         
  -3   7   3        171.34        162.64         7.27 o                         
  -2   7   3        176.71        215.38        18.29 o                         
  -1   7   3        461.52        487.39        39.12 o                         
   0   7   3          9.13         14.84         8.17 o                         
   1   7   3        752.08        848.55        27.34 o                         
   2   7   3         14.31          6.50         7.84 o                         
   3   7   3        207.02        208.99        11.97 o                         
   4   7   3          8.99         12.92        10.50 o                         
   5   7   3        127.12        131.16        10.38 o                         
   6   7   3        886.84        906.78        44.64 o                         
   7   7   3         11.74         37.16        11.91 o                         
   8   7   3          0.31         13.48         6.42 o                         
   9   7   3         40.69         11.31        14.15 o                         
  10   7   3        113.38        120.39        35.27 o                         
 -12   8   3          8.20         13.65        21.45 o                         
 -11   8   3          1.03         19.95        16.57 o                         
 -10   8   3         54.01         51.01         7.69 o                         
  -9   8   3          4.60         11.44         9.42 o                         
  -8   8   3       1123.39       1213.60        33.53 o                         
  -7   8   3        217.26        213.91        16.77 o                         
  -6   8   3        530.27        485.01        22.20 o                         
  -5   8   3       1105.54       1042.94        27.98 o                         
  -4   8   3        855.30        776.02        21.15 o                         
  -3   8   3         30.74         36.71        17.77 o                         
  -2   8   3        202.97        242.92        23.90 o                         
  -1   8   3         11.14         20.38        22.54 o                         
   0   8   3        641.16        606.47        19.09 o                         
   1   8   3        402.81        368.01        19.91 o                         
   2   8   3          0.13         18.82        14.68 o                         
   3   8   3        165.78        225.59        10.46 o                         
   4   8   3          1.14          8.13        12.69 o                         
   5   8   3        431.27        392.04        26.47 o                         
   6   8   3          0.16         -3.09         4.92 o                         
   7   8   3          2.46         14.61        11.48 o                         
   8   8   3         25.98         36.39        34.16 o                         
   9   8   3          0.13          4.40        16.43 o                         
  10   8   3         56.19         16.86        11.18 o                         
 -12   9   3         10.33        103.33        27.30 o                         
 -11   9   3         23.43         42.89        13.65 o                         
 -10   9   3         27.84         22.13        10.13 o                         
  -9   9   3          1.20         16.05        12.52 o                         
  -8   9   3          1.11         -5.81         5.85 o                         
  -7   9   3         52.82         51.03        20.49 o                         
  -6   9   3       1739.16       1705.46        46.07 o                         
  -5   9   3          5.47         17.32         8.75 o                         
  -4   9   3         25.91         19.74         8.68 o                         
  -3   9   3       1028.85       1174.06        51.59 o                         
  -2   9   3          8.34          2.83        14.32 o                         
  -1   9   3         28.92         15.14        13.69 o                         
   0   9   3        119.82        169.07        21.00 o                         
   1   9   3        176.07        166.91        15.87 o                         
   2   9   3        126.34        108.58        15.51 o                         
   3   9   3          0.85          8.53         5.67 o                         
   4   9   3        130.01        143.54        16.13 o                         
   5   9   3       1217.08       1299.85        49.20 o                         
   6   9   3        129.44        133.39        19.03 o                         
   7   9   3         12.36         18.46        19.00 o                         
   8   9   3        200.79        196.57        43.12 o                         
   9   9   3        131.37        127.21        31.82 o                         
 -11  10   3        200.57        216.69        27.30 o                         
 -10  10   3         18.05         78.06        26.32 o                         
  -9  10   3          3.11          2.52        12.38 o                         
  -8  10   3          0.24          5.03         6.98 o                         
  -7  10   3        278.20        334.21        31.68 o                         
  -6  10   3        641.07        605.27        41.62 o                         
  -5  10   3       1324.71       1239.73        23.87 o                         
  -4  10   3         29.61         33.82        12.86 o                         
  -3  10   3        250.36        279.69        22.93 o                         
  -2  10   3        343.80        337.14        21.60 o                         
  -1  10   3        598.75        604.71        30.42 o                         
   0  10   3         55.26         74.68        10.93 o                         
   1  10   3        139.50        141.37         8.49 o                         
   2  10   3         99.63         90.23        21.70 o                         
   3  10   3        139.16        138.91        14.09 o                         
   4  10   3        414.27        407.81        31.16 o                         
   5  10   3         40.44         36.66         9.05 o                         
   6  10   3         10.68         15.09         9.60 o                         
   7  10   3         30.71         37.64        26.17 o                         
   8  10   3          1.29         -9.48         9.91 o                         
   9  10   3          1.16          7.80        12.21 o                         
 -11  11   3        117.13        133.63        13.08 o                         
 -10  11   3         12.56         13.86        10.72 o                         
  -9  11   3          6.94         14.17        15.75 o                         
  -8  11   3          6.10         21.45         8.46 o                         
  -7  11   3        102.32         88.21         6.93 o                         
  -6  11   3        365.76        379.49        16.00 o                         
  -5  11   3          6.83          8.78         6.10 o                         
  -4  11   3        294.68        215.92        25.19 o                         
  -3  11   3        578.05        543.80        15.16 o                         
  -2  11   3        134.86        113.60        14.28 o                         
  -1  11   3        406.86        467.41        23.35 o                         
   0  11   3         20.79         19.97         4.53 o                         
   1  11   3          7.74         -4.62        15.48 o                         
   2  11   3          1.93          6.54        11.44 o                         
   3  11   3          3.98         13.13        15.69 o                         
   4  11   3          2.20         -8.80         9.44 o                         
   5  11   3          1.18         18.90        25.48 o                         
   6  11   3          0.06         -8.26         8.26 o                         
   7  11   3        259.55        339.62        56.61 o                         
   8  11   3         15.39          0.60         9.79 o                         
 -10  12   3         12.14         -2.92         8.77 o                         
  -9  12   3         31.50         17.81        10.51 o                         
  -8  12   3         21.40         23.59         7.32 o                         
  -7  12   3        357.00        292.21        24.30 o                         
  -6  12   3        189.26        220.85        12.34 o                         
  -5  12   3        105.71        118.63        16.90 o                         
  -4  12   3        132.97        121.52        23.14 o                         
  -3  12   3         14.15         24.20         5.93 o                         
  -2  12   3        103.63         98.61        17.17 o                         
  -1  12   3         96.30        103.71        16.99 o                         
   0  12   3          0.57         31.81         7.13 o                         
   1  12   3         22.21         24.17        10.02 o                         
   2  12   3         27.68          6.63        11.19 o                         
   3  12   3         36.18         18.45        11.22 o                         
   4  12   3        119.10        109.24        11.59 o                         
   5  12   3         10.38         31.40        15.48 o                         
   6  12   3          9.78         -6.67        10.41 o                         
   7  12   3         70.71         58.92        24.46 o                         
 -10  13   3          7.85         10.20        10.72 o                         
  -9  13   3          4.19         -4.87         9.65 o                         
  -8  13   3         83.92         85.66        14.31 o                         
  -7  13   3         23.70          8.86         9.57 o                         
  -6  13   3         62.76         79.37        12.81 o                         
  -5  13   3         16.05         33.67        10.61 o                         
  -4  13   3        225.16        220.85        25.10 o                         
  -3  13   3         66.75         75.01        14.53 o                         
  -2  13   3          3.53          2.60         4.07 o                         
  -1  13   3        363.94        316.11        25.61 o                         
   0  13   3        141.19        128.07        18.92 o                         
   1  13   3        875.74        824.13        24.35 o                         
   2  13   3         36.97         48.34        12.71 o                         
   3  13   3         18.87         16.10        21.11 o                         
   4  13   3         50.34         21.97        17.04 o                         
   5  13   3         18.91         11.73         9.29 o                         
   6  13   3          2.24         -5.97         7.29 o                         
  -9  14   3         14.83         14.04        10.27 o                         
  -8  14   3         42.91         43.87        26.42 o                         
  -7  14   3         81.28        100.82        10.20 o                         
  -6  14   3          7.27          4.49        22.23 o                         
  -5  14   3         94.27         88.21         9.56 o                         
  -4  14   3        102.35        116.76        27.16 o                         
  -3  14   3         32.64         40.27         9.29 o                         
  -2  14   3          0.62         -4.28        12.38 o                         
  -1  14   3        171.60        177.54        12.24 o                         
   0  14   3         55.00         25.14        12.85 o                         
   1  14   3          0.03          5.62         5.00 o                         
   2  14   3        150.22        176.11        13.04 o                         
   3  14   3         12.60         28.17        14.38 o                         
   4  14   3          1.82         -3.47        16.32 o                         
   5  14   3         32.79         28.59        19.42 o                         
   6  14   3         85.76         54.59        21.45 o                         
  -8  15   3          5.68         -3.90        35.09 o                         
  -7  15   3          0.17         22.13        15.39 o                         
  -6  15   3          3.00         12.29        16.86 o                         
  -5  15   3        143.36        142.68        18.01 o                         
  -4  15   3        156.00        147.88        15.69 o                         
  -3  15   3        134.42        121.93        29.66 o                         
  -2  15   3         23.79         39.25         6.47 o                         
  -1  15   3         63.14         55.24        18.01 o                         
   0  15   3        277.14        232.19        20.03 o                         
   1  15   3         16.18         36.28        21.67 o                         
   2  15   3         14.77         -3.07        21.95 o                         
   3  15   3         83.35         83.99        24.81 o                         
   4  15   3         68.95        112.64        29.55 o                         
  -7  16   3        177.35        225.39        27.29 o                         
  -6  16   3          0.74          4.53         6.65 o                         
  -5  16   3          9.01         12.66        13.09 o                         
  -4  16   3          1.88         25.01        33.47 o                         
  -3  16   3        126.37        194.19        22.24 o                         
  -2  16   3         96.35        125.84        20.43 o                         
  -1  16   3        185.22         87.88        23.86 o                         
   0  16   3          5.57         22.80        17.76 o                         
   1  16   3         80.49         31.97        24.54 o                         
   2  16   3        210.31        236.65        24.64 o                         
   3  16   3          4.47          8.89        14.04 o                         
  -6  17   3         11.15         37.93        31.19 o                         
  -5  17   3         29.78         36.28        14.88 o                         
  -4  17   3        216.52        243.67        74.09 o                         
  -3  17   3          6.54          5.48        35.47 o                         
  -2  17   3         57.60         46.37        15.81 o                         
  -1  17   3        118.50        155.79        25.78 o                         
   0  17   3         90.60        163.93        19.67 o                         
   1  17   3          0.38         -1.08        18.18 o                         
   2 -19   4         17.73         27.30        23.40 o                         
  -2 -18   4         24.06         61.84        10.47 o                         
  -1 -18   4          0.01         28.59        27.30 o                         
   0 -18   4         27.69         21.97        18.26 o                         
   1 -18   4          7.41         -9.65         9.65 o                         
   2 -18   4          4.28         58.76        14.31 o                         
   3 -18   4          1.67         71.30        39.97 o                         
   4 -18   4          6.37         28.13        20.94 o                         
   5 -18   4          4.32         -9.76         9.76 o                         
  -4 -17   4         12.09         20.60        15.36 o                         
  -3 -17   4          2.81         12.75        19.98 o                         
  -2 -17   4          4.80         20.61        26.45 o                         
  -1 -17   4          1.64        -11.81        12.38 o                         
   0 -17   4         10.50          5.85        37.04 o                         
   1 -17   4        231.63        251.03        44.84 o                         
   2 -17   4          0.74         25.56        35.90 o                         
   3 -17   4         13.44          9.14        23.75 o                         
   4 -17   4          1.24          6.50         7.60 o                         
   5 -17   4        173.58        190.33        44.86 o                         
   6 -17   4          2.83         21.15        11.42 o                         
   7 -17   4        332.10        306.36        32.17 o                         
  -5 -16   4         26.79         29.46        17.23 o                         
  -4 -16   4          1.97         47.91        18.85 o                         
  -3 -16   4         11.67         -1.71         7.91 o                         
  -2 -16   4        119.28        116.24        14.42 o                         
  -1 -16   4         55.83         33.72         8.16 o                         
   0 -16   4         57.91         55.63        11.82 o                         
   1 -16   4          0.00         -9.09         9.09 o                         
   2 -16   4         69.60        127.76        26.32 o                         
   3 -16   4         28.84         -2.56        15.48 o                         
   4 -16   4         40.92         74.95        24.61 o                         
   5 -16   4        423.74        437.54        32.60 o                         
   6 -16   4          7.37         30.86         9.18 o                         
   7 -16   4         50.70         41.64        32.46 o                         
   8 -16   4         58.42         -8.52        13.04 o                         
  -6 -15   4          0.53          8.13        16.88 o                         
  -5 -15   4          5.39         35.67        13.11 o                         
  -4 -15   4        388.69        393.02        38.60 o                         
  -3 -15   4          1.66        -11.23        19.41 o                         
  -2 -15   4          6.60         27.31        14.35 o                         
  -1 -15   4        113.42        123.53         9.51 o                         
   0 -15   4        258.59        260.27        15.48 o                         
   1 -15   4         18.92         15.39        12.72 o                         
   2 -15   4        611.61        631.00        43.50 o                         
   3 -15   4         68.57         50.82         9.26 o                         
   4 -15   4          0.29         -3.95        10.41 o                         
   5 -15   4        635.38        566.01        38.55 o                         
   6 -15   4        113.66        120.46        16.48 o                         
   7 -15   4        212.96        235.15        15.36 o                         
   8 -15   4          4.46        -17.55        17.55 o                         
   9 -15   4         19.53         -2.92        10.72 o                         
  -7 -14   4         25.48         23.72        10.59 o                         
  -6 -14   4         91.80         76.74        14.84 o                         
  -5 -14   4          4.54         30.19         9.23 o                         
  -4 -14   4        121.34         91.09         9.07 o                         
  -3 -14   4         87.09         94.46         7.91 o                         
  -2 -14   4        158.05         97.76        10.41 o                         
  -1 -14   4        946.97       1127.25        30.21 o                         
   0 -14   4        523.96        540.07        35.46 o                         
   1 -14   4        170.00        179.90        30.39 o                         
   2 -14   4         81.79         73.86        11.54 o                         
   3 -14   4        864.82        889.81        36.58 o                         
   4 -14   4        123.29        127.72        20.77 o                         
   5 -14   4         94.82        102.37        11.19 o                         
   6 -14   4         42.72         42.69        15.19 o                         
   7 -14   4         21.12         -1.13         7.44 o                         
   8 -14   4        393.98        405.26        34.99 o                         
   9 -14   4        164.50        194.55        14.10 o                         
  -8 -13   4          3.02        -10.01        10.01 o                         
  -7 -13   4         21.60         44.30        12.11 o                         
  -6 -13   4       1251.95       1436.16       108.06 o                         
  -5 -13   4        455.89        460.26        19.46 o                         
  -4 -13   4          0.55          0.28         5.33 o                         
  -3 -13   4        289.47        271.01        21.06 o                         
  -2 -13   4         11.43         30.26        22.33 o                         
  -1 -13   4       1301.67       1256.98        27.74 o                         
   0 -13   4        545.08        418.98        17.76 o                         
   1 -13   4         58.57         77.07         5.89 o                         
   2 -13   4         13.50         14.22        10.13 o                         
   3 -13   4        328.03        316.85        17.84 o                         
   4 -13   4        189.59        183.77        25.61 o                         
   5 -13   4         27.01         11.14         4.73 o                         
   6 -13   4         69.55         72.01         6.29 o                         
   7 -13   4          8.69         21.85        29.05 o                         
   8 -13   4          1.32         -3.20        12.70 o                         
   9 -13   4         29.50         72.65        13.21 o                         
  10 -13   4         48.22         90.30        18.24 o                         
  -8 -12   4          2.30         11.16        34.59 o                         
  -7 -12   4          3.62         23.55        13.18 o                         
  -6 -12   4         70.78        121.43        19.70 o                         
  -5 -12   4        793.13        882.74        22.50 o                         
  -4 -12   4         30.15         10.41         6.73 o                         
  -3 -12   4         13.63         34.21         6.54 o                         
  -2 -12   4        267.86        255.52        11.50 o                         
  -1 -12   4        376.52        375.15        26.16 o                         
   0 -12   4        410.59        421.36        21.08 o                         
   1 -12   4        342.04        389.76        18.15 o                         
   2 -12   4        221.07        195.28        10.56 o                         
   3 -12   4          1.01         20.21         6.75 o                         
   4 -12   4        967.98        947.28        30.66 o                         
   5 -12   4        119.37        130.59        16.86 o                         
   6 -12   4        123.53        118.69        13.91 o                         
   7 -12   4         28.09         26.08        12.79 o                         
   8 -12   4          0.06          0.71         8.44 o                         
   9 -12   4         58.02         53.77        22.25 o                         
  10 -12   4        190.28        216.36        26.18 o                         
  -9 -11   4          0.97         16.78        17.28 o                         
  -8 -11   4        109.13         68.19        11.55 o                         
  -7 -11   4          5.36         22.24        10.92 o                         
  -6 -11   4         17.19          0.11         8.71 o                         
  -5 -11   4         44.20         49.82        10.05 o                         
  -4 -11   4         10.87         16.79        10.75 o                         
  -3 -11   4         47.06         43.89        11.20 o                         
  -2 -11   4         95.34         83.58         7.99 o                         
  -1 -11   4        115.74         95.53        11.48 o                         
   0 -11   4         64.05         69.39         5.52 o                         
   1 -11   4       1138.57        987.38        22.00 o                         
   2 -11   4         62.83         61.46        17.45 o                         
   3 -11   4        840.10        792.21        25.14 o                         
   4 -11   4        177.00        180.08        12.79 o                         
   5 -11   4        242.35        266.53        11.95 o                         
   6 -11   4        178.32        141.00         8.33 o                         
   7 -11   4         21.30         15.97         5.52 o                         
   8 -11   4         11.16          8.25         6.39 o                         
   9 -11   4         65.18         78.55         9.91 o                         
  10 -11   4          0.26         39.80         9.34 o                         
  11 -11   4        186.01        154.22        22.10 o                         
  -9 -10   4         31.77         23.04        10.35 o                         
  -8 -10   4          2.34          0.17        19.72 o                         
  -7 -10   4        184.86        145.57        27.95 o                         
  -6 -10   4         15.66         42.51        11.15 o                         
  -5 -10   4       2097.67       2076.48        60.92 o                         
  -4 -10   4        965.84        941.95        18.49 o                         
  -3 -10   4        114.14        128.36         9.72 o                         
  -2 -10   4        995.66        941.98        30.67 o                         
  -1 -10   4          5.51          0.93        10.44 o                         
   0 -10   4        341.66        316.57        16.44 o                         
   1 -10   4         31.42         44.27         8.01 o                         
   2 -10   4         12.76         18.40         8.70 o                         
   3 -10   4         38.37         47.60        18.41 o                         
   4 -10   4          6.26          5.27         6.16 o                         
   5 -10   4        704.09        699.72        25.72 o                         
   6 -10   4        337.57        330.40        14.37 o                         
   7 -10   4         19.18         27.54         5.24 o                         
   8 -10   4         65.80         61.76         6.29 o                         
   9 -10   4        174.54        183.74        23.77 o                         
  10 -10   4          4.60         32.47        11.19 o                         
  11 -10   4          3.81         14.82        20.86 o                         
 -10  -9   4         11.26          2.62        18.68 o                         
  -9  -9   4          9.53         -2.15         6.78 o                         
  -8  -9   4          5.02          2.49        16.71 o                         
  -7  -9   4        431.17        437.07        20.70 o                         
  -6  -9   4        304.35        324.65        18.60 o                         
  -5  -9   4        811.55        689.49        22.59 o                         
  -4  -9   4        183.58        129.51         5.68 o                         
  -3  -9   4       1514.17       1409.23        22.17 o                         
  -2  -9   4         18.07         18.49         7.57 o                         
  -1  -9   4        208.57        232.80        10.64 o                         
   0  -9   4        486.81        409.29        19.34 o                         
   1  -9   4       1832.23       1878.49        33.71 o                         
   2  -9   4         29.27         28.49         4.05 o                         
   3  -9   4         90.05         89.29         5.93 o                         
   4  -9   4        119.64        117.92         5.85 o                         
   5  -9   4        318.93        329.10        10.98 o                         
   6  -9   4          9.52          8.00         4.62 o                         
   7  -9   4         46.45         53.11         8.16 o                         
   8  -9   4        611.48        571.86        26.23 o                         
   9  -9   4         87.67         80.02         8.16 o                         
  10  -9   4          0.83         15.08        18.50 o                         
  11  -9   4          0.06        -26.32        26.32 o                         
 -10  -8   4          4.94        -12.18        12.18 o                         
  -9  -8   4         22.82         15.05        11.70 o                         
  -8  -8   4         30.55         29.24         7.04 o                         
  -7  -8   4         34.64         38.71        10.17 o                         
  -6  -8   4        142.12        155.36        14.53 o                         
  -5  -8   4        140.43        117.01         7.97 o                         
  -4  -8   4        459.81        508.84        14.63 o                         
  -3  -8   4         30.26         39.51         9.86 o                         
  -2  -8   4        454.70        484.97        14.65 o                         
  -1  -8   4        356.58        440.41        17.96 o                         
   0  -8   4         16.34          9.95         6.39 o                         
   1  -8   4          0.12          2.65         4.75 o                         
   2  -8   4        812.90        821.03        22.53 o                         
   3  -8   4        522.73        550.34        13.61 o                         
   4  -8   4       1614.00       1721.08        34.98 o                         
   5  -8   4        277.86        262.13        10.69 o                         
   6  -8   4          1.36          8.36         4.77 o                         
   7  -8   4        617.66        662.76        26.25 o                         
   8  -8   4         14.46         16.15        14.57 o                         
   9  -8   4        235.47        190.37        14.43 o                         
  10  -8   4         10.58         22.06        19.03 o                         
  11  -8   4         49.17         94.75        13.68 o                         
  12  -8   4        135.65        249.55        37.04 o                         
 -11  -7   4        135.16        123.76        17.55 o                         
 -10  -7   4        116.74         80.99        19.09 o                         
  -9  -7   4         13.52         37.09         8.92 o                         
  -8  -7   4        232.33        232.72        12.17 o                         
  -7  -7   4        384.90        336.05        13.77 o                         
  -6  -7   4          8.28         13.94        10.14 o                         
  -5  -7   4       1100.68        964.19        16.90 o                         
  -4  -7   4        134.42        137.19        10.73 o                         
  -3  -7   4         76.83         86.59         7.14 o                         
  -2  -7   4       1043.23       1058.76        31.79 o                         
  -1  -7   4         70.92         59.56         6.09 o                         
   0  -7   4        304.49        374.71         9.30 o                         
   1  -7   4       1535.20       1430.52        35.73 o                         
   2  -7   4        249.14        243.35        10.10 o                         
   3  -7   4        168.73        176.34         9.61 o                         
   4  -7   4        327.23        353.26         9.66 o                         
   5  -7   4          1.48         -3.96         7.43 o                         
   6  -7   4         63.03         67.33         5.40 o                         
   7  -7   4       2103.89       2024.87        58.49 o                         
   8  -7   4         12.03         26.53         7.57 o                         
   9  -7   4        345.16        327.08        16.71 o                         
  10  -7   4         32.45         43.86        13.94 o                         
  11  -7   4         66.98         57.03        16.43 o                         
  12  -7   4        129.11         76.04        23.40 o                         
 -11  -6   4         51.79         50.28        12.61 o                         
 -10  -6   4          0.79         15.56        10.58 o                         
  -9  -6   4        171.73        165.96        21.17 o                         
  -8  -6   4         12.81         30.41         9.45 o                         
  -7  -6   4        273.76        215.26         7.51 o                         
  -6  -6   4         11.04          4.72         5.41 o                         
  -5  -6   4        812.48        757.66        18.90 o                         
  -4  -6   4         47.75         61.93         8.64 o                         
  -3  -6   4        532.50        511.31        18.98 o                         
  -2  -6   4        575.38        651.43        20.69 o                         
  -1  -6   4        761.20        752.54        19.99 o                         
   0  -6   4       1371.75       1438.78        19.02 o                         
   1  -6   4        591.46        512.64        13.31 o                         
   2  -6   4       1808.54       2100.53        33.23 o                         
   3  -6   4        971.46        930.30        20.45 o                         
   4  -6   4          7.83         13.73         3.43 o                         
   5  -6   4        824.97        819.43        19.26 o                         
   6  -6   4       1188.18       1145.89        23.10 o                         
   7  -6   4        883.35        787.66        26.42 o                         
   8  -6   4       4898.29       4854.42        87.75 o                         
   9  -6   4        353.38        336.47         9.38 o                         
  10  -6   4          0.75         -9.74        23.44 o                         
  11  -6   4         38.10         14.30        19.61 o                         
  12  -6   4          0.55        -11.18        11.18 o                         
 -11  -5   4        200.93        201.84        54.59 o                         
 -10  -5   4        387.92        415.62        55.69 o                         
  -9  -5   4         22.80         46.18        12.06 o                         
  -8  -5   4        284.52        255.05        17.64 o                         
  -7  -5   4        570.91        501.60        19.70 o                         
  -6  -5   4        567.05        556.59        17.16 o                         
  -5  -5   4          0.28         15.99         4.94 o                         
  -4  -5   4        483.75        588.54        10.01 o                         
  -3  -5   4       4028.51       4272.79        73.41 o                         
  -2  -5   4        419.84        360.51        14.56 o                         
  -1  -5   4        455.12        385.00        15.29 o                         
   0  -5   4        856.97        966.79        26.39 o                         
   1  -5   4        415.38        526.09         8.99 o                         
   2  -5   4      10708.82      10768.26       143.98 o                         
   3  -5   4       4181.50       4169.91        78.57 o                         
   4  -5   4        802.39        929.48        14.15 o                         
   5  -5   4         14.60         18.27         6.10 o                         
   6  -5   4        636.54        610.74        10.92 o                         
   7  -5   4          0.58          7.06         4.57 o                         
   8  -5   4        287.36        257.54         9.56 o                         
   9  -5   4        134.55        112.83         9.76 o                         
  10  -5   4        154.13        158.23        11.34 o                         
  11  -5   4        367.68        288.55        31.19 o                         
  12  -5   4          1.75         18.47        40.94 o                         
 -12  -4   4        127.86        120.49        38.99 o                         
 -11  -4   4          0.75        -15.60        15.60 o                         
 -10  -4   4        105.28         72.10        18.57 o                         
  -9  -4   4        943.34        837.81        30.00 o                         
  -8  -4   4        739.09        683.44        35.02 o                         
  -7  -4   4        213.58        199.36        11.74 o                         
  -6  -4   4        526.37        459.10        10.59 o                         
  -5  -4   4         10.49         12.83         6.11 o                         
  -4  -4   4       1062.98       1009.24        17.82 o                         
  -3  -4   4       1769.49       1892.19        38.11 o                         
  -2  -4   4          2.30         16.48         4.32 o                         
  -1  -4   4        629.82        547.46        10.01 o                         
   0  -4   4       3363.05       3204.24        41.70 o                         
   1  -4   4       6743.20       6969.18       104.02 o                         
   2  -4   4        808.08        928.36        19.47 o                         
   3  -4   4       3751.52       3966.42        45.79 o                         
   4  -4   4         93.31         52.44         5.28 o                         
   5  -4   4        132.09        141.36         9.49 o                         
   6  -4   4       1513.82       1633.73        21.18 o                         
   7  -4   4        132.48        132.04         5.88 o                         
   8  -4   4         90.77        110.48        11.24 o                         
   9  -4   4        139.66        118.04         9.96 o                         
  10  -4   4          2.78         -7.80         7.80 o                         
  11  -4   4         22.64          1.95        15.60 o                         
  12  -4   4          8.67        -15.60        35.09 o                         
 -12  -3   4         29.19         45.79        25.35 o                         
 -11  -3   4          8.81          5.32        60.44 o                         
 -10  -3   4         24.39          3.12        26.32 o                         
  -9  -3   4        154.06        140.42        14.97 o                         
  -8  -3   4       1384.95       1356.03        40.44 o                         
  -7  -3   4        240.38        229.56        11.57 o                         
  -6  -3   4         13.86         37.17         4.69 o                         
  -5  -3   4        397.39        378.16         7.90 o                         
  -4  -3   4        242.88        226.70        10.72 o                         
  -3  -3   4       2044.71       2137.77        43.69 o                         
  -2  -3   4         19.75         12.01         6.35 o                         
  -1  -3   4       3696.26       3720.59        76.11 o                         
   0  -3   4       5646.55       5312.07        73.28 o                         
   1  -3   4        178.87        136.57        16.04 o                         
   2  -3   4          3.06         12.67         4.97 o                         
   3  -3   4       1941.81       2074.52        30.49 o                         
   4  -3   4         25.78         33.30         5.79 o                         
   5  -3   4       1609.25       1878.23        28.58 o                         
   6  -3   4       1070.62       1084.08        20.31 o                         
   7  -3   4         15.85         11.40         4.87 o                         
   8  -3   4        226.21        266.59        18.15 o                         
   9  -3   4        459.86        430.88        57.51 o                         
  10  -3   4         61.60          1.95        17.55 o                         
  11  -3   4          0.07        -17.55        17.55 o                         
  12  -3   4          8.40        -27.30        27.30 o                         
 -12  -2   4         87.39        110.52        38.02 o                         
 -11  -2   4        135.52        139.01        28.27 o                         
 -10  -2   4        200.04        200.37        46.79 o                         
  -9  -2   4        139.57        163.70        27.59 o                         
  -8  -2   4          2.59          3.63         6.50 o                         
  -7  -2   4       1978.60       1856.75        44.78 o                         
  -6  -2   4        433.81        480.25        17.36 o                         
  -5  -2   4        847.26        871.74        29.18 o                         
  -4  -2   4       8262.47       8177.68       133.62 o                         
  -3  -2   4       1950.12       1888.23        40.40 o                         
  -2  -2   4        157.47        174.59        10.75 o                         
  -1  -2   4       1312.35       1283.13        32.59 o                         
   0  -2   4         97.77        106.49        10.80 o                         
   1  -2   4        883.35        744.28        21.01 o                         
   2  -2   4       1129.01       1125.42        25.56 o                         
   3  -2   4        158.05        191.44         7.24 o                         
   4  -2   4         23.56         39.08         7.73 o                         
   5  -2   4       3043.66       3452.34        39.97 o                         
   6  -2   4         61.30         44.10         4.54 o                         
   7  -2   4          1.59          6.73         5.90 o                         
   8  -2   4          0.14          8.03         7.63 o                         
   9  -2   4         27.52         13.41        17.06 o                         
  10  -2   4        195.36        168.57        65.31 o                         
  11  -2   4          4.73         -2.04        13.28 o                         
  12  -2   4          0.00          9.75        14.62 o                         
 -12  -1   4         16.24         46.78        36.07 o                         
 -11  -1   4          0.53         20.70        25.35 o                         
 -10  -1   4        851.56        899.96        30.00 o                         
  -9  -1   4        101.03        102.10        17.17 o                         
  -8  -1   4         10.24         17.85         6.23 o                         
  -7  -1   4         74.95         66.88         6.80 o                         
  -6  -1   4       2242.85       2272.13        44.76 o                         
  -5  -1   4          9.23         47.15        10.28 o                         
  -4  -1   4         66.62         77.07         4.63 o                         
  -3  -1   4        142.37        135.01         6.45 o                         
  -2  -1   4          1.70          1.01         5.85 o                         
  -1  -1   4      12157.38      11836.71       158.25 o                         
   0  -1   4       2279.69       1951.12        37.78 o                         
   1  -1   4        901.09        807.90        23.11 o                         
   2  -1   4         89.92         96.92        13.55 o                         
   3  -1   4          0.31         12.31         5.77 o                         
   4  -1   4         38.06         35.89         4.87 o                         
   5  -1   4        104.02         87.72         6.37 o                         
   6  -1   4        109.72        134.74         8.38 o                         
   7  -1   4        150.31        126.96        11.03 o                         
   8  -1   4        662.99        638.41        21.20 o                         
   9  -1   4        193.75        167.79        37.71 o                         
  10  -1   4         14.60        -12.21        34.12 o                         
  11  -1   4        273.06        301.62        72.14 o                         
  12  -1   4         61.19         62.39        25.35 o                         
 -12   0   4        141.33        275.71        83.83 o                         
 -11   0   4          1.68        -12.41        12.41 o                         
 -10   0   4          4.87         48.74        13.04 o                         
  -9   0   4        307.45        292.43        25.89 o                         
  -8   0   4        629.15        542.37        28.88 o                         
  -7   0   4        208.82        194.14         8.50 o                         
  -6   0   4         66.53         60.18         7.70 o                         
  -5   0   4        237.23        296.82        12.35 o                         
  -4   0   4       8394.90       8940.70       136.22 o                         
  -3   0   4        908.28        879.28        21.74 o                         
  -2   0   4       2497.16       2455.93        35.71 o                         
  -1   0   4       1686.74       1531.49        63.64 o                         
   0   0   4        942.39        933.22        23.73 o                         
   1   0   4         14.78         14.40        13.51 o                         
   2   0   4        157.93        212.75        15.73 o                         
   3   0   4       4068.51       4116.90        48.85 o                         
   4   0   4        630.61        605.17        12.87 o                         
   5   0   4        340.96        284.15        14.19 o                         
   6   0   4        149.99        171.78         8.59 o                         
   7   0   4        532.87        521.30        21.24 o                         
   8   0   4         14.62         20.16         6.83 o                         
   9   0   4         88.80         81.12         7.35 o                         
  10   0   4          1.20        -11.99        11.99 o                         
  11   0   4         70.89         60.45        30.22 o                         
  12   0   4         98.94         17.55        29.24 o                         
 -12   1   4          0.20         27.22        15.15 o                         
 -11   1   4         44.95         86.46        36.00 o                         
 -10   1   4          0.02         16.35        20.86 o                         
  -9   1   4        126.50        121.84        17.73 o                         
  -8   1   4         65.96         57.63        21.11 o                         
  -7   1   4         74.19         57.79         7.47 o                         
  -6   1   4        238.42        215.95        11.32 o                         
  -5   1   4          1.54          3.10         8.98 o                         
  -4   1   4       1002.73       1051.00        25.66 o                         
  -3   1   4       1041.62       1164.13        23.12 o                         
  -2   1   4        823.84        793.47        22.74 o                         
  -1   1   4        346.19        317.55        13.75 o                         
   0   1   4         95.49        101.53        17.76 o                         
   1   1   4       5361.17       5358.33       124.68 o                         
   2   1   4          1.30          9.13         4.74 o                         
   3   1   4       7241.12       7365.68       141.39 o                         
   4   1   4        221.84        247.72         6.96 o                         
   5   1   4         14.11          9.02         5.80 o                         
   6   1   4          5.50          7.17         4.55 o                         
   7   1   4        136.90        148.91        12.32 o                         
   8   1   4        704.84        691.88        26.56 o                         
   9   1   4        224.16        257.72         8.73 o                         
  10   1   4         38.82         82.88        17.23 o                         
  11   1   4        258.22        284.36        18.74 o                         
  12   1   4          0.01         -9.75        17.55 o                         
 -12   2   4         57.14        156.90        19.06 o                         
 -11   2   4         14.85         40.94        13.65 o                         
 -10   2   4          2.00         21.31        13.75 o                         
  -9   2   4        147.53        138.76        13.61 o                         
  -8   2   4       1160.87       1215.26        26.55 o                         
  -7   2   4        142.28        135.04         6.71 o                         
  -6   2   4        242.18        274.67        10.56 o                         
  -5   2   4        602.32        568.23        10.38 o                         
  -4   2   4        319.97        441.27        17.65 o                         
  -3   2   4          5.14          1.87         4.45 o                         
  -2   2   4       5459.08       5425.29       106.52 o                         
  -1   2   4       1105.67       1106.33        49.53 o                         
   0   2   4        505.50        508.86        17.94 o                         
   1   2   4      11705.80      12047.99       308.55 o                         
   2   2   4       2861.81       2572.81        39.95 o                         
   3   2   4       2216.27       2450.24        44.54 o                         
   4   2   4       2942.95       3112.79        62.22 o                         
   5   2   4        582.39        625.84        17.42 o                         
   6   2   4        488.91        522.94        13.13 o                         
   7   2   4        757.65        792.77        26.32 o                         
   8   2   4       1202.02       1192.68        47.73 o                         
   9   2   4        956.81        942.43        18.94 o                         
  10   2   4          3.12          7.32         5.91 o                         
  11   2   4         16.77         35.54        10.68 o                         
 -12   3   4          0.08         -5.30         9.71 o                         
 -11   3   4        484.69        459.79        28.04 o                         
 -10   3   4        760.04        654.18        71.01 o                         
  -9   3   4         18.76         53.67        24.78 o                         
  -8   3   4        241.81        186.17         4.71 o                         
  -7   3   4        201.45        226.95         6.04 o                         
  -6   3   4        179.33        163.03         5.79 o                         
  -5   3   4        580.33        633.17        12.66 o                         
  -4   3   4       3628.53       3752.51        66.11 o                         
  -3   3   4        230.34        271.19        10.36 o                         
  -2   3   4      15953.37      16779.46       248.57 o                         
  -1   3   4        386.87        353.34        23.92 o                         
   0   3   4       3630.28       3855.23        73.73 o                         
   1   3   4         38.12         77.72        16.60 o                         
   2   3   4        329.60        399.64        22.67 o                         
   3   3   4       1427.41       1435.74        23.16 o                         
   4   3   4        837.02        863.84        21.75 o                         
   5   3   4         23.26         70.92         9.03 o                         
   6   3   4        339.56        362.89        13.28 o                         
   7   3   4         98.88        118.24         8.36 o                         
   8   3   4        202.09        195.80        14.73 o                         
   9   3   4        192.14        165.52        14.80 o                         
  10   3   4        116.17         98.04        36.44 o                         
  11   3   4         62.36         70.02        23.40 o                         
 -12   4   4        213.60        242.40        25.12 o                         
 -11   4   4          0.04         -6.41        15.60 o                         
 -10   4   4        222.77        194.99        32.63 o                         
  -9   4   4       1431.15       1408.08        40.16 o                         
  -8   4   4          9.11         14.57         5.85 o                         
  -7   4   4       2158.50       2185.40        30.19 o                         
  -6   4   4       1245.60       1292.38        43.95 o                         
  -5   4   4       3041.63       3112.24        41.46 o                         
  -4   4   4        178.19        242.88        13.83 o                         
  -3   4   4       8503.94       8715.10       165.11 o                         
  -2   4   4       1315.08       1453.92        38.16 o                         
  -1   4   4        437.61        594.92        46.71 o                         
   0   4   4          0.47          5.73        26.22 o                         
   1   4   4       1744.53       1691.24        71.48 o                         
   2   4   4         12.77         14.92         9.70 o                         
   3   4   4        958.46        930.08        22.85 o                         
   4   4   4        470.20        437.81        22.46 o                         
   5   4   4       2067.33       1992.50        30.46 o                         
   6   4   4        721.81        693.03        21.09 o                         
   7   4   4        226.67        282.43        32.73 o                         
   8   4   4        395.74        374.04        25.72 o                         
   9   4   4         44.85         90.96        30.22 o                         
  10   4   4         20.95         -4.87        48.74 o                         
  11   4   4          0.51        -16.30        47.77 o                         
 -12   5   4        207.09        185.52        20.15 o                         
 -11   5   4         28.78          6.06        20.27 o                         
 -10   5   4         23.76         64.75        12.61 o                         
  -9   5   4          0.02         15.25         3.00 o                         
  -8   5   4        142.06        130.38         8.17 o                         
  -7   5   4        707.47        730.52        14.99 o                         
  -6   5   4        572.48        573.69        21.23 o                         
  -5   5   4          3.80          5.14         6.82 o                         
  -4   5   4       2962.47       3052.99        70.92 o                         
  -3   5   4        484.55        512.31        17.83 o                         
  -2   5   4          5.86         21.51        17.73 o                         
  -1   5   4        181.28        212.47        24.75 o                         
   0   5   4       1138.79       1202.09        37.15 o                         
   1   5   4       2540.97       2495.78        52.06 o                         
   2   5   4        875.48        835.24        23.71 o                         
   3   5   4          0.22         -5.46         5.46 o                         
   4   5   4        129.03        147.79        13.63 o                         
   5   5   4        838.93        784.27        26.25 o                         
   6   5   4         11.02         27.38         9.66 o                         
   7   5   4         17.96         35.35         6.14 o                         
   8   5   4         39.58         58.36        13.47 o                         
   9   5   4         32.74         44.61        29.36 o                         
  10   5   4         82.89        112.03        12.02 o                         
  11   5   4         64.62         43.34        49.72 o                         
 -12   6   4          1.69         -4.19        17.99 o                         
 -11   6   4          1.05         20.07         8.86 o                         
 -10   6   4         29.04         41.01        11.01 o                         
  -9   6   4        110.41        140.62        10.52 o                         
  -8   6   4        662.83        671.81        28.47 o                         
  -7   6   4       1368.12       1433.18        25.96 o                         
  -6   6   4         41.38         23.40         9.12 o                         
  -5   6   4        611.26        649.22        17.85 o                         
  -4   6   4          3.33         -5.34         6.51 o                         
  -3   6   4        259.05        288.07        12.42 o                         
  -2   6   4        140.88        170.06        10.81 o                         
  -1   6   4        116.94        137.73        20.54 o                         
   0   6   4       5387.65       5795.56       124.38 o                         
   1   6   4       1859.23       1975.08        43.09 o                         
   2   6   4         75.97         78.16        10.92 o                         
   3   6   4         56.63         32.68        11.28 o                         
   4   6   4        197.34        204.45        16.12 o                         
   5   6   4          0.14         14.64        10.29 o                         
   6   6   4        136.23        126.33         9.88 o                         
   7   6   4         63.43         61.48        16.27 o                         
   8   6   4         13.15         37.43         8.07 o                         
   9   6   4         77.73         55.79        10.87 o                         
  10   6   4         88.57        143.08        24.37 o                         
 -12   7   4         66.76         79.34        12.61 o                         
 -11   7   4          8.69         18.86        38.02 o                         
 -10   7   4         37.18         53.64        16.78 o                         
  -9   7   4         51.56         64.57        11.66 o                         
  -8   7   4        955.16        895.09        26.25 o                         
  -7   7   4         85.16        118.11        11.70 o                         
  -6   7   4        411.54        439.53        11.90 o                         
  -5   7   4       1376.70       1430.81        62.30 o                         
  -4   7   4         28.97         27.10         9.34 o                         
  -3   7   4       1883.70       1960.01        72.57 o                         
  -2   7   4          7.22         51.88        19.94 o                         
  -1   7   4        572.71        482.29        35.56 o                         
   0   7   4        868.20        937.20        39.85 o                         
   1   7   4        912.80        994.75        51.71 o                         
   2   7   4        265.62        243.36        14.63 o                         
   3   7   4         19.16         48.63        12.79 o                         
   4   7   4         68.31         70.66         8.75 o                         
   5   7   4        322.42        281.08        21.24 o                         
   6   7   4         74.73         52.89        20.38 o                         
   7   7   4        123.02        147.73        10.54 o                         
   8   7   4          2.49         -7.68        10.41 o                         
   9   7   4         23.98         40.79        27.99 o                         
  10   7   4          3.02        -10.49        14.42 o                         
 -11   8   4        163.64        147.97        38.02 o                         
 -10   8   4        313.07        233.63        19.84 o                         
  -9   8   4          2.36         31.74        20.81 o                         
  -8   8   4          4.27          6.15         8.97 o                         
  -7   8   4        480.21        515.99        25.33 o                         
  -6   8   4         41.53         34.52        10.84 o                         
  -5   8   4         16.94         14.15         9.18 o                         
  -4   8   4        946.27        868.79        36.20 o                         
  -3   8   4        215.01        263.69        13.31 o                         
  -2   8   4       1044.80       1227.69        49.07 o                         
  -1   8   4          0.61        -10.41        10.41 o                         
   0   8   4          9.53         22.99        10.81 o                         
   1   8   4         47.62         42.44        13.59 o                         
   2   8   4         35.72         45.59        11.59 o                         
   3   8   4         19.54         29.83         8.14 o                         
   4   8   4        324.59        250.97        20.61 o                         
   5   8   4         15.37         22.54         8.43 o                         
   6   8   4        304.71        271.27        13.66 o                         
   7   8   4         63.80        108.17        15.88 o                         
   8   8   4         11.51         69.35        30.07 o                         
   9   8   4         14.98         34.82        26.32 o                         
 -11   9   4         11.58         -1.95         8.73 o                         
 -10   9   4         94.36        127.01        11.62 o                         
  -9   9   4         13.83         21.41         5.07 o                         
  -8   9   4         73.43         64.21         6.83 o                         
  -7   9   4         86.51         88.22         6.53 o                         
  -6   9   4        706.84        612.97        15.51 o                         
  -5   9   4        973.41        921.56        28.43 o                         
  -4   9   4        151.08        129.96         9.74 o                         
  -3   9   4        357.07        359.81        26.30 o                         
  -2   9   4        830.81        860.51        41.99 o                         
  -1   9   4        255.84        193.99        12.56 o                         
   0   9   4        103.43         93.97        16.92 o                         
   1   9   4         12.41         -8.82        10.60 o                         
   2   9   4        151.83        121.28        15.56 o                         
   3   9   4        168.31        143.93        10.97 o                         
   4   9   4        195.59        164.64         8.52 o                         
   5   9   4          3.63         -1.93        14.39 o                         
   6   9   4        303.89        278.18        10.61 o                         
   7   9   4         16.06         29.11         8.24 o                         
   8   9   4         98.86         62.40        32.63 o                         
   9   9   4        292.98        325.91        22.15 o                         
 -11  10   4         78.93         63.71        18.52 o                         
 -10  10   4          6.87          3.38        12.53 o                         
  -9  10   4         87.42        112.77        13.25 o                         
  -8  10   4          3.10          5.56        11.34 o                         
  -7  10   4        142.70        176.22        12.21 o                         
  -6  10   4          0.23         14.65         5.67 o                         
  -5  10   4         60.53         76.85         6.82 o                         
  -4  10   4        486.53        463.82        21.31 o                         
  -3  10   4        142.22        213.11        53.19 o                         
  -2  10   4         25.76         27.90        22.41 o                         
  -1  10   4          1.27         25.43        49.65 o                         
   0  10   4          9.29         29.86        10.00 o                         
   1  10   4        533.13        542.58        29.55 o                         
   2  10   4        574.41        665.57        19.52 o                         
   3  10   4        807.34        824.10        41.85 o                         
   4  10   4         87.56         65.02        15.51 o                         
   5  10   4        234.99        210.45        18.18 o                         
   6  10   4        101.89         91.95        13.51 o                         
   7  10   4          8.14         19.93         8.24 o                         
   8  10   4         23.93         16.95        13.68 o                         
 -11  11   4          8.84          5.85         9.75 o                         
 -10  11   4         25.79         18.16        14.85 o                         
  -9  11   4         79.83        103.42        10.11 o                         
  -8  11   4        187.68        224.21        38.55 o                         
  -7  11   4          9.78         21.32         8.70 o                         
  -6  11   4        643.50        532.25        39.58 o                         
  -5  11   4        880.44        866.19        47.66 o                         
  -4  11   4         65.23         58.99        14.77 o                         
  -3  11   4          2.58         -9.18        13.12 o                         
  -2  11   4        628.69        691.35        50.37 o                         
  -1  11   4       1369.38       1345.70        82.73 o                         
   0  11   4         78.68         97.54        22.51 o                         
   1  11   4         77.36         57.21        12.38 o                         
   2  11   4         23.87         19.97        10.41 o                         
   3  11   4          6.55         17.60        13.25 o                         
   4  11   4        219.21        229.89        30.04 o                         
   5  11   4          6.96          8.11        11.08 o                         
   6  11   4         45.56         52.05        15.76 o                         
   7  11   4        175.36        168.66        29.18 o                         
   8  11   4        198.77        197.95        18.62 o                         
 -10  12   4         16.77         21.60        14.74 o                         
  -9  12   4          9.05         13.04         7.07 o                         
  -8  12   4         67.71         58.66        15.20 o                         
  -7  12   4        253.06        242.37        21.11 o                         
  -6  12   4         22.63         28.32         6.54 o                         
  -5  12   4          1.25          9.88         8.30 o                         
  -4  12   4        104.76         93.34        19.13 o                         
  -3  12   4       2222.93       2261.58       107.22 o                         
  -2  12   4          1.96          8.59        17.19 o                         
  -1  12   4        790.75        827.12        82.37 o                         
   0  12   4        196.23        162.02        18.93 o                         
   1  12   4        238.40        256.14        25.45 o                         
   2  12   4         34.14         64.82        22.79 o                         
   3  12   4          0.55         11.81        11.51 o                         
   4  12   4         73.85         54.35        28.98 o                         
   5  12   4        123.53        105.53        10.66 o                         
   6  12   4         53.89         64.77        13.28 o                         
   7  12   4         21.77          9.64        32.19 o                         
 -10  13   4         26.07         19.86        20.47 o                         
  -9  13   4          3.88         -0.61        24.50 o                         
  -8  13   4         14.44          0.81         9.43 o                         
  -7  13   4        504.19        465.56        25.33 o                         
  -6  13   4        538.96        509.53        19.04 o                         
  -5  13   4         69.73         37.76        14.54 o                         
  -4  13   4         37.00         45.88         7.60 o                         
  -3  13   4         50.16         87.24        23.08 o                         
  -2  13   4          4.21         10.61        11.54 o                         
  -1  13   4        452.33        420.88        24.76 o                         
   0  13   4         50.90         37.67        10.59 o                         
   1  13   4        465.04        430.96        19.68 o                         
   2  13   4         11.94         -8.86        16.88 o                         
   3  13   4         16.69         10.59        21.67 o                         
   4  13   4          2.53         23.05        23.92 o                         
   5  13   4          5.88          6.53        10.62 o                         
   6  13   4         64.58         69.05        14.63 o                         
  -9  14   4         69.68         58.07         9.63 o                         
  -8  14   4        566.30        538.08        25.07 o                         
  -7  14   4          0.07          2.31        23.92 o                         
  -6  14   4        284.02        291.50        43.90 o                         
  -5  14   4         64.27         50.44         8.65 o                         
  -4  14   4          0.73         26.41        24.61 o                         
  -3  14   4         14.92         -8.95        10.92 o                         
  -2  14   4         32.13          7.85        10.12 o                         
  -1  14   4         41.11         33.53        10.68 o                         
   0  14   4        132.05        115.54        19.25 o                         
   1  14   4        157.15        126.47        15.38 o                         
   2  14   4         76.03         64.35        13.23 o                         
   3  14   4         18.98         41.29        17.27 o                         
   4  14   4         30.40          9.32        17.17 o                         
   5  14   4         10.29         67.39        12.27 o                         
  -8  15   4         49.71         50.14        13.00 o                         
  -7  15   4        109.35         87.37         9.31 o                         
  -6  15   4         13.36         40.09         9.91 o                         
  -5  15   4          0.03          8.20        12.04 o                         
  -4  15   4          5.48          3.28        15.31 o                         
  -3  15   4        285.12        274.23        15.93 o                         
  -2  15   4          4.08         20.10        15.76 o                         
  -1  15   4        493.35        560.04        32.32 o                         
   0  15   4        158.09        181.42        22.26 o                         
   1  15   4         47.17         84.43        48.12 o                         
   2  15   4        140.32        154.99        12.48 o                         
   3  15   4         82.39         43.02        15.51 o                         
   4  15   4         96.61        133.22        35.69 o                         
  -7  16   4          1.50          4.23         6.75 o                         
  -6  16   4          7.26         18.27        14.07 o                         
  -5  16   4         12.48         25.01         6.87 o                         
  -4  16   4         14.18          7.52        19.50 o                         
  -3  16   4          0.26         30.36        14.04 o                         
  -2  16   4          0.39         20.87        15.49 o                         
  -1  16   4         14.55         36.11        15.40 o                         
   0  16   4         51.71        144.52        38.02 o                         
   1  16   4          2.05        -14.04        14.04 o                         
   2  16   4          6.42         40.92        23.90 o                         
  -5  17   4          1.29         30.26        35.62 o                         
  -4  17   4          0.04        -12.98        12.98 o                         
  -3  17   4          2.72        -10.31        17.55 o                         
  -2  17   4          3.25         34.92        58.49 o                         
  -1  17   4         23.94         43.75        37.48 o                         
   0  17   4          9.45        -21.55        21.55 o                         
  -2 -18   5          1.58          7.17        22.37 o                         
  -1 -18   5         67.90         53.82        18.56 o                         
   0 -18   5         11.20         -0.50        12.75 o                         
   1 -18   5         84.58        130.04        29.09 o                         
   2 -18   5         45.29         96.58        26.32 o                         
   3 -18   5         99.89        139.31        30.22 o                         
   4 -18   5        210.12        327.65        20.71 o                         
   5 -18   5          3.29         15.88        11.35 o                         
  -4 -17   5          5.57         -8.07        14.31 o                         
  -3 -17   5         41.84        109.96        14.83 o                         
  -2 -17   5         83.29        119.49        26.33 o                         
  -1 -17   5        117.13        158.65        20.97 o                         
   0 -17   5          4.24         32.73        13.04 o                         
   1 -17   5          0.54        -19.50        19.50 o                         
   2 -17   5          7.60         -0.64        26.50 o                         
   3 -17   5         19.83          6.89        14.92 o                         
   4 -17   5          0.01         -0.63        17.31 o                         
   5 -17   5        190.20        221.62        18.29 o                         
   6 -17   5         35.46         33.37        20.17 o                         
   7 -17   5         11.67        -13.91        18.52 o                         
  -5 -16   5          1.10          8.75         8.49 o                         
  -4 -16   5        231.71        245.51        14.53 o                         
  -3 -16   5         24.35         36.23        21.15 o                         
  -2 -16   5          1.07          7.30        11.54 o                         
  -1 -16   5          8.76         38.74        12.66 o                         
   0 -16   5         32.62         46.11        28.79 o                         
   1 -16   5          6.61          6.49        11.34 o                         
   2 -16   5         81.23         55.91        22.21 o                         
   3 -16   5         70.51        101.01        23.81 o                         
   4 -16   5        129.80        157.89        34.89 o                         
   5 -16   5          0.12         34.15        27.34 o                         
   6 -16   5         13.83         44.70        13.75 o                         
   7 -16   5        165.49        145.51        16.84 o                         
   8 -16   5          5.45          0.21        22.42 o                         
  -6 -15   5         14.72          6.31         7.06 o                         
  -5 -15   5         25.50         12.94        14.35 o                         
  -4 -15   5        116.51        159.37        11.24 o                         
  -3 -15   5          0.77         32.22        18.57 o                         
  -2 -15   5          6.89         10.75         8.50 o                         
  -1 -15   5        328.43        326.14        33.49 o                         
   0 -15   5         54.15         82.18        13.31 o                         
   1 -15   5         69.64         71.12         9.09 o                         
   2 -15   5         78.94         43.92         9.09 o                         
   3 -15   5          0.15          3.36        13.91 o                         
   4 -15   5         11.01         11.74        18.85 o                         
   5 -15   5         64.29         49.03        19.78 o                         
   6 -15   5          3.08          7.37        11.39 o                         
   7 -15   5          0.00        -11.84        11.84 o                         
   8 -15   5          0.79         -5.85        11.18 o                         
   9 -15   5          6.17         19.29        14.62 o                         
  -7 -14   5          3.97        -12.67        12.67 o                         
  -6 -14   5          0.17         13.89        18.01 o                         
  -5 -14   5         32.75         51.97        21.39 o                         
  -4 -14   5         54.04         52.36        11.54 o                         
  -3 -14   5          1.62         15.35        17.13 o                         
  -2 -14   5          2.15          6.88        20.82 o                         
  -1 -14   5        107.21        107.91         7.67 o                         
   0 -14   5        297.15        215.65        23.26 o                         
   1 -14   5          0.54         33.11        17.46 o                         
   2 -14   5        370.15        373.61        25.89 o                         
   3 -14   5        308.32        259.19        23.60 o                         
   4 -14   5        152.68        179.89        17.58 o                         
   5 -14   5         42.49         34.02         6.35 o                         
   6 -14   5         77.05         86.21        28.26 o                         
   7 -14   5         15.36         -9.32         9.55 o                         
   8 -14   5         11.81         31.54        35.09 o                         
   9 -14   5        336.99        319.70        30.22 o                         
  -8 -13   5          1.17         -4.70        14.50 o                         
  -7 -13   5          2.72         20.15        14.40 o                         
  -6 -13   5         56.49         50.90         9.24 o                         
  -5 -13   5         42.64         67.32        21.11 o                         
  -4 -13   5          0.51          3.77         5.95 o                         
  -3 -13   5         73.91         86.12         7.44 o                         
  -2 -13   5         21.85         33.99         8.66 o                         
  -1 -13   5         32.79         40.83         8.20 o                         
   0 -13   5       1971.72       2199.50        40.93 o                         
   1 -13   5        557.14        509.21        18.01 o                         
   2 -13   5        202.84        187.51        19.68 o                         
   3 -13   5         71.44         42.87         7.40 o                         
   4 -13   5       1000.26        907.23        34.39 o                         
   5 -13   5          7.42         21.38         9.44 o                         
   6 -13   5         42.05         35.21         4.80 o                         
   7 -13   5          2.21          7.90         9.29 o                         
   8 -13   5         43.97         18.82        17.62 o                         
   9 -13   5         84.97        104.06        57.51 o                         
  10 -13   5        193.09        198.63        19.95 o                         
  -8 -12   5         75.86         27.52        20.63 o                         
  -7 -12   5         25.42          6.32         8.02 o                         
  -6 -12   5         85.44        102.94        12.10 o                         
  -5 -12   5         28.62         41.63         8.90 o                         
  -4 -12   5         18.35          9.91         6.98 o                         
  -3 -12   5        733.63        702.17        28.82 o                         
  -2 -12   5          0.63         14.79         7.33 o                         
  -1 -12   5        130.15        137.58        15.76 o                         
   0 -12   5        307.33        304.52        20.31 o                         
   1 -12   5        441.69        414.35         8.73 o                         
   2 -12   5         23.83         14.07        12.44 o                         
   3 -12   5        898.09        933.52        51.50 o                         
   4 -12   5          0.12         -4.64         7.27 o                         
   5 -12   5         11.38         17.30         4.90 o                         
   6 -12   5        115.97        126.50        13.66 o                         
   7 -12   5         18.70         14.24         6.69 o                         
   8 -12   5          1.92          4.68         9.73 o                         
   9 -12   5         35.51         86.69        32.17 o                         
  10 -12   5        130.28        106.52        16.22 o                         
  -9 -11   5        251.98        277.61        40.72 o                         
  -8 -11   5         40.26         11.10        20.36 o                         
  -7 -11   5          7.24         21.28        15.48 o                         
  -6 -11   5         20.82         36.53        14.48 o                         
  -5 -11   5        437.30        458.42        27.08 o                         
  -4 -11   5        149.44        141.06         9.84 o                         
  -3 -11   5       1103.66        971.00        21.66 o                         
  -2 -11   5        443.84        463.44        16.23 o                         
  -1 -11   5        610.66        613.43        22.09 o                         
   0 -11   5        216.79        207.27         9.45 o                         
   1 -11   5         84.99         67.62         5.43 o                         
   2 -11   5        412.91        469.73        20.65 o                         
   3 -11   5        152.79        171.21        15.88 o                         
   4 -11   5       1080.02       1145.42        40.40 o                         
   5 -11   5         10.99          4.77         6.56 o                         
   6 -11   5        156.25        153.90         6.80 o                         
   7 -11   5        327.97        317.55        11.73 o                         
   8 -11   5         33.28         27.97         7.79 o                         
   9 -11   5          5.38         21.45        13.54 o                         
  10 -11   5         11.46         10.79        13.65 o                         
  11 -11   5          6.80         19.80        13.65 o                         
  -9 -10   5         17.89         29.28        18.00 o                         
  -8 -10   5          6.01         24.27        13.23 o                         
  -7 -10   5        143.54        119.09         8.24 o                         
  -6 -10   5         13.48         49.91        21.56 o                         
  -5 -10   5       1345.49       1433.01        34.00 o                         
  -4 -10   5         31.39         36.43         5.16 o                         
  -3 -10   5        418.71        375.12        14.26 o                         
  -2 -10   5         28.40         19.99         7.23 o                         
  -1 -10   5         70.54         75.34         6.36 o                         
   0 -10   5        665.14        678.68        15.01 o                         
   1 -10   5         18.75         11.69         6.98 o                         
   2 -10   5        122.89        128.06        11.45 o                         
   3 -10   5        232.47        238.89        10.53 o                         
   4 -10   5          4.37         -0.50         5.76 o                         
   5 -10   5        542.42        537.85        12.36 o                         
   6 -10   5        181.81        166.01        13.70 o                         
   7 -10   5        170.61        183.40        14.91 o                         
   8 -10   5        325.95        299.15        20.49 o                         
   9 -10   5        133.14        127.09        15.08 o                         
  10 -10   5         82.97        126.80        36.07 o                         
  11 -10   5         94.97        181.32        33.14 o                         
 -10  -9   5          5.04         13.84        21.09 o                         
  -9  -9   5          3.69          5.56        18.91 o                         
  -8  -9   5         29.67         44.01        22.51 o                         
  -7  -9   5          0.46         25.91         9.69 o                         
  -6  -9   5         99.17         90.56        13.35 o                         
  -5  -9   5         23.99         13.88         3.91 o                         
  -4  -9   5       1119.85       1106.34        34.99 o                         
  -3  -9   5       1080.01       1072.54        15.52 o                         
  -2  -9   5        182.88        169.08         9.19 o                         
  -1  -9   5        577.67        577.37        14.55 o                         
   0  -9   5         94.69        118.87        10.34 o                         
   1  -9   5        302.75        294.89        14.17 o                         
   2  -9   5         60.72         57.25         7.37 o                         
   3  -9   5       2692.67       2678.02        35.80 o                         
   4  -9   5        138.07        131.76         7.99 o                         
   5  -9   5         15.84         20.08         6.22 o                         
   6  -9   5        563.65        537.40        24.41 o                         
   7  -9   5        982.86        860.35        46.85 o                         
   8  -9   5          6.62         -0.38         9.79 o                         
   9  -9   5          9.21         11.93        15.48 o                         
  10  -9   5         77.05         66.25         9.33 o                         
  11  -9   5        117.21         97.48        25.35 o                         
 -10  -8   5          1.55         -7.07         8.44 o                         
  -9  -8   5         47.41         50.54        12.38 o                         
  -8  -8   5         17.22         17.12        11.54 o                         
  -7  -8   5         72.69         69.72        10.97 o                         
  -6  -8   5         22.57         14.84         6.98 o                         
  -5  -8   5        526.24        549.18        23.35 o                         
  -4  -8   5         90.65         86.04         7.57 o                         
  -3  -8   5         28.01         13.52         7.12 o                         
  -2  -8   5        948.37        928.24        24.50 o                         
  -1  -8   5        481.83        536.07        12.06 o                         
   0  -8   5          1.10         -2.97         2.97 o                         
   1  -8   5       1460.05       1630.82        31.20 o                         
   2  -8   5        660.77        575.38        15.45 o                         
   3  -8   5       1074.94       1078.05        27.62 o                         
   4  -8   5         89.92         61.34         6.54 o                         
   5  -8   5          5.73          3.75         2.74 o                         
   6  -8   5        106.92        112.73         7.56 o                         
   7  -8   5         26.65         34.08         5.63 o                         
   8  -8   5         52.58         46.88         6.54 o                         
   9  -8   5        474.49        513.91        15.22 o                         
  10  -8   5          0.54         17.29        11.55 o                         
  11  -8   5         11.65         35.27        21.45 o                         
 -11  -7   5          1.55        -16.25        44.84 o                         
 -10  -7   5        199.87        197.60        27.87 o                         
  -9  -7   5         79.75         68.02        20.27 o                         
  -8  -7   5          7.04         -6.54         6.54 o                         
  -7  -7   5        212.95        175.43        24.20 o                         
  -6  -7   5        306.49        351.81         9.93 o                         
  -5  -7   5        828.55        843.72        23.01 o                         
  -4  -7   5        724.59        747.98        13.76 o                         
  -3  -7   5        122.00        112.96         6.94 o                         
  -2  -7   5       1032.35       1098.22        31.46 o                         
  -1  -7   5       1349.18       1222.55        18.79 o                         
   0  -7   5        541.00        460.50        15.94 o                         
   1  -7   5       2146.30       2302.26        32.47 o                         
   2  -7   5       5165.73       5402.45        84.25 o                         
   3  -7   5          0.21         11.43         6.10 o                         
   4  -7   5        199.01        198.67        13.66 o                         
   5  -7   5       3080.92       2955.03        63.47 o                         
   6  -7   5          1.39          4.04         4.99 o                         
   7  -7   5        160.27        150.97        10.84 o                         
   8  -7   5       1249.17       1126.57        25.68 o                         
   9  -7   5         11.36          9.38         9.80 o                         
  10  -7   5          5.51        -11.59        18.87 o                         
  11  -7   5         47.87         27.65        14.43 o                         
  12  -7   5         42.10         33.14        17.55 o                         
 -11  -6   5         22.76        -18.72        23.40 o                         
 -10  -6   5          1.85         -5.05         8.08 o                         
  -9  -6   5        241.65        182.42        16.57 o                         
  -8  -6   5        137.19        167.87        14.71 o                         
  -7  -6   5         30.49         34.23         7.44 o                         
  -6  -6   5         32.23         26.25         6.68 o                         
  -5  -6   5        566.05        566.15        25.98 o                         
  -4  -6   5       2463.75       2521.35        63.36 o                         
  -3  -6   5         73.48         70.92        10.83 o                         
  -2  -6   5         23.79         27.71         6.12 o                         
  -1  -6   5         27.94         22.86         3.64 o                         
   0  -6   5       1459.58       1559.02        23.55 o                         
   1  -6   5        420.37        440.77         9.06 o                         
   2  -6   5          0.04         -0.21         6.81 o                         
   3  -6   5        181.48        227.92         9.45 o                         
   4  -6   5       1887.03       2016.34        35.57 o                         
   5  -6   5         89.87         67.03         6.17 o                         
   6  -6   5         91.13         82.49         6.69 o                         
   7  -6   5          0.12          3.45         7.85 o                         
   8  -6   5       1249.70       1157.99        37.53 o                         
   9  -6   5          0.01          5.97         8.45 o                         
  10  -6   5         91.14        110.00        24.16 o                         
  11  -6   5        142.31        200.81        27.30 o                         
  12  -6   5        133.38        151.74        17.92 o                         
 -11  -5   5         16.38          5.16        20.47 o                         
 -10  -5   5        259.71        216.32        18.40 o                         
  -9  -5   5          9.28         -6.37         6.37 o                         
  -8  -5   5        120.20        118.03         7.84 o                         
  -7  -5   5         12.47         13.26         6.10 o                         
  -6  -5   5        261.57        320.09        11.67 o                         
  -5  -5   5        325.33        284.64         8.51 o                         
  -4  -5   5        253.74        282.61        10.56 o                         
  -3  -5   5       1551.31       1681.93        22.58 o                         
  -2  -5   5       4446.35       4436.81        54.83 o                         
  -1  -5   5       9035.76       9551.17       111.54 o                         
   0  -5   5      10006.83      10302.42       128.16 o                         
   1  -5   5        165.01        167.97        10.07 o                         
   2  -5   5        638.09        570.97        15.55 o                         
   3  -5   5        171.57        181.57         7.85 o                         
   4  -5   5        442.53        376.25        12.73 o                         
   5  -5   5        271.68        244.41         8.74 o                         
   6  -5   5        456.91        414.38        13.45 o                         
   7  -5   5         21.50         24.16         6.98 o                         
   8  -5   5         16.10          8.91         4.40 o                         
   9  -5   5         98.72         85.02         9.82 o                         
  10  -5   5          1.82          3.90        22.51 o                         
  11  -5   5          5.27         -8.53        10.77 o                         
  12  -5   5         31.12        140.27        19.67 o                         
 -12  -4   5         14.94         10.63        26.32 o                         
 -11  -4   5          9.75         12.01        13.04 o                         
 -10  -4   5        279.21        270.51        14.36 o                         
  -9  -4   5         95.49         88.74        13.36 o                         
  -8  -4   5        201.29        184.70        10.77 o                         
  -7  -4   5       1431.37       1334.01        23.97 o                         
  -6  -4   5        931.73        916.54        14.48 o                         
  -5  -4   5       2976.66       2915.62        92.20 o                         
  -4  -4   5        853.64        963.67        27.63 o                         
  -3  -4   5        271.06        327.86         7.42 o                         
  -2  -4   5       2117.53       2362.62        46.60 o                         
  -1  -4   5       1498.89       1534.23        33.32 o                         
   0  -4   5        317.25        356.29        10.39 o                         
   1  -4   5        455.85        463.53        23.28 o                         
   2  -4   5        716.05        756.64        18.93 o                         
   3  -4   5       5614.37       5710.44       111.66 o                         
   4  -4   5        302.28        357.41        16.36 o                         
   5  -4   5         92.29        111.07        12.71 o                         
   6  -4   5        189.08        212.73        17.41 o                         
   7  -4   5        876.44        864.13        22.37 o                         
   8  -4   5        228.67        256.40        12.36 o                         
   9  -4   5         15.93          4.84         2.90 o                         
  10  -4   5          0.84         12.48        36.07 o                         
  11  -4   5         13.28         -1.95        16.54 o                         
  12  -4   5        191.56        181.32        27.30 o                         
 -12  -3   5          6.36          9.13        40.94 o                         
 -11  -3   5        292.14        387.05        51.67 o                         
 -10  -3   5          4.96         -9.65         9.65 o                         
  -9  -3   5        825.31        703.24        33.19 o                         
  -8  -3   5        251.83        242.31         9.51 o                         
  -7  -3   5       2172.96       2074.86        55.66 o                         
  -6  -3   5       2191.25       2219.05        31.26 o                         
  -5  -3   5          0.69          1.00         6.63 o                         
  -4  -3   5        111.84        149.85        12.86 o                         
  -3  -3   5       4429.87       4229.67        58.24 o                         
  -2  -3   5       2704.71       2638.47        36.13 o                         
  -1  -3   5        576.73        476.03        11.48 o                         
   0  -3   5          3.92         18.70         4.69 o                         
   1  -3   5        604.77        719.91        25.78 o                         
   2  -3   5        435.11        399.28         9.23 o                         
   3  -3   5       1045.34       1034.51        23.30 o                         
   4  -3   5         19.03         18.07         5.57 o                         
   5  -3   5        290.07        228.12        10.22 o                         
   6  -3   5       1250.05       1284.65        29.49 o                         
   7  -3   5        175.61        159.03         9.58 o                         
   8  -3   5        118.90        110.21        12.19 o                         
   9  -3   5         23.92         36.19         6.27 o                         
  10  -3   5         78.24         95.68        17.67 o                         
  11  -3   5          1.01          6.26        12.61 o                         
  12  -3   5        113.49         68.24        29.24 o                         
 -12  -2   5         54.12         13.39        37.04 o                         
 -11  -2   5          8.36         16.61        52.64 o                         
 -10  -2   5        343.83        367.36        25.48 o                         
  -9  -2   5         42.65         30.59         2.31 o                         
  -8  -2   5        716.47        732.74        25.45 o                         
  -7  -2   5        472.98        487.19        17.98 o                         
  -6  -2   5         24.33         50.88         8.45 o                         
  -5  -2   5        489.31        509.57         9.85 o                         
  -4  -2   5          9.58         15.00         9.67 o                         
  -3  -2   5       4752.73       4915.13        59.98 o                         
  -2  -2   5        322.60        255.64        13.51 o                         
  -1  -2   5        692.34        765.74        21.98 o                         
   0  -2   5       1485.72       1537.80        56.74 o                         
   1  -2   5         45.28         50.71        12.68 o                         
   2  -2   5         49.44         89.02         5.65 o                         
   3  -2   5        174.03        219.40        18.15 o                         
   4  -2   5       2894.27       3222.07        39.14 o                         
   5  -2   5        719.19        753.02        20.02 o                         
   6  -2   5       1613.49       1612.12        24.37 o                         
   7  -2   5        859.87        759.53        25.98 o                         
   8  -2   5        112.29        120.50         8.28 o                         
   9  -2   5         24.19         36.93         9.12 o                         
  10  -2   5        100.97        112.18        19.30 o                         
  11  -2   5        152.95        156.14        28.27 o                         
  12  -2   5        371.64        311.14        52.64 o                         
 -12  -1   5        366.82        460.44        87.73 o                         
 -11  -1   5         90.97        100.58        35.19 o                         
 -10  -1   5          5.16          6.77        10.09 o                         
  -9  -1   5         50.05         93.89        12.19 o                         
  -8  -1   5         93.24         73.36         5.39 o                         
  -7  -1   5         49.97         50.44         7.15 o                         
  -6  -1   5         28.20         30.06         4.41 o                         
  -5  -1   5        143.41        230.26        13.66 o                         
  -4  -1   5       1178.52       1131.96        30.13 o                         
  -3  -1   5       1427.66       1698.87        25.16 o                         
  -2  -1   5       1271.14       1136.35        26.97 o                         
  -1  -1   5         24.63         15.55        17.55 o                         
   0  -1   5       4659.22       4080.11        94.02 o                         
   1  -1   5         31.30         23.19         6.71 o                         
   2  -1   5       2766.60       2718.56        77.22 o                         
   3  -1   5        337.02        358.47        25.34 o                         
   4  -1   5          1.35         14.88         6.72 o                         
   5  -1   5       1519.09       1595.93        25.35 o                         
   6  -1   5        911.43        962.49        19.56 o                         
   7  -1   5         82.94        100.54        12.99 o                         
   8  -1   5        243.81        253.98        11.17 o                         
   9  -1   5         73.41         58.97        10.60 o                         
  10  -1   5        120.75         90.53        17.19 o                         
  11  -1   5          7.93         75.08        31.19 o                         
  12  -1   5         18.63        -10.72        26.32 o                         
 -12   0   5          2.52         63.58        14.15 o                         
 -11   0   5         33.19         15.32        14.04 o                         
 -10   0   5        200.36        212.39        46.84 o                         
  -9   0   5         83.26        116.11        19.14 o                         
  -8   0   5        235.58        264.25        12.16 o                         
  -7   0   5        174.75        160.59         5.99 o                         
  -6   0   5        611.67        703.11        19.25 o                         
  -5   0   5         84.19        125.60        10.14 o                         
  -4   0   5       2184.38       2332.99        29.33 o                         
  -3   0   5       2488.64       2499.66        35.28 o                         
  -2   0   5       2133.61       2156.34        65.97 o                         
  -1   0   5       2763.75       2817.60        42.43 o                         
   0   0   5        243.86        232.78        10.60 o                         
   1   0   5       2690.53       2728.40        71.91 o                         
   2   0   5        619.67        628.41        25.23 o                         
   3   0   5       3504.08       3787.76        62.84 o                         
   4   0   5        407.53        344.57        15.77 o                         
   5   0   5        356.70        270.24        14.49 o                         
   6   0   5         64.60         58.49         4.74 o                         
   7   0   5         75.78         79.98         6.82 o                         
   8   0   5        143.61        129.21        10.25 o                         
   9   0   5         37.38         45.24         6.91 o                         
  10   0   5         16.51         27.52        14.63 o                         
  11   0   5         42.39         43.73        23.70 o                         
 -12   1   5        194.32        256.96        19.63 o                         
 -11   1   5          5.58          1.67        19.37 o                         
 -10   1   5         29.82         23.20         9.26 o                         
  -9   1   5          4.52         -6.58         6.58 o                         
  -8   1   5        415.91        411.37        18.70 o                         
  -7   1   5         16.52         12.09         3.55 o                         
  -6   1   5        967.96       1011.77        22.67 o                         
  -5   1   5       1353.97       1280.43        39.77 o                         
  -4   1   5        160.55        175.85        14.23 o                         
  -3   1   5        203.96        180.09        11.70 o                         
  -2   1   5        371.60        353.77        11.18 o                         
  -1   1   5        407.56        411.86        61.35 o                         
   0   1   5        827.39        878.66        39.00 o                         
   1   1   5        640.14        589.63        20.93 o                         
   2   1   5        604.65        620.02        19.34 o                         
   3   1   5          2.26         18.14         9.86 o                         
   4   1   5       4516.30       4611.23        85.18 o                         
   5   1   5         49.59         51.33         7.12 o                         
   6   1   5        118.43        128.24        10.51 o                         
   7   1   5       1070.56       1101.47        29.92 o                         
   8   1   5        416.11        370.41        13.45 o                         
   9   1   5        380.69        373.57        11.89 o                         
  10   1   5          8.28          0.72         6.26 o                         
  11   1   5          7.05         13.48        10.11 o                         
 -12   2   5         20.04          6.42        13.19 o                         
 -11   2   5         13.80         -7.68         8.45 o                         
 -10   2   5        673.62        743.92        39.78 o                         
  -9   2   5        125.74        134.45        14.07 o                         
  -8   2   5        113.96        114.78        10.48 o                         
  -7   2   5        128.16        134.17         8.20 o                         
  -6   2   5         10.15          2.59         6.63 o                         
  -5   2   5         38.61         31.66         8.21 o                         
  -4   2   5       1357.95       1510.99        44.49 o                         
  -3   2   5          0.17          3.95         4.68 o                         
  -2   2   5      13426.28      14914.07       438.01 o                         
  -1   2   5       2722.59       2712.67        60.12 o                         
   0   2   5         78.22         93.88        13.22 o                         
   1   2   5       5287.62       5309.70       105.67 o                         
   2   2   5         85.82         71.16        17.45 o                         
   3   2   5        109.40        164.97        17.83 o                         
   4   2   5       3599.39       3602.65        64.40 o                         
   5   2   5         66.48         72.88         6.92 o                         
   6   2   5        631.40        580.05        28.30 o                         
   7   2   5        760.47        707.61        19.34 o                         
   8   2   5         31.50         46.58        12.26 o                         
   9   2   5       1627.56       1615.88        51.76 o                         
  10   2   5         32.89         22.21        21.42 o                         
  11   2   5        155.36        170.90        28.65 o                         
 -12   3   5          0.47         44.84        23.40 o                         
 -11   3   5         49.54         34.74        17.38 o                         
 -10   3   5          7.44         15.45         7.22 o                         
  -9   3   5        122.78        144.70        13.03 o                         
  -8   3   5        324.08        358.94        16.52 o                         
  -7   3   5          1.42          1.00         4.52 o                         
  -6   3   5         74.49         62.25         7.45 o                         
  -5   3   5         44.30         34.95         4.05 o                         
  -4   3   5       2079.60       2368.43        40.29 o                         
  -3   3   5        223.80        222.38        19.16 o                         
  -2   3   5       5548.94       6202.35        99.58 o                         
  -1   3   5       2234.19       2222.92        46.03 o                         
   0   3   5       1380.14       1533.98        42.49 o                         
   1   3   5        133.46        130.09        12.14 o                         
   2   3   5         89.50        107.57        14.35 o                         
   3   3   5          1.06         32.59        12.41 o                         
   4   3   5        123.42        104.90        12.03 o                         
   5   3   5        243.67        250.66         9.83 o                         
   6   3   5       1808.69       1810.46        41.42 o                         
   7   3   5          0.21         22.40         8.81 o                         
   8   3   5        153.73        161.88         9.46 o                         
   9   3   5       1399.06       1516.18        44.21 o                         
  10   3   5         39.98         70.02        23.94 o                         
  11   3   5          2.20        -12.41        12.41 o                         
 -12   4   5          8.54         16.74        15.60 o                         
 -11   4   5         93.07         97.32        17.42 o                         
 -10   4   5         79.79         77.48        13.08 o                         
  -9   4   5        161.37        102.87        10.00 o                         
  -8   4   5          9.07          3.17         3.82 o                         
  -7   4   5        467.62        435.20        16.08 o                         
  -6   4   5        121.41        102.07         7.57 o                         
  -5   4   5         39.68         45.32         5.48 o                         
  -4   4   5       3284.58       3096.52        50.97 o                         
  -3   4   5        768.35        692.16        14.57 o                         
  -2   4   5        674.71        702.57        17.42 o                         
  -1   4   5        141.45        173.02        36.02 o                         
   0   4   5       1596.21       1764.08       105.25 o                         
   1   4   5         36.03         75.26         8.89 o                         
   2   4   5          7.69         -4.61         7.60 o                         
   3   4   5         73.28         57.61         9.73 o                         
   4   4   5         96.15         96.24         9.86 o                         
   5   4   5         11.19         22.77         8.20 o                         
   6   4   5         25.20         28.74        10.77 o                         
   7   4   5         44.97         44.67        14.02 o                         
   8   4   5         39.26         62.77        16.81 o                         
   9   4   5       1185.92       1177.70        38.66 o                         
  10   4   5        157.06        199.45        14.11 o                         
  11   4   5          0.24          7.18        14.43 o                         
 -12   5   5         21.26         16.62        13.28 o                         
 -11   5   5        393.70        377.53        36.47 o                         
 -10   5   5         10.31          5.68         9.60 o                         
  -9   5   5        775.12        753.12        21.57 o                         
  -8   5   5       1089.51       1147.51        29.61 o                         
  -7   5   5        434.46        398.35        21.65 o                         
  -6   5   5        224.16        229.70        13.08 o                         
  -5   5   5        149.01        167.10        14.16 o                         
  -4   5   5        762.40        747.57        29.60 o                         
  -3   5   5        424.99        561.13        24.14 o                         
  -2   5   5        640.75        675.39        42.01 o                         
  -1   5   5        118.83        223.31        17.71 o                         
   0   5   5       2807.04       3009.62        78.70 o                         
   1   5   5       9082.51       9770.58       173.12 o                         
   2   5   5        572.03        576.00        15.69 o                         
   3   5   5        121.87        114.94        18.53 o                         
   4   5   5        399.27        362.66        14.10 o                         
   5   5   5       1220.85       1154.38        37.84 o                         
   6   5   5        121.44         76.22        12.35 o                         
   7   5   5        170.61        166.57        12.76 o                         
   8   5   5         29.49         26.70        11.54 o                         
   9   5   5        297.78        356.06        51.30 o                         
  10   5   5         51.74         21.22        13.84 o                         
 -12   6   5         50.06         66.41        14.43 o                         
 -11   6   5          0.64         99.15        53.62 o                         
 -10   6   5         18.85         11.20         7.60 o                         
  -9   6   5        224.11        245.86        17.76 o                         
  -8   6   5        671.22        708.41        19.44 o                         
  -7   6   5         89.31        116.23         6.97 o                         
  -6   6   5        273.65        276.81        10.61 o                         
  -5   6   5        439.28        349.21        22.07 o                         
  -4   6   5         35.37         31.09         5.22 o                         
  -3   6   5        289.30        323.77        22.52 o                         
  -2   6   5        657.48        643.64        36.02 o                         
  -1   6   5          2.98         32.47        16.97 o                         
   0   6   5         36.28         33.72        18.74 o                         
   1   6   5       3636.92       3680.72       121.79 o                         
   2   6   5        533.66        452.85        19.25 o                         
   3   6   5         88.09         96.45         7.03 o                         
   4   6   5        228.47        240.07        13.91 o                         
   5   6   5        886.99        815.38        21.06 o                         
   6   6   5         44.46         67.13        22.51 o                         
   7   6   5        138.26        100.26        11.21 o                         
   8   6   5          3.95          3.48        13.79 o                         
   9   6   5         90.42        148.05        74.09 o                         
  10   6   5          6.50         22.83        17.60 o                         
 -12   7   5         61.47        104.44        13.58 o                         
 -11   7   5        328.63        347.40        43.87 o                         
 -10   7   5         52.01         55.71        12.67 o                         
  -9   7   5        210.09        212.97        14.08 o                         
  -8   7   5       1906.79       1975.47        94.40 o                         
  -7   7   5        784.46        810.77        44.82 o                         
  -6   7   5          2.15          2.79         8.25 o                         
  -5   7   5          5.38          0.99         5.23 o                         
  -4   7   5        653.39        598.61        16.71 o                         
  -3   7   5        252.06        231.14        11.17 o                         
  -2   7   5        417.99        320.83        17.49 o                         
  -1   7   5        876.76        979.71        46.43 o                         
   0   7   5        122.02        105.28        22.79 o                         
   1   7   5        191.02        196.78        14.19 o                         
   2   7   5        110.75         97.13        11.66 o                         
   3   7   5         75.01        109.76        10.75 o                         
   4   7   5         70.25         51.11        10.94 o                         
   5   7   5        451.87        413.80        21.29 o                         
   6   7   5        181.87        127.75        27.86 o                         
   7   7   5         37.07         45.84        19.99 o                         
   8   7   5         72.16         49.84        13.53 o                         
   9   7   5         20.33         62.17        60.44 o                         
  10   7   5         87.03        125.12        48.74 o                         
 -11   8   5          0.75          9.25         9.31 o                         
 -10   8   5          0.00         -4.55         4.55 o                         
  -9   8   5         22.86         12.14         4.78 o                         
  -8   8   5        129.75        156.74        18.75 o                         
  -7   8   5        797.91        803.83        29.79 o                         
  -6   8   5         46.01         49.89         7.15 o                         
  -5   8   5         35.20         32.69        11.74 o                         
  -4   8   5          9.46         19.22         7.26 o                         
  -3   8   5         25.66         39.66        14.39 o                         
  -2   8   5        304.30        160.20        53.38 o                         
  -1   8   5        772.84        703.90        23.07 o                         
   0   8   5        966.44        913.30        62.44 o                         
   1   8   5        805.35        897.62        23.12 o                         
   2   8   5         30.29         24.93        10.76 o                         
   3   8   5          3.71         17.91        12.64 o                         
   4   8   5         17.30         10.28         7.81 o                         
   5   8   5         48.64         33.22        10.90 o                         
   6   8   5         35.09         24.57         8.85 o                         
   7   8   5         30.97         34.76        16.60 o                         
   8   8   5         70.68         63.53        12.75 o                         
   9   8   5          1.42          4.81        20.54 o                         
 -11   9   5         48.22         30.39        27.30 o                         
 -10   9   5         11.15          9.55        12.67 o                         
  -9   9   5        307.82        304.62        14.80 o                         
  -8   9   5        499.93        444.41        25.74 o                         
  -7   9   5        782.79        791.29        22.64 o                         
  -6   9   5         24.74         25.92         7.08 o                         
  -5   9   5          1.10         20.75        10.75 o                         
  -4   9   5        344.13        347.76        22.27 o                         
  -3   9   5        517.99        533.17        27.59 o                         
  -2   9   5         66.92         67.71         8.72 o                         
  -1   9   5         37.87          7.97        22.23 o                         
   0   9   5         24.43         21.76         9.29 o                         
   1   9   5        582.23        611.45        47.21 o                         
   2   9   5         26.54         62.62        14.01 o                         
   3   9   5          2.81          5.81         9.74 o                         
   4   9   5        674.84        687.53        41.27 o                         
   5   9   5         46.63         42.79        10.19 o                         
   6   9   5        397.15        546.20        27.57 o                         
   7   9   5         38.31          9.55         9.53 o                         
   8   9   5          1.26         66.29        19.15 o                         
   9   9   5        255.94        281.31        66.29 o                         
 -11  10   5         62.53        101.10        42.89 o                         
 -10  10   5         19.47         -1.29        20.52 o                         
  -9  10   5          0.23         -8.08         8.08 o                         
  -8  10   5         24.93         30.52         9.62 o                         
  -7  10   5          0.62          8.67         7.14 o                         
  -6  10   5        300.88        287.97        29.06 o                         
  -5  10   5        605.87        537.62        30.01 o                         
  -4  10   5        189.61        180.51        16.85 o                         
  -3  10   5       1252.77       1373.99        60.39 o                         
  -2  10   5       1237.82       1252.62        58.81 o                         
  -1  10   5         66.56         75.73        28.10 o                         
   0  10   5       1128.77       1201.35        37.37 o                         
   1  10   5         28.93         68.19        14.65 o                         
   2  10   5         33.70         38.71        10.56 o                         
   3  10   5         38.96         37.41        11.24 o                         
   4  10   5         13.65         12.35         6.39 o                         
   5  10   5          2.07          9.32         6.62 o                         
   6  10   5         12.86         17.64        11.26 o                         
   7  10   5         74.87        117.45        13.71 o                         
   8  10   5         58.19         17.21        37.04 o                         
 -10  11   5         58.92         68.59        11.86 o                         
  -9  11   5        255.26        226.65        50.66 o                         
  -8  11   5         21.40         36.04        15.75 o                         
  -7  11   5        261.02        203.55        28.93 o                         
  -6  11   5         38.38         21.52         9.74 o                         
  -5  11   5          0.53         15.23        15.26 o                         
  -4  11   5        103.83        110.37        24.68 o                         
  -3  11   5          8.00         49.63        25.43 o                         
  -2  11   5        378.57        292.47        23.89 o                         
  -1  11   5        326.91        340.02        14.69 o                         
   0  11   5         48.26         67.11        27.31 o                         
   1  11   5         45.02         88.41        23.08 o                         
   2  11   5        267.85        198.52        14.35 o                         
   3  11   5        494.58        514.56        26.11 o                         
   4  11   5        503.91        373.82        29.30 o                         
   5  11   5         12.51          9.54        11.82 o                         
   6  11   5         16.55         -6.74        18.01 o                         
   7  11   5          7.18        -13.08        13.08 o                         
 -10  12   5         16.08          0.56        14.62 o                         
  -9  12   5        131.52         89.10        28.35 o                         
  -8  12   5         21.09         15.35        10.48 o                         
  -7  12   5        146.08        153.58        16.76 o                         
  -6  12   5        464.37        482.17        32.30 o                         
  -5  12   5        244.65        228.48        17.73 o                         
  -4  12   5         37.63         31.22        13.79 o                         
  -3  12   5         69.39         74.26        20.54 o                         
  -2  12   5        463.36        422.92        23.08 o                         
  -1  12   5        398.34        266.27        36.04 o                         
   0  12   5          4.12         -7.68         7.68 o                         
   1  12   5         60.10         35.18        19.14 o                         
   2  12   5          2.98          5.41         9.01 o                         
   3  12   5        264.25        230.12        28.42 o                         
   4  12   5         27.84         27.64        16.04 o                         
   5  12   5        470.85        533.18        53.52 o                         
   6  12   5          0.31         -9.20         9.20 o                         
  -9  13   5         11.87         -5.42        11.59 o                         
  -8  13   5         65.91        118.41        33.42 o                         
  -7  13   5         28.60         62.18        12.82 o                         
  -6  13   5        636.98        612.03        29.83 o                         
  -5  13   5        253.50        274.35        48.96 o                         
  -4  13   5          2.21        -10.80        10.80 o                         
  -3  13   5         52.28         61.66        10.26 o                         
  -2  13   5        246.51        266.37        29.27 o                         
  -1  13   5        174.94        200.69        42.49 o                         
   0  13   5         71.04         62.12        21.03 o                         
   1  13   5          9.07          0.36         7.32 o                         
   2  13   5        218.57        184.45        15.76 o                         
   3  13   5        163.84        159.40        27.44 o                         
   4  13   5         12.63          0.27        23.36 o                         
   5  13   5          0.51          3.25         9.01 o                         
   6  13   5         34.86         40.98        14.01 o                         
  -8  14   5        326.15        339.47        28.90 o                         
  -7  14   5         47.06         24.99         7.30 o                         
  -6  14   5        129.16        119.47        17.01 o                         
  -5  14   5         46.18         61.57        17.21 o                         
  -4  14   5        244.57        281.03        20.25 o                         
  -3  14   5         40.06         29.45        13.51 o                         
  -2  14   5         82.50         58.40        36.86 o                         
  -1  14   5        258.35        238.94        15.47 o                         
   0  14   5          0.49         24.34        17.17 o                         
   1  14   5         63.33         63.63        13.77 o                         
   2  14   5         39.17         66.99        14.63 o                         
   3  14   5          3.91         -9.38        14.53 o                         
   4  14   5          1.18         43.02        17.17 o                         
   5  14   5         31.08         -1.48        11.86 o                         
  -7  15   5          2.08         26.77        11.54 o                         
  -6  15   5          5.38         40.84         9.82 o                         
  -5  15   5          0.01         -4.87        11.82 o                         
  -4  15   5          0.03         12.93         8.90 o                         
  -3  15   5        195.72        133.74        13.28 o                         
  -2  15   5         19.25         24.90        19.65 o                         
  -1  15   5        100.40        131.64        14.89 o                         
   0  15   5         23.18         17.28        19.70 o                         
   1  15   5        267.62        258.36        39.41 o                         
   2  15   5          2.37         41.28        12.95 o                         
   3  15   5          2.19          7.45        10.11 o                         
  -6  16   5         14.56         27.45        25.89 o                         
  -5  16   5         28.47         26.30        12.10 o                         
  -4  16   5         22.31         -1.98        10.10 o                         
  -3  16   5         16.09        -31.78        32.17 o                         
  -2  16   5         38.12         44.18        11.72 o                         
  -1  16   5         89.44        137.16        38.76 o                         
   0  16   5          0.83         19.50        35.09 o                         
   1  16   5          2.69         15.46        14.28 o                         
   2  16   5        268.29        357.48        22.62 o                         
  -3  17   5          8.94         32.11        15.87 o                         
  -2  17   5          8.34         -0.65        12.21 o                         
  -2 -18   6          0.05        -10.55        10.55 o                         
  -1 -18   6          7.54          2.03        22.96 o                         
   0 -18   6         34.05         41.82        28.28 o                         
   1 -18   6         54.85        157.86        34.12 o                         
   2 -18   6         12.70         -7.58        24.37 o                         
   3 -18   6          5.20        -11.66        11.66 o                         
   4 -18   6         71.28         77.35        16.11 o                         
   5 -18   6         26.76         34.77        21.98 o                         
  -3 -17   6         12.16         12.44        17.23 o                         
  -2 -17   6          0.97         33.19        16.62 o                         
  -1 -17   6          0.24         14.23        10.01 o                         
   0 -17   6         11.16          9.29        11.38 o                         
   1 -17   6          2.16         27.70         9.74 o                         
   2 -17   6         56.88         29.13         9.68 o                         
   3 -17   6         12.42         31.57        61.41 o                         
   4 -17   6         36.45         47.07        13.39 o                         
   5 -17   6          6.46         25.53        20.64 o                         
   6 -17   6         33.36         48.08        11.14 o                         
  -5 -16   6          1.81          2.23        14.91 o                         
  -4 -16   6         40.30         41.71         9.35 o                         
  -3 -16   6          6.39         13.77        13.82 o                         
  -2 -16   6          0.25         -3.57         7.22 o                         
  -1 -16   6         75.61         49.82        18.04 o                         
   0 -16   6        104.36        131.73        16.28 o                         
   1 -16   6          0.21          7.36        16.19 o                         
   2 -16   6         99.72         92.98        13.93 o                         
   3 -16   6         39.76         38.77        24.87 o                         
   4 -16   6         20.58          5.30        12.54 o                         
   5 -16   6          9.41          4.47        14.11 o                         
   6 -16   6         78.88         59.34        10.47 o                         
   7 -16   6          4.57         32.53        22.20 o                         
   8 -16   6         50.99         81.89        23.40 o                         
  -6 -15   6          0.70         19.96        10.84 o                         
  -5 -15   6          0.00          7.18        16.22 o                         
  -4 -15   6          1.59         13.19         8.16 o                         
  -3 -15   6        115.45         91.02        21.95 o                         
  -2 -15   6          3.27         15.91        11.54 o                         
  -1 -15   6         19.43         40.85        26.99 o                         
   0 -15   6         11.27         13.52        14.63 o                         
   1 -15   6        109.07         88.65        29.17 o                         
   2 -15   6         79.58         84.77        19.08 o                         
   3 -15   6        257.46        275.01        45.47 o                         
   4 -15   6         74.60         51.79        14.91 o                         
   5 -15   6         13.10         25.26         8.58 o                         
   6 -15   6          2.52          3.72        16.04 o                         
   7 -15   6         30.00         45.17        23.82 o                         
   8 -15   6          1.03        -11.18        21.45 o                         
  -7 -14   6         23.45         26.36        14.92 o                         
  -6 -14   6          4.46         -4.39        16.66 o                         
  -5 -14   6         63.21         64.00        14.91 o                         
  -4 -14   6          9.22         10.53        18.01 o                         
  -3 -14   6        124.96        136.98        27.24 o                         
  -2 -14   6         18.92         15.88         8.22 o                         
  -1 -14   6        143.43        129.62        23.91 o                         
   0 -14   6          0.15          9.73        16.88 o                         
   1 -14   6         21.64         20.42        11.71 o                         
   2 -14   6         32.30         34.35        18.57 o                         
   3 -14   6        224.67        211.84        15.76 o                         
   4 -14   6         91.06         79.12        12.40 o                         
   5 -14   6         65.80         42.59        14.26 o                         
   6 -14   6        117.56         75.45        16.22 o                         
   7 -14   6        289.75        318.00        54.18 o                         
   8 -14   6          6.37         25.35        23.40 o                         
   9 -14   6          2.36        -12.41        12.41 o                         
  -7 -13   6          4.66         52.23        35.94 o                         
  -6 -13   6          0.12         -0.45        12.53 o                         
  -5 -13   6         22.70         13.78         9.85 o                         
  -4 -13   6         17.98         39.97        12.97 o                         
  -3 -13   6        204.91        238.02        16.36 o                         
  -2 -13   6        618.38        608.86        26.38 o                         
  -1 -13   6       1066.90       1086.15        34.10 o                         
   0 -13   6        555.24        553.08        31.72 o                         
   1 -13   6        167.49        140.56        12.69 o                         
   2 -13   6       1264.08       1243.46        55.72 o                         
   3 -13   6        377.29        336.40        33.21 o                         
   4 -13   6        148.36        160.30        23.46 o                         
   5 -13   6        270.00        140.61        12.84 o                         
   6 -13   6         48.79         28.70        23.20 o                         
   7 -13   6         13.52         24.92        37.78 o                         
   8 -13   6         24.17         16.71        14.51 o                         
   9 -13   6         25.01         68.66        13.04 o                         
  10 -13   6          4.05          3.90         9.75 o                         
  -8 -12   6         11.69         11.22        21.71 o                         
  -7 -12   6         44.13         27.23        14.05 o                         
  -6 -12   6         62.53         86.81        21.94 o                         
  -5 -12   6         81.20         86.88        11.98 o                         
  -4 -12   6        106.19         94.57        10.90 o                         
  -3 -12   6         87.93         88.98         7.35 o                         
  -2 -12   6        120.19        106.34         9.54 o                         
  -1 -12   6        180.59        186.32        18.24 o                         
   0 -12   6       1399.87       1286.41        21.64 o                         
   1 -12   6        193.88        213.24        16.67 o                         
   2 -12   6        536.16        535.92        34.59 o                         
   3 -12   6       1104.79       1137.55        47.36 o                         
   4 -12   6          6.90          0.82         5.38 o                         
   5 -12   6        128.63        122.35        11.97 o                         
   6 -12   6          2.58         -9.71         9.71 o                         
   7 -12   6        134.94        163.90        19.50 o                         
   8 -12   6        823.55        850.55        29.94 o                         
   9 -12   6         45.33         22.42        11.03 o                         
  10 -12   6          0.29         17.20        11.66 o                         
  -9 -11   6        201.59        242.81        40.69 o                         
  -8 -11   6         43.06        -11.66        11.66 o                         
  -7 -11   6         80.30         77.64         9.52 o                         
  -6 -11   6        252.67        264.41        20.01 o                         
  -5 -11   6         45.62         49.84         7.30 o                         
  -4 -11   6         38.49         36.69        11.33 o                         
  -3 -11   6       1222.00       1193.61        38.52 o                         
  -2 -11   6        793.65        740.76        17.07 o                         
  -1 -11   6        520.98        447.81        12.51 o                         
   0 -11   6       4896.33       5157.92        87.23 o                         
   1 -11   6        728.31        650.63        21.31 o                         
   2 -11   6        200.51        189.62        10.03 o                         
   3 -11   6        677.24        687.44        14.44 o                         
   4 -11   6       1184.28       1172.04        24.61 o                         
   5 -11   6         32.84         24.37        10.74 o                         
   6 -11   6        129.68         94.05        13.51 o                         
   7 -11   6         21.05         15.89         4.69 o                         
   8 -11   6        372.94        340.54        23.92 o                         
   9 -11   6         79.12         97.87        52.64 o                         
  10 -11   6          3.30          1.18         7.48 o                         
  -9 -10   6          1.98         -9.61        11.98 o                         
  -8 -10   6         73.19         95.53        26.45 o                         
  -7 -10   6        190.29        181.93        10.08 o                         
  -6 -10   6        396.82        337.83        22.48 o                         
  -5 -10   6       2007.28       1941.78        34.23 o                         
  -4 -10   6         39.03         31.44         5.07 o                         
  -3 -10   6        508.59        540.57        11.93 o                         
  -2 -10   6       1233.41       1175.04        26.51 o                         
  -1 -10   6         12.89          2.47         9.98 o                         
   0 -10   6         45.81         61.21        10.48 o                         
   1 -10   6        430.51        400.37        20.24 o                         
   2 -10   6         93.18         93.06         7.12 o                         
   3 -10   6        128.62        127.13         9.12 o                         
   4 -10   6        317.79        281.73        11.34 o                         
   5 -10   6        108.71         99.84         8.73 o                         
   6 -10   6        102.94         86.84        15.90 o                         
   7 -10   6         58.36         65.61        16.70 o                         
   8 -10   6        147.29        116.20         9.53 o                         
   9 -10   6        231.78        224.99        17.19 o                         
  10 -10   6         13.28         -4.83        14.43 o                         
  11 -10   6          2.04         21.23        11.51 o                         
 -10  -9   6          9.81         -7.92         7.92 o                         
  -9  -9   6         32.68         23.18        14.76 o                         
  -8  -9   6          7.74         39.40        10.45 o                         
  -7  -9   6         51.27         72.14        16.71 o                         
  -6  -9   6          0.76         -2.76         8.45 o                         
  -5  -9   6       1111.37       1140.97        33.85 o                         
  -4  -9   6        124.26        114.09        12.64 o                         
  -3  -9   6         18.13         39.01         4.44 o                         
  -2  -9   6       1548.65       1551.65        23.92 o                         
  -1  -9   6         56.41         68.49         4.65 o                         
   0  -9   6          2.00         23.95         5.61 o                         
   1  -9   6         66.94         67.10        11.06 o                         
   2  -9   6         86.82         58.56         9.74 o                         
   3  -9   6       1577.48       1679.23        64.81 o                         
   4  -9   6       2124.67       2030.22        54.43 o                         
   5  -9   6         23.39         51.31        14.24 o                         
   6  -9   6        323.34        317.17        18.46 o                         
   7  -9   6         22.35         15.80        11.19 o                         
   8  -9   6        306.11        276.41        25.43 o                         
   9  -9   6        327.64        296.41        42.72 o                         
  10  -9   6         25.76        -10.10        36.07 o                         
  11  -9   6         63.50          7.80        17.55 o                         
 -10  -8   6         12.86         11.39        27.19 o                         
  -9  -8   6        248.28        207.65        13.79 o                         
  -8  -8   6        155.55        167.62        10.67 o                         
  -7  -8   6         61.26         64.04         9.69 o                         
  -6  -8   6          2.93         21.95        10.75 o                         
  -5  -8   6       1225.83       1121.19        25.24 o                         
  -4  -8   6         13.74         13.09         5.57 o                         
  -3  -8   6        758.46        748.78        25.99 o                         
  -2  -8   6         12.20          5.53         6.69 o                         
  -1  -8   6        485.26        534.40        18.53 o                         
   0  -8   6         76.39         61.90         5.07 o                         
   1  -8   6         92.71         84.52        11.30 o                         
   2  -8   6       2127.87       2106.17        44.67 o                         
   3  -8   6         65.44         92.87        10.91 o                         
   4  -8   6        700.36        647.31        25.15 o                         
   5  -8   6         81.69        110.69         6.71 o                         
   6  -8   6         46.52         90.52        11.53 o                         
   7  -8   6        142.82        151.96        16.26 o                         
   8  -8   6        667.98        567.98        20.73 o                         
   9  -8   6          7.21         23.63        15.57 o                         
  10  -8   6         12.05         25.95         9.51 o                         
  11  -8   6         61.83         55.04        16.57 o                         
 -11  -7   6         70.58         18.41        58.49 o                         
 -10  -7   6        100.93        161.48        20.76 o                         
  -9  -7   6          2.55         24.98        10.77 o                         
  -8  -7   6         10.67         24.49         8.72 o                         
  -7  -7   6         21.24         11.01        10.40 o                         
  -6  -7   6         82.74         95.84        10.07 o                         
  -5  -7   6         85.99         66.41         4.61 o                         
  -4  -7   6        402.31        389.89        21.83 o                         
  -3  -7   6         17.42         16.20         5.64 o                         
  -2  -7   6         45.86         32.04         6.08 o                         
  -1  -7   6        357.68        351.92        14.19 o                         
   0  -7   6        124.32        120.79        17.06 o                         
   1  -7   6        299.52        356.54        16.89 o                         
   2  -7   6       1984.65       1933.56        61.37 o                         
   3  -7   6        876.22        931.98        35.93 o                         
   4  -7   6         90.06         95.70         7.86 o                         
   5  -7   6          0.00         -4.09         4.09 o                         
   6  -7   6         38.94         30.78         5.16 o                         
   7  -7   6         20.09         35.33         7.06 o                         
   8  -7   6          0.00          4.10         4.94 o                         
   9  -7   6          0.01         -2.33         8.03 o                         
  10  -7   6        133.48        104.36        13.11 o                         
  11  -7   6          5.89         12.09        12.98 o                         
 -11  -6   6         75.63         39.11        29.24 o                         
 -10  -6   6        291.11        321.85        26.62 o                         
  -9  -6   6          0.64         -3.52         9.10 o                         
  -8  -6   6        403.67        446.62        30.98 o                         
  -7  -6   6          0.36         -4.08         4.08 o                         
  -6  -6   6         92.06        120.17        10.99 o                         
  -5  -6   6          3.82          6.83         5.02 o                         
  -4  -6   6       1857.20       1914.77        39.47 o                         
  -3  -6   6        177.08        154.50        11.40 o                         
  -2  -6   6         54.98         40.37        11.18 o                         
  -1  -6   6          0.99         14.23         6.74 o                         
   0  -6   6        451.54        500.87        26.13 o                         
   1  -6   6          1.78         14.37        10.97 o                         
   2  -6   6          4.80          3.44         7.13 o                         
   3  -6   6        586.17        693.54        14.88 o                         
   4  -6   6         14.10         17.14         5.14 o                         
   5  -6   6       2104.71       2186.54        48.82 o                         
   6  -6   6         32.54         26.29         6.44 o                         
   7  -6   6         34.25         43.37         9.01 o                         
   8  -6   6         75.93         57.34        14.26 o                         
   9  -6   6         60.87         55.49        10.46 o                         
  10  -6   6          0.01         24.72        22.21 o                         
  11  -6   6         24.15         43.70        11.66 o                         
 -11  -5   6        108.86         18.52        12.02 o                         
 -10  -5   6        163.30        149.06        17.25 o                         
  -9  -5   6        693.70        589.63        18.20 o                         
  -8  -5   6         42.02         41.87         9.29 o                         
  -7  -5   6        580.70        570.11        14.31 o                         
  -6  -5   6        243.09        259.93        13.88 o                         
  -5  -5   6         52.04         76.51         8.47 o                         
  -4  -5   6       1664.37       1636.54        33.13 o                         
  -3  -5   6         12.80         -1.07         5.05 o                         
  -2  -5   6       1472.28       1690.23        40.57 o                         
  -1  -5   6       4765.28       4924.53        96.78 o                         
   0  -5   6        340.26        325.06        19.55 o                         
   1  -5   6        234.05        204.46        13.48 o                         
   2  -5   6        121.65        161.85         9.55 o                         
   3  -5   6        436.96        430.81        18.02 o                         
   4  -5   6        177.36        167.77        11.15 o                         
   5  -5   6         92.98         82.96         9.23 o                         
   6  -5   6        460.78        527.91        17.25 o                         
   7  -5   6       1775.37       1778.30        35.03 o                         
   8  -5   6       1269.81       1222.83        25.95 o                         
   9  -5   6        130.89        116.17        12.93 o                         
  10  -5   6        103.93         91.79        42.31 o                         
  11  -5   6         21.63         74.09        21.45 o                         
  12  -5   6        228.76        278.80        33.14 o                         
 -11  -4   6          0.35         13.37        14.04 o                         
 -10  -4   6        514.73        453.56        19.83 o                         
  -9  -4   6        140.11        159.25        14.37 o                         
  -8  -4   6         99.66        115.89         8.99 o                         
  -7  -4   6        663.54        661.33        23.97 o                         
  -6  -4   6          5.17          9.07         8.44 o                         
  -5  -4   6        772.97        800.17        25.47 o                         
  -4  -4   6         77.65         60.18         8.91 o                         
  -3  -4   6        940.50        820.99        25.12 o                         
  -2  -4   6       1684.22       1698.07        31.61 o                         
  -1  -4   6        247.61        203.15         7.00 o                         
   0  -4   6       5143.36       5575.95        91.05 o                         
   1  -4   6       2456.65       2361.23        36.09 o                         
   2  -4   6       1147.48       1087.63        20.97 o                         
   3  -4   6        123.59        130.10        14.60 o                         
   4  -4   6         72.08         83.59         8.97 o                         
   5  -4   6        314.85        367.28        13.43 o                         
   6  -4   6       1109.74       1188.34        18.07 o                         
   7  -4   6       1403.56       1344.85        23.29 o                         
   8  -4   6        688.27        653.91        25.17 o                         
   9  -4   6         12.31         26.30         9.15 o                         
  10  -4   6         14.88         56.84         7.79 o                         
  11  -4   6          8.47         24.05        15.86 o                         
  12  -4   6          3.50          5.36        38.02 o                         
 -12  -3   6        108.23        163.35        90.66 o                         
 -11  -3   6        245.56        187.07        81.89 o                         
 -10  -3   6         23.56         46.41        14.62 o                         
  -9  -3   6          8.82         30.28         9.16 o                         
  -8  -3   6         70.97         80.13         9.62 o                         
  -7  -3   6        581.11        528.83        28.63 o                         
  -6  -3   6        586.38        588.58        22.18 o                         
  -5  -3   6         44.78         52.61         8.47 o                         
  -4  -3   6        218.62        239.40         8.34 o                         
  -3  -3   6       1221.72       1259.93        25.28 o                         
  -2  -3   6       1334.73       1142.16        18.20 o                         
  -1  -3   6        577.95        599.58        13.22 o                         
   0  -3   6       2506.89       2387.45        35.61 o                         
   1  -3   6       4782.17       4824.28        80.02 o                         
   2  -3   6        395.18        443.07        16.20 o                         
   3  -3   6       1347.90       1591.69        38.93 o                         
   4  -3   6         40.28         45.01         7.13 o                         
   5  -3   6        115.34        135.34        12.44 o                         
   6  -3   6          5.07         70.28         9.37 o                         
   7  -3   6        354.15        382.38        11.64 o                         
   8  -3   6       1907.44       1932.46        58.40 o                         
   9  -3   6         43.39         48.77         7.05 o                         
  10  -3   6          0.79         -9.29        11.84 o                         
  11  -3   6        339.58        517.03        31.35 o                         
  12  -3   6        294.12        343.24        28.95 o                         
 -12  -2   6        242.90        324.70        58.49 o                         
 -11  -2   6         88.93         79.94        19.50 o                         
 -10  -2   6        551.95        612.47        96.51 o                         
  -9  -2   6        134.42        126.02         9.82 o                         
  -8  -2   6         94.55         72.00         6.37 o                         
  -7  -2   6          0.05          1.43         5.83 o                         
  -6  -2   6         15.60         26.73         3.96 o                         
  -5  -2   6          8.92         24.90         8.16 o                         
  -4  -2   6       1895.52       1810.25        48.37 o                         
  -3  -2   6        436.06        314.43        12.31 o                         
  -2  -2   6       1451.07       1402.04        30.26 o                         
  -1  -2   6         10.64          1.53         7.95 o                         
   0  -2   6       1317.61       1429.30        56.12 o                         
   1  -2   6       2728.65       2950.48        60.60 o                         
   2  -2   6        479.11        523.39        28.19 o                         
   3  -2   6        755.08        827.28        29.67 o                         
   4  -2   6         11.87         13.91         6.85 o                         
   5  -2   6        536.73        572.08        19.94 o                         
   6  -2   6       1731.37       1685.68        30.13 o                         
   7  -2   6        363.10        298.05         9.33 o                         
   8  -2   6          9.93         11.61        10.13 o                         
   9  -2   6         15.41         24.96         5.43 o                         
  10  -2   6         48.45         36.16         9.44 o                         
  11  -2   6          4.52         -3.90        40.94 o                         
 -12  -1   6         45.99         25.35        13.54 o                         
 -11  -1   6         65.59        111.88        33.14 o                         
 -10  -1   6          1.14         14.47         8.30 o                         
  -9  -1   6        229.54        189.40        11.58 o                         
  -8  -1   6       1059.56       1030.90        26.23 o                         
  -7  -1   6          5.11         11.97         8.85 o                         
  -6  -1   6       2484.18       2466.94        37.69 o                         
  -5  -1   6         74.50         59.03         7.45 o                         
  -4  -1   6       2582.89       2687.07        72.12 o                         
  -3  -1   6       6353.17       6130.44       155.82 o                         
  -2  -1   6         85.55         86.48         8.72 o                         
  -1  -1   6        302.55        344.47        13.81 o                         
   0  -1   6        823.83        825.78        43.78 o                         
   1  -1   6        420.70        359.71        14.97 o                         
   2  -1   6          3.82        -11.21        11.21 o                         
   3  -1   6       1932.43       1836.57        33.54 o                         
   4  -1   6       1061.38       1141.28        32.96 o                         
   5  -1   6          1.50          1.70         7.86 o                         
   6  -1   6        597.54        584.66        18.45 o                         
   7  -1   6        105.73        107.77         6.16 o                         
   8  -1   6        843.84        836.34        15.31 o                         
   9  -1   6          0.99         11.30         5.84 o                         
  10  -1   6         14.04         39.22        23.64 o                         
  11  -1   6         31.48         -5.85        40.94 o                         
 -12   0   6        136.90        174.31        76.04 o                         
 -11   0   6        107.33         98.47        22.29 o                         
 -10   0   6        348.37        418.04        20.62 o                         
  -9   0   6        268.39        325.96        10.98 o                         
  -8   0   6        132.63        102.97         6.69 o                         
  -7   0   6       1122.58       1019.27        17.29 o                         
  -6   0   6        687.81        758.05        22.36 o                         
  -5   0   6       1099.52       1153.54        21.11 o                         
  -4   0   6         49.17         83.94        12.96 o                         
  -3   0   6       1353.01       1408.87        36.29 o                         
  -2   0   6       2710.41       2634.10        80.38 o                         
  -1   0   6        464.12        467.50        10.87 o                         
   0   0   6        260.59        245.20        17.20 o                         
   1   0   6        405.10        492.06        19.91 o                         
   2   0   6        143.97        110.83        11.05 o                         
   3   0   6        889.29        904.20        39.88 o                         
   4   0   6         48.18         53.95         7.10 o                         
   5   0   6        126.64         84.44         5.20 o                         
   6   0   6        933.13       1031.84        35.79 o                         
   7   0   6         95.64         76.71         9.40 o                         
   8   0   6        192.84        214.81        20.17 o                         
   9   0   6        152.54        179.82        12.06 o                         
  10   0   6         90.29         95.79        16.60 o                         
  11   0   6          9.21         15.52        23.91 o                         
 -12   1   6         14.36         52.06        48.74 o                         
 -11   1   6        168.27        187.42        35.44 o                         
 -10   1   6         97.59         87.67        15.78 o                         
  -9   1   6        168.57        176.28         8.09 o                         
  -8   1   6       1038.33        991.89        27.54 o                         
  -7   1   6         98.98        127.46         9.86 o                         
  -6   1   6        411.73        439.51        11.21 o                         
  -5   1   6       1238.69       1215.91        37.17 o                         
  -4   1   6        884.34        995.90        33.48 o                         
  -3   1   6          8.64         -1.78         6.98 o                         
  -2   1   6       1494.93       1406.02        55.95 o                         
  -1   1   6       3609.95       3609.40        62.52 o                         
   0   1   6        738.19        695.83        39.56 o                         
   1   1   6        542.84        570.54        24.70 o                         
   2   1   6        871.81        924.93        32.87 o                         
   3   1   6        473.30        350.81        17.05 o                         
   4   1   6        215.39        200.33        10.83 o                         
   5   1   6       2275.62       2336.33        55.71 o                         
   6   1   6        508.24        431.24        14.49 o                         
   7   1   6         40.79         41.65        11.58 o                         
   8   1   6       1182.38       1284.44        28.90 o                         
   9   1   6          8.34         35.26        18.34 o                         
  10   1   6          6.66         23.06        14.63 o                         
  11   1   6        148.27        178.47        43.90 o                         
 -12   2   6         12.34         26.19        15.42 o                         
 -11   2   6        344.38        370.96        46.08 o                         
 -10   2   6          5.10         13.39        18.90 o                         
  -9   2   6         93.12         75.95         8.66 o                         
  -8   2   6        163.17        177.86        18.45 o                         
  -7   2   6         19.53         31.71         4.96 o                         
  -6   2   6         24.75         22.04         7.27 o                         
  -5   2   6        531.52        591.04        18.78 o                         
  -4   2   6        108.22        103.04         8.05 o                         
  -3   2   6        519.83        469.71        20.18 o                         
  -2   2   6        318.66        441.45        33.84 o                         
  -1   2   6        855.44        846.29        36.25 o                         
   0   2   6       2672.95       2792.89        64.83 o                         
   1   2   6       6036.81       6174.36       119.53 o                         
   2   2   6        174.38        208.20        16.31 o                         
   3   2   6          2.91         15.16        13.68 o                         
   4   2   6        720.74        706.65        28.66 o                         
   5   2   6        129.46        115.16        12.12 o                         
   6   2   6          5.05         18.00         8.34 o                         
   7   2   6        136.67         95.99         8.83 o                         
   8   2   6        169.55        154.01        12.65 o                         
   9   2   6        246.88        273.91        14.01 o                         
  10   2   6         39.53         46.37        16.48 o                         
  11   2   6        255.56        323.19        23.86 o                         
 -12   3   6        447.14        419.72        56.19 o                         
 -11   3   6          0.22         48.93        46.00 o                         
 -10   3   6          4.20         11.52         8.72 o                         
  -9   3   6        285.21        249.57        10.22 o                         
  -8   3   6        178.84        156.26        14.76 o                         
  -7   3   6          5.76         17.74         6.98 o                         
  -6   3   6       1026.80        941.43        36.04 o                         
  -5   3   6          0.01         19.47         7.99 o                         
  -4   3   6         17.06         37.74        11.57 o                         
  -3   3   6        128.89        138.36        14.03 o                         
  -2   3   6       1219.56       1054.47        26.16 o                         
  -1   3   6        146.74        197.77        28.94 o                         
   0   3   6        663.94        722.25        16.00 o                         
   1   3   6        984.53        945.35        55.51 o                         
   2   3   6          3.07         11.01        11.06 o                         
   3   3   6        206.46        267.62        11.50 o                         
   4   3   6       1363.86       1487.54        46.17 o                         
   5   3   6        198.79        189.79        14.89 o                         
   6   3   6       2344.55       2398.44        66.70 o                         
   7   3   6        178.05        173.38        19.51 o                         
   8   3   6        837.57        855.74        39.56 o                         
   9   3   6          0.01         -8.98        13.15 o                         
  10   3   6        115.56         87.53        16.13 o                         
  11   3   6         22.52        102.81        46.79 o                         
 -12   4   6         79.12         64.94        15.02 o                         
 -11   4   6         28.91          9.69        10.23 o                         
 -10   4   6        132.42        130.68        10.03 o                         
  -9   4   6        200.90        199.46        12.68 o                         
  -8   4   6        257.78        212.77        11.12 o                         
  -7   4   6        284.47        276.93        19.52 o                         
  -6   4   6        483.67        512.89        24.97 o                         
  -5   4   6         16.21         42.72         8.72 o                         
  -4   4   6        959.04        999.09        30.30 o                         
  -3   4   6         31.73         43.96        11.77 o                         
  -2   4   6         99.20        174.67        23.28 o                         
  -1   4   6        842.56        901.81        49.81 o                         
   0   4   6        507.20        598.10        65.29 o                         
   1   4   6       8633.58       9407.25       149.13 o                         
   2   4   6        497.86        484.66        29.21 o                         
   3   4   6         67.30         67.45         7.66 o                         
   4   4   6         13.56         13.41         9.88 o                         
   5   4   6         15.02         18.95         8.99 o                         
   6   4   6        317.86        240.12        15.63 o                         
   7   4   6       1177.41       1076.24        46.79 o                         
   8   4   6        188.23        205.98        36.11 o                         
   9   4   6         93.45        122.71        14.19 o                         
  10   4   6          4.23         10.34        20.47 o                         
 -12   5   6        258.86        326.51        48.01 o                         
 -11   5   6          3.64         -7.23         7.23 o                         
 -10   5   6         22.53         17.88        10.97 o                         
  -9   5   6          1.49         10.05         7.31 o                         
  -8   5   6         14.31         20.65         7.00 o                         
  -7   5   6       1356.44       1364.58        43.31 o                         
  -6   5   6        334.71        345.12        20.08 o                         
  -5   5   6        978.85       1055.67        32.81 o                         
  -4   5   6       1421.14       1452.26        52.55 o                         
  -3   5   6         37.06         34.19         7.86 o                         
  -2   5   6          6.35          6.92        24.79 o                         
  -1   5   6       2959.29       3154.63        95.96 o                         
   0   5   6        540.81        643.88        64.87 o                         
   1   5   6       4107.34       4338.56        73.94 o                         
   2   5   6        284.20        373.78        23.17 o                         
   3   5   6        905.66        907.05        26.35 o                         
   4   5   6          8.13          3.88         6.05 o                         
   5   5   6         86.30         91.58        11.92 o                         
   6   5   6         42.31         50.93         8.06 o                         
   7   5   6          0.33          8.72        13.24 o                         
   8   5   6        224.43        214.99        35.74 o                         
   9   5   6        110.91        160.54        15.93 o                         
  10   5   6          2.35        -16.07        17.11 o                         
 -12   6   6         33.05         52.79        14.74 o                         
 -11   6   6          0.62         -6.70         6.70 o                         
 -10   6   6        174.46        190.94        10.02 o                         
  -9   6   6       1053.33       1104.07        58.55 o                         
  -8   6   6        302.36        303.34        19.72 o                         
  -7   6   6         39.97         34.38         7.55 o                         
  -6   6   6          0.01          6.24         8.32 o                         
  -5   6   6        164.39        199.82         7.23 o                         
  -4   6   6       1191.12       1186.75        24.55 o                         
  -3   6   6        124.33        178.66        11.38 o                         
  -2   6   6       1537.76       1680.74        39.92 o                         
  -1   6   6       2639.51       2616.28        61.35 o                         
   0   6   6       1881.27       2059.06        45.85 o                         
   1   6   6       3497.56       3460.46       132.26 o                         
   2   6   6        397.67        414.47        19.09 o                         
   3   6   6         83.69        110.25         7.86 o                         
   4   6   6          7.21          6.92         7.46 o                         
   5   6   6        398.12        296.01        26.74 o                         
   6   6   6        344.75        306.19        19.14 o                         
   7   6   6          6.34         30.22        14.91 o                         
   8   6   6        271.58        190.75        15.66 o                         
   9   6   6        458.46        404.05        39.63 o                         
  10   6   6          8.71        -13.04        13.04 o                         
 -12   7   6          6.29         27.36        52.64 o                         
 -11   7   6        191.75        215.76        31.86 o                         
 -10   7   6         34.96         67.41        19.95 o                         
  -9   7   6        241.86        234.25        22.60 o                         
  -8   7   6        275.92        342.07        28.76 o                         
  -7   7   6         66.13         51.17         6.76 o                         
  -6   7   6         71.12         50.96        14.12 o                         
  -5   7   6         65.55         62.16        14.57 o                         
  -4   7   6          0.13         10.41         6.63 o                         
  -3   7   6         44.14         14.57        12.00 o                         
  -2   7   6       1642.96       1680.70        94.52 o                         
  -1   7   6         56.25         63.07        26.93 o                         
   0   7   6       1644.33       1697.09        65.57 o                         
   1   7   6         99.98         70.98        24.99 o                         
   2   7   6        393.82        384.68        41.65 o                         
   3   7   6         44.72         32.22         7.55 o                         
   4   7   6        224.83        275.75        28.61 o                         
   5   7   6        158.45        143.54        15.00 o                         
   6   7   6         28.26         24.43        12.19 o                         
   7   7   6         13.25         46.99        14.13 o                         
   8   7   6         43.59         34.75        15.71 o                         
 -11   8   6        102.69        134.89        16.92 o                         
 -10   8   6        259.20        326.85        52.64 o                         
  -9   8   6        158.21        189.77        29.72 o                         
  -8   8   6          2.32         10.72        14.48 o                         
  -7   8   6        346.63        322.35        11.00 o                         
  -6   8   6        224.00        230.30        19.76 o                         
  -5   8   6        176.96        173.18        12.64 o                         
  -4   8   6          2.62          1.67         4.26 o                         
  -3   8   6        130.51        160.04        11.19 o                         
  -2   8   6          3.01          8.40        25.13 o                         
  -1   8   6        166.27        188.37        33.77 o                         
   0   8   6        484.32        578.22        27.58 o                         
   1   8   6         74.69         64.65        28.11 o                         
   2   8   6        267.30        250.14        15.98 o                         
   3   8   6        691.42        671.30        37.84 o                         
   4   8   6         30.42         12.32         6.70 o                         
   5   8   6         71.72         47.25        28.71 o                         
   6   8   6         11.45         -0.32        10.17 o                         
   7   8   6          0.45          4.27        16.04 o                         
   8   8   6         56.85         26.51        34.74 o                         
   9   8   6          8.51         40.39        39.85 o                         
 -11   9   6         33.58         50.60        36.07 o                         
  -9   9   6        119.91        106.47        10.39 o                         
  -8   9   6       1056.19       1075.93        49.81 o                         
  -7   9   6         26.00         43.28        14.01 o                         
  -6   9   6         17.91         13.69         6.54 o                         
  -5   9   6         93.98         72.64         7.49 o                         
  -4   9   6         96.54         76.50        13.08 o                         
  -3   9   6        766.28        682.80        34.55 o                         
  -2   9   6         10.77         20.84        11.81 o                         
  -1   9   6         62.27         69.39        15.26 o                         
   0   9   6          7.86        145.30        56.54 o                         
   1   9   6        101.21        101.40         8.58 o                         
   2   9   6        339.34        404.85        53.19 o                         
   3   9   6        648.93        661.59        44.32 o                         
   4   9   6        366.13        340.78        24.02 o                         
   5   9   6         19.37         45.26        18.01 o                         
   6   9   6          3.31         -3.14         8.21 o                         
   7   9   6        153.17        196.48        30.95 o                         
   8   9   6        149.69        130.30        33.01 o                         
 -11  10   6         91.84         58.03        27.30 o                         
 -10  10   6         33.74         62.09        11.51 o                         
  -9  10   6        205.52        232.10        17.94 o                         
  -8  10   6        293.42        274.06        14.91 o                         
  -7  10   6        158.03        161.18        13.37 o                         
  -6  10   6         93.42         84.54        14.64 o                         
  -5  10   6         39.30         40.48         7.92 o                         
  -4  10   6        496.23        463.53        21.00 o                         
  -3  10   6        131.75        103.43        20.29 o                         
  -2  10   6         23.17         16.91         8.12 o                         
  -1  10   6         10.85         45.69       106.26 o                         
   0  10   6          0.08         51.38        53.01 o                         
   1  10   6        389.53        387.91        42.21 o                         
   2  10   6         62.78         86.60        20.78 o                         
   3  10   6         25.00         29.18        20.54 o                         
   4  10   6        173.32        154.44        16.60 o                         
   5  10   6         36.89         70.65        22.65 o                         
   6  10   6         42.28         26.69        21.00 o                         
   7  10   6        138.04         39.67        15.45 o                         
 -10  11   6         23.07         25.13        13.65 o                         
  -9  11   6        192.84        217.42        13.91 o                         
  -8  11   6         11.39          8.50        17.45 o                         
  -7  11   6         38.07         37.56        16.47 o                         
  -6  11   6        205.82        145.05        16.65 o                         
  -5  11   6         88.35         71.34        18.75 o                         
  -4  11   6         16.18         18.31        18.40 o                         
  -3  11   6         85.80         73.19        12.12 o                         
  -2  11   6         72.40         39.49        22.86 o                         
  -1  11   6         92.49        108.59        61.41 o                         
   0  11   6         35.84         33.86        11.66 o                         
   1  11   6        111.88        184.12        53.62 o                         
   2  11   6         70.89         49.37        17.27 o                         
   3  11   6          0.67         28.90        10.97 o                         
   4  11   6         65.64         36.07        19.01 o                         
   5  11   6         45.12         -9.60         9.60 o                         
   6  11   6         12.33          3.92        21.11 o                         
   7  11   6          0.41         16.72        26.92 o                         
  -9  12   6        200.53        236.15        26.32 o                         
  -8  12   6         24.35         21.82         9.18 o                         
  -7  12   6          0.02         13.74        13.79 o                         
  -6  12   6        552.24        597.84        26.78 o                         
  -5  12   6          4.36         -0.18        14.30 o                         
  -4  12   6       1917.40       1887.58        42.43 o                         
  -3  12   6         82.64         46.44         6.09 o                         
  -2  12   6         76.47        101.31        18.82 o                         
  -1  12   6         80.99        107.38        17.50 o                         
   0  12   6        159.94        262.61        27.25 o                         
   1  12   6         13.40          6.89         8.19 o                         
   2  12   6        247.12        299.66        42.14 o                         
   3  12   6         42.56         43.04        10.68 o                         
   4  12   6         79.67        125.39        15.30 o                         
   5  12   6          5.76         27.44        22.55 o                         
   6  12   6         56.86         71.63        17.86 o                         
  -9  13   6        198.73        264.12        37.04 o                         
  -8  13   6         11.97        -11.70        11.70 o                         
  -7  13   6          5.69          9.57        12.66 o                         
  -6  13   6        264.17        214.73        13.51 o                         
  -5  13   6        261.24        277.65        39.68 o                         
  -4  13   6          1.25         -3.45        23.33 o                         
  -3  13   6        449.65        405.77        21.22 o                         
  -2  13   6         15.69          6.81        19.14 o                         
  -1  13   6         33.67          4.44        16.60 o                         
   0  13   6          1.26         12.60        18.31 o                         
   1  13   6        123.87        134.54        33.21 o                         
   2  13   6         50.80        103.64        24.01 o                         
   3  13   6         98.99        107.26        22.80 o                         
   4  13   6         60.29         57.55        18.02 o                         
   5  13   6         37.88         19.87        11.86 o                         
  -8  14   6         99.19         17.55        15.60 o                         
  -7  14   6        246.86        225.62        21.95 o                         
  -6  14   6         11.02         13.12         8.29 o                         
  -5  14   6         17.29         24.49         9.29 o                         
  -4  14   6          0.47         16.10        37.04 o                         
  -3  14   6          2.48         21.23        15.48 o                         
  -2  14   6        116.68        138.84        21.67 o                         
  -1  14   6          5.03         24.59        20.61 o                         
   0  14   6          0.61         -6.43         6.43 o                         
   1  14   6          1.60          2.87        11.26 o                         
   2  14   6         45.84         38.45        14.35 o                         
   3  14   6          0.43          6.54         9.31 o                         
   4  14   6         18.32         14.63        21.39 o                         
  -7  15   6         31.69         41.50        15.60 o                         
  -6  15   6         78.18         60.10        21.29 o                         
  -5  15   6         74.81        131.10        50.44 o                         
  -4  15   6         64.14         89.68        15.60 o                         
  -3  15   6         50.93         61.84        13.00 o                         
  -2  15   6         24.49         57.64        10.82 o                         
  -1  15   6          6.34        -10.72        10.72 o                         
   0  15   6        302.04        323.00        35.23 o                         
   1  15   6         68.31        104.97        13.05 o                         
   2  15   6         12.25        -12.34        12.34 o                         
   3  15   6          4.68        -29.24        29.24 o                         
  -5  16   6          0.01          4.01         7.69 o                         
  -4  16   6          5.81         38.34        16.37 o                         
  -3  16   6          9.24        110.83        23.80 o                         
  -2  16   6        124.03        140.80        26.29 o                         
  -1  16   6          4.23        -14.30        24.20 o                         
   0  16   6         30.33         46.02        13.64 o                         
   1  16   6          2.25         -9.75        33.14 o                         
  -1 -18   7         19.37         25.46        12.43 o                         
   0 -18   7         49.89         25.74        17.55 o                         
   1 -18   7         20.45        -15.39        23.40 o                         
   2 -18   7        134.44        127.05        23.40 o                         
   3 -18   7          7.05         10.45        17.17 o                         
   4 -18   7         30.45         40.17        34.28 o                         
  -3 -17   7         18.34         56.06        17.45 o                         
  -2 -17   7          0.38         -8.41         8.41 o                         
  -1 -17   7         11.22         16.67        29.20 o                         
   0 -17   7          7.34         35.19        22.54 o                         
   1 -17   7         30.58         40.50        30.43 o                         
   2 -17   7         30.10         20.18        22.42 o                         
   3 -17   7          4.34        -13.65        13.65 o                         
   4 -17   7          0.11         13.27        29.32 o                         
   5 -17   7          4.01         44.47        24.27 o                         
   6 -17   7        235.17        321.81        50.58 o                         
  -5 -16   7          1.91         -5.07        15.60 o                         
  -4 -16   7         11.33          9.53         9.85 o                         
  -3 -16   7          3.92          5.02        18.90 o                         
  -2 -16   7         19.62         17.78        20.33 o                         
  -1 -16   7         19.78         10.65         5.63 o                         
   0 -16   7        107.88        205.79        55.86 o                         
   1 -16   7        474.64        418.34        36.96 o                         
   2 -16   7        156.01        215.87        43.99 o                         
   3 -16   7          7.97         16.77        25.09 o                         
   4 -16   7          0.00        102.80        42.89 o                         
   5 -16   7          3.83         51.99        21.90 o                         
   6 -16   7         39.47         66.16        29.84 o                         
   7 -16   7          1.35         27.84        23.77 o                         
  -6 -15   7         40.20         13.93        11.82 o                         
  -5 -15   7         12.38         -1.71        11.82 o                         
  -4 -15   7         12.09         29.68        19.42 o                         
  -3 -15   7        343.66        398.25        48.13 o                         
  -2 -15   7         16.32         15.27        15.20 o                         
  -1 -15   7          1.20          8.93         7.56 o                         
   0 -15   7        146.12         97.01        21.95 o                         
   1 -15   7         62.61         79.87        19.75 o                         
   2 -15   7        119.86        154.54        12.74 o                         
   3 -15   7        107.80         73.89        14.66 o                         
   4 -15   7          6.77         -0.20        16.59 o                         
   5 -15   7        143.15        153.12        14.55 o                         
   6 -15   7        136.00        184.96        24.88 o                         
   7 -15   7          1.46          8.63        14.62 o                         
   8 -15   7         20.16         14.56        46.79 o                         
  -7 -14   7         10.78         -3.06        13.01 o                         
  -6 -14   7         19.03         13.95        13.71 o                         
  -5 -14   7         50.58         59.26        16.32 o                         
  -4 -14   7         41.95         43.31        17.17 o                         
  -3 -14   7         27.41         60.65        20.54 o                         
  -2 -14   7         20.48         36.72        16.80 o                         
  -1 -14   7        765.35        784.55        25.58 o                         
   0 -14   7          0.73         -1.64         4.93 o                         
   1 -14   7         42.73         48.42        14.07 o                         
   2 -14   7        178.49        204.73        37.22 o                         
   3 -14   7        136.94        104.98        10.30 o                         
   4 -14   7         28.17         34.71        14.07 o                         
   5 -14   7         44.62          7.10        19.70 o                         
   6 -14   7          5.60         25.72        17.55 o                         
   7 -14   7          2.86         39.52        12.28 o                         
   8 -14   7         81.10         63.55        11.66 o                         
   9 -14   7         25.25         80.59        53.62 o                         
  -7 -13   7          6.83         -4.39        29.07 o                         
  -6 -13   7         24.78         31.58        11.32 o                         
  -5 -13   7          6.30          5.03        21.41 o                         
  -4 -13   7         75.34         10.19        11.10 o                         
  -3 -13   7        134.20        133.81        17.08 o                         
  -2 -13   7          7.21         10.67         5.10 o                         
  -1 -13   7          5.58          0.21        13.79 o                         
   0 -13   7        101.22         83.64        11.68 o                         
   1 -13   7         35.81         17.79        10.16 o                         
   2 -13   7          5.62          0.79         3.16 o                         
   3 -13   7        156.62        143.06        16.25 o                         
   4 -13   7        277.23        273.87        16.60 o                         
   5 -13   7       1022.76       1002.88        44.38 o                         
   6 -13   7         74.95         96.12        11.54 o                         
   7 -13   7        326.23        285.21        21.73 o                         
   8 -13   7          1.32          9.75        11.03 o                         
   9 -13   7          1.29          1.30        14.62 o                         
  -8 -12   7         52.58         95.81        23.37 o                         
  -7 -12   7          0.06          2.29        30.39 o                         
  -6 -12   7        140.54        191.34        23.36 o                         
  -5 -12   7         74.13         92.54        20.17 o                         
  -4 -12   7        170.10        181.70        10.82 o                         
  -3 -12   7          5.49          8.84         6.68 o                         
  -2 -12   7        100.10         66.20        11.33 o                         
  -1 -12   7       1710.98       1632.40        52.54 o                         
   0 -12   7        442.25        454.46        20.69 o                         
   1 -12   7        190.15        158.53        16.32 o                         
   2 -12   7         95.56         81.97         6.44 o                         
   3 -12   7         58.06         57.05         9.86 o                         
   4 -12   7        623.08        692.07        18.87 o                         
   5 -12   7         15.29         30.46         5.05 o                         
   6 -12   7        165.56        115.81        11.00 o                         
   7 -12   7          2.61         10.47        11.20 o                         
   8 -12   7         95.99         85.79        15.17 o                         
   9 -12   7        173.40        281.20        30.22 o                         
  10 -12   7        159.14        117.90        14.15 o                         
  -9 -11   7          2.14          1.15        10.27 o                         
  -8 -11   7         25.04         21.34        12.61 o                         
  -7 -11   7        188.71        228.62        25.29 o                         
  -6 -11   7        129.46        151.55        17.69 o                         
  -5 -11   7        441.97        443.29        26.30 o                         
  -4 -11   7         22.45         30.57         7.90 o                         
  -3 -11   7          0.52          3.51         5.77 o                         
  -2 -11   7        447.42        427.18        10.20 o                         
  -1 -11   7         28.72         57.13         8.95 o                         
   0 -11   7       1660.28       1645.23        46.62 o                         
   1 -11   7         50.13         35.62         5.26 o                         
   2 -11   7        218.38        190.82        15.62 o                         
   3 -11   7        105.54         91.65        20.47 o                         
   4 -11   7          2.58         14.08         7.24 o                         
   5 -11   7         39.17         51.34         5.91 o                         
   6 -11   7         17.99         20.45        10.04 o                         
   7 -11   7         14.41         19.11         5.52 o                         
   8 -11   7          0.01         12.70        12.94 o                         
   9 -11   7         54.25         42.99        13.04 o                         
  10 -11   7          1.55        -12.58        12.67 o                         
  -9 -10   7        128.62        185.52        18.27 o                         
  -8 -10   7         48.09         70.02        10.27 o                         
  -7 -10   7         53.23         54.62        21.25 o                         
  -6 -10   7          0.05         -7.85         7.85 o                         
  -5 -10   7        686.89        596.62        16.60 o                         
  -4 -10   7         10.30         13.37         6.51 o                         
  -3 -10   7        268.00        302.65         8.71 o                         
  -2 -10   7        655.25        690.31        13.49 o                         
  -1 -10   7        616.47        588.47        20.94 o                         
   0 -10   7        458.01        447.01        14.65 o                         
   1 -10   7        407.17        391.67        20.48 o                         
   2 -10   7        205.83        190.31        27.61 o                         
   3 -10   7        111.80        115.00        12.66 o                         
   4 -10   7       2755.18       2696.85        43.41 o                         
   5 -10   7        136.07        129.71        16.20 o                         
   6 -10   7         51.92         92.27         7.89 o                         
   7 -10   7          8.73          6.73         5.37 o                         
   8 -10   7          4.48          8.44         9.01 o                         
   9 -10   7          1.29         18.03        14.62 o                         
  10 -10   7         42.22         63.53        15.16 o                         
 -10  -9   7        281.90        374.07        20.77 o                         
  -9  -9   7         17.90         10.74         8.50 o                         
  -8  -9   7        169.31        181.98        16.32 o                         
  -7  -9   7        270.06        199.93        15.22 o                         
  -6  -9   7          0.08         12.98         8.57 o                         
  -5  -9   7        930.60        983.85        22.52 o                         
  -4  -9   7         17.73         15.49         9.76 o                         
  -3  -9   7        544.57        619.37        23.69 o                         
  -2  -9   7         11.99          8.22         6.86 o                         
  -1  -9   7        202.10        196.57        11.73 o                         
   0  -9   7       1809.92       1898.42        56.83 o                         
   1  -9   7         46.32         54.00        12.34 o                         
   2  -9   7         23.62         27.45         7.95 o                         
   3  -9   7        967.81        935.77        28.20 o                         
   4  -9   7        598.97        639.39        23.99 o                         
   5  -9   7        735.60        687.38        33.77 o                         
   6  -9   7        179.39        188.84        19.52 o                         
   7  -9   7         64.38         86.07         7.94 o                         
   8  -9   7        370.31        232.33        41.43 o                         
   9  -9   7         71.57         88.61        12.75 o                         
  10  -9   7          0.88          7.59        14.75 o                         
  11  -9   7          0.13         11.70        17.55 o                         
 -10  -8   7         50.26         46.49        10.02 o                         
  -9  -8   7         24.51          9.34        13.04 o                         
  -8  -8   7         17.68         15.37        17.45 o                         
  -7  -8   7         76.62         65.48         8.16 o                         
  -6  -8   7        614.54        619.49        25.69 o                         
  -5  -8   7        942.99        936.82        49.23 o                         
  -4  -8   7       1259.87       1342.01        62.29 o                         
  -3  -8   7        244.89        265.84        15.84 o                         
  -2  -8   7         45.31         50.70         9.31 o                         
  -1  -8   7          8.20         13.85         6.10 o                         
   0  -8   7          1.70         -3.65         4.86 o                         
   1  -8   7        343.57        346.39        18.50 o                         
   2  -8   7        270.64        303.57         8.77 o                         
   3  -8   7        563.94        554.42        13.77 o                         
   4  -8   7       1642.42       1639.34        58.09 o                         
   5  -8   7          8.48         13.44         6.33 o                         
   6  -8   7        573.73        571.17        39.38 o                         
   7  -8   7        398.78        400.37        20.21 o                         
   8  -8   7         12.95         35.92        11.94 o                         
   9  -8   7          0.02         -7.55        15.22 o                         
  10  -8   7         12.70          7.83        19.75 o                         
  11  -8   7         83.89        113.21        50.69 o                         
 -10  -7   7         27.41         30.78        19.40 o                         
  -9  -7   7         14.04         -9.68        15.61 o                         
  -8  -7   7          3.22          1.25        16.32 o                         
  -7  -7   7          0.70          8.37        11.76 o                         
  -6  -7   7        182.02        165.12        13.20 o                         
  -5  -7   7        645.75        589.88        21.31 o                         
  -4  -7   7        117.97        122.57        10.33 o                         
  -3  -7   7        241.55        186.71        12.07 o                         
  -2  -7   7         80.71         62.12         9.39 o                         
  -1  -7   7          8.90         20.54        11.20 o                         
   0  -7   7        175.20        160.48         6.14 o                         
   1  -7   7        105.71        124.58        14.68 o                         
   2  -7   7        127.47        131.91        15.46 o                         
   3  -7   7        478.72        569.65        27.85 o                         
   4  -7   7        579.77        564.50        18.75 o                         
   5  -7   7        203.37        218.48        16.27 o                         
   6  -7   7        274.58        250.60        19.76 o                         
   7  -7   7         21.53         31.72        13.20 o                         
   8  -7   7          3.81         -6.06         8.19 o                         
   9  -7   7         42.82        -10.72        10.72 o                         
  10  -7   7        130.22         23.57        14.98 o                         
  11  -7   7         45.68         67.77        27.30 o                         
 -11  -6   7        449.57        466.67        93.58 o                         
 -10  -6   7         33.62         48.90         8.78 o                         
  -9  -6   7         35.64         84.25        14.80 o                         
  -8  -6   7         65.83         88.07        17.84 o                         
  -7  -6   7          0.44         -4.78         4.98 o                         
  -6  -6   7        129.42        120.36        12.14 o                         
  -5  -6   7         41.22         55.25         9.12 o                         
  -4  -6   7         84.70         92.64        11.91 o                         
  -3  -6   7         39.76         15.01         5.96 o                         
  -2  -6   7        166.92        126.33         7.23 o                         
  -1  -6   7       2898.35       2695.58        68.72 o                         
   0  -6   7       4698.11       4615.00       104.80 o                         
   1  -6   7        236.76        198.01        11.88 o                         
   2  -6   7        328.27        353.92        10.44 o                         
   3  -6   7         88.62        106.93        10.75 o                         
   4  -6   7        109.26        135.15        13.20 o                         
   5  -6   7          0.89          5.77         4.24 o                         
   6  -6   7       1357.64       1283.10        37.99 o                         
   7  -6   7       1275.55       1169.12        39.67 o                         
   8  -6   7        577.89        506.27        22.79 o                         
   9  -6   7        104.43         67.93        11.67 o                         
  10  -6   7         67.71         73.02        14.96 o                         
  11  -6   7         57.95         70.92        36.07 o                         
 -11  -5   7        391.49        428.92        38.02 o                         
 -10  -5   7          0.17         25.42        18.86 o                         
  -9  -5   7         22.34         32.72         8.51 o                         
  -8  -5   7          5.67          0.13         5.38 o                         
  -7  -5   7        178.55        162.40        16.92 o                         
  -6  -5   7        447.68        457.95        15.20 o                         
  -5  -5   7        921.11        917.36        23.63 o
[truncated: 375,436 more chars]
